# Supplementary material for: DrugOn: a fully integrated pharmacophore modeling and structure optimization toolkit
Source: PeerJ. 2015 Jan 13;3:e725. doi: 10.7717/peerj.725 (PMC4304849; doi:10.7717/peerj.725)
Supplement: Supplemental Information 1 [file peerj-03-725-s001.zip]

Archive with 23,009 entries (9,982 files):
- DrugOn_setup/
- DrugOn_setup/.default_prefs
- __MACOSX/
- __MACOSX/DrugOn_setup/
- __MACOSX/DrugOn_setup/._.default_prefs
- DrugOn_setup/.default_prefs.r
- __MACOSX/DrugOn_setup/._.default_prefs.r
- DrugOn_setup/.tmp/
- __MACOSX/DrugOn_setup/._.tmp
- DrugOn_setup/drugOn.pl
- __MACOSX/DrugOn_setup/._drugOn.pl
- DrugOn_setup/drugOn_pro.pl
- __MACOSX/DrugOn_setup/._drugOn_pro.pl
- DrugOn_setup/GNU_GENERAL_PUBLIC_LICENCE.txt
- __MACOSX/DrugOn_setup/._GNU_GENERAL_PUBLIC_LICENCE.txt
- DrugOn_setup/Icons/
- DrugOn_setup/Icons/about.png
- __MACOSX/DrugOn_setup/Icons/
- __MACOSX/DrugOn_setup/Icons/._about.png
- DrugOn_setup/Icons/application-terminal.png
- __MACOSX/DrugOn_setup/Icons/._application-terminal.png
- DrugOn_setup/Icons/arrow-180.png
- __MACOSX/DrugOn_setup/Icons/._arrow-180.png
- DrugOn_setup/Icons/arrow.png
- __MACOSX/DrugOn_setup/Icons/._arrow.png
- DrugOn_setup/Icons/Arrow_Down.png
- __MACOSX/DrugOn_setup/Icons/._Arrow_Down.png
- DrugOn_setup/Icons/bug.png
- __MACOSX/DrugOn_setup/Icons/._bug.png
- DrugOn_setup/Icons/building--pencil.png
- __MACOSX/DrugOn_setup/Icons/._building--pencil.png
- DrugOn_setup/Icons/check.png
- __MACOSX/DrugOn_setup/Icons/._check.png
- DrugOn_setup/Icons/color.png
- __MACOSX/DrugOn_setup/Icons/._color.png
- DrugOn_setup/Icons/colorplus.png
- __MACOSX/DrugOn_setup/Icons/._colorplus.png
- DrugOn_setup/Icons/database--pencil.png
- __MACOSX/DrugOn_setup/Icons/._database--pencil.png
- DrugOn_setup/Icons/Database.png
- __MACOSX/DrugOn_setup/Icons/._Database.png
- DrugOn_setup/Icons/disk--pencil.png
- __MACOSX/DrugOn_setup/Icons/._disk--pencil.png
- DrugOn_setup/Icons/disk.png
- __MACOSX/DrugOn_setup/Icons/._disk.png
- DrugOn_setup/Icons/document--pencil.png
- __MACOSX/DrugOn_setup/Icons/._document--pencil.png
- DrugOn_setup/Icons/document--plus.png
- __MACOSX/DrugOn_setup/Icons/._document--plus.png
- DrugOn_setup/Icons/document-view.png
- __MACOSX/DrugOn_setup/Icons/._document-view.png
- DrugOn_setup/Icons/download.png
- __MACOSX/DrugOn_setup/Icons/._download.png
- DrugOn_setup/Icons/DrugOn-small.png
- __MACOSX/DrugOn_setup/Icons/._DrugOn-small.png
- DrugOn_setup/Icons/DrugOn.png
- __MACOSX/DrugOn_setup/Icons/._DrugOn.png
- DrugOn_setup/Icons/edit.png
- __MACOSX/DrugOn_setup/Icons/._edit.png
- DrugOn_setup/Icons/eraser.png
- __MACOSX/DrugOn_setup/Icons/._eraser.png
- DrugOn_setup/Icons/exclamation-white.png
- __MACOSX/DrugOn_setup/Icons/._exclamation-white.png
- DrugOn_setup/Icons/eye.png
- __MACOSX/DrugOn_setup/Icons/._eye.png
- DrugOn_setup/Icons/eye_b.png
- __MACOSX/DrugOn_setup/Icons/._eye_b.png
- DrugOn_setup/Icons/eye_b_on.png
- __MACOSX/DrugOn_setup/Icons/._eye_b_on.png
- DrugOn_setup/Icons/eye_on.png
- __MACOSX/DrugOn_setup/Icons/._eye_on.png
- DrugOn_setup/Icons/folder-horizontal-open.png
- __MACOSX/DrugOn_setup/Icons/._folder-horizontal-open.png
- DrugOn_setup/Icons/folder-open-document.png
- __MACOSX/DrugOn_setup/Icons/._folder-open-document.png
- DrugOn_setup/Icons/folder-open.png
- __MACOSX/DrugOn_setup/Icons/._folder-open.png
- DrugOn_setup/Icons/folder1.png
- __MACOSX/DrugOn_setup/Icons/._folder1.png
- DrugOn_setup/Icons/folder2.png
- __MACOSX/DrugOn_setup/Icons/._folder2.png
- DrugOn_setup/Icons/folder_images.gif
- __MACOSX/DrugOn_setup/Icons/._folder_images.gif
- DrugOn_setup/Icons/hammer-screwdriver.png
- __MACOSX/DrugOn_setup/Icons/._hammer-screwdriver.png
- DrugOn_setup/Icons/help.png
- __MACOSX/DrugOn_setup/Icons/._help.png
- DrugOn_setup/Icons/leaf-red.png
- __MACOSX/DrugOn_setup/Icons/._leaf-red.png
- DrugOn_setup/Icons/leaf-yellow.png
- __MACOSX/DrugOn_setup/Icons/._leaf-yellow.png
- DrugOn_setup/Icons/leaf.png
- __MACOSX/DrugOn_setup/Icons/._leaf.png
- DrugOn_setup/Icons/light-bulb-off.png
- __MACOSX/DrugOn_setup/Icons/._light-bulb-off.png
- DrugOn_setup/Icons/light-bulb.png
- __MACOSX/DrugOn_setup/Icons/._light-bulb.png
- DrugOn_setup/Icons/light-bulb_bak.png
- __MACOSX/DrugOn_setup/Icons/._light-bulb_bak.png
- DrugOn_setup/Icons/metronome.png
- __MACOSX/DrugOn_setup/Icons/._metronome.png
- DrugOn_setup/Icons/minus-button.png
- __MACOSX/DrugOn_setup/Icons/._minus-button.png
- DrugOn_setup/Icons/minus.png
- __MACOSX/DrugOn_setup/Icons/._minus.png
- DrugOn_setup/Icons/molecule.png
- __MACOSX/DrugOn_setup/Icons/._molecule.png
- DrugOn_setup/Icons/molecule1.png
- __MACOSX/DrugOn_setup/Icons/._molecule1.png
- DrugOn_setup/Icons/molecule1_plus.png
- __MACOSX/DrugOn_setup/Icons/._molecule1_plus.png
- DrugOn_setup/Icons/page_new.gif
- __MACOSX/DrugOn_setup/Icons/._page_new.gif
- DrugOn_setup/Icons/plus-button.png
- __MACOSX/DrugOn_setup/Icons/._plus-button.png
- DrugOn_setup/Icons/plus.png
- __MACOSX/DrugOn_setup/Icons/._plus.png
- DrugOn_setup/Icons/printer.png
- __MACOSX/DrugOn_setup/Icons/._printer.png
- DrugOn_setup/Icons/run_icon.png
- __MACOSX/DrugOn_setup/Icons/._run_icon.png
- DrugOn_setup/Icons/save.png
- __MACOSX/DrugOn_setup/Icons/._save.png
- DrugOn_setup/Icons/star-half.png
- __MACOSX/DrugOn_setup/Icons/._star-half.png
- DrugOn_setup/Icons/star.png
- __MACOSX/DrugOn_setup/Icons/._star.png
- DrugOn_setup/Icons/terminal.png
- __MACOSX/DrugOn_setup/Icons/._terminal.png
- DrugOn_setup/Icons/thumb-up.png
- __MACOSX/DrugOn_setup/Icons/._thumb-up.png
- DrugOn_setup/Icons/thumb.png
- __MACOSX/DrugOn_setup/Icons/._thumb.png
- DrugOn_setup/Icons/txt.png
- __MACOSX/DrugOn_setup/Icons/._txt.png
- DrugOn_setup/Icons/uncheck.png
- __MACOSX/DrugOn_setup/Icons/._uncheck.png
- DrugOn_setup/Icons/utilities.png
- __MACOSX/DrugOn_setup/Icons/._utilities.png
- DrugOn_setup/Icons/Website.png
- __MACOSX/DrugOn_setup/Icons/._Website.png
- DrugOn_setup/Icons/wrench.png
- __MACOSX/DrugOn_setup/Icons/._wrench.png
- DrugOn_setup/Icons/yin-yang.png
- __MACOSX/DrugOn_setup/Icons/._yin-yang.png
- __MACOSX/DrugOn_setup/._Icons
- DrugOn_setup/install.sh
- __MACOSX/DrugOn_setup/._install.sh
- DrugOn_setup/Parameter_Files/
- DrugOn_setup/Parameter_Files/anchor_and_grow.in
- __MACOSX/DrugOn_setup/Parameter_Files/
- __MACOSX/DrugOn_setup/Parameter_Files/._anchor_and_grow.in
- DrugOn_setup/Parameter_Files/anchor_and_grow_alt.in
- __MACOSX/DrugOn_setup/Parameter_Files/._anchor_and_grow_alt.in
- DrugOn_setup/Parameter_Files/box.in
- __MACOSX/DrugOn_setup/Parameter_Files/._box.in
- DrugOn_setup/Parameter_Files/build.input
- __MACOSX/DrugOn_setup/Parameter_Files/._build.input
- DrugOn_setup/Parameter_Files/cavity.input
- __MACOSX/DrugOn_setup/Parameter_Files/._cavity.input
- DrugOn_setup/Parameter_Files/dock.in
- __MACOSX/DrugOn_setup/Parameter_Files/._dock.in
- DrugOn_setup/Parameter_Files/dummy_em.mdp
- __MACOSX/DrugOn_setup/Parameter_Files/._dummy_em.mdp
- DrugOn_setup/Parameter_Files/em_1.mdp
- __MACOSX/DrugOn_setup/Parameter_Files/._em_1.mdp
- DrugOn_setup/Parameter_Files/em_2.mdp
- __MACOSX/DrugOn_setup/Parameter_Files/._em_2.mdp
- DrugOn_setup/Parameter_Files/extract.input
- __MACOSX/DrugOn_setup/Parameter_Files/._extract.input
- DrugOn_setup/Parameter_Files/g_energy_select
- __MACOSX/DrugOn_setup/Parameter_Files/._g_energy_select
- DrugOn_setup/Parameter_Files/g_energy_select_charmm
- __MACOSX/DrugOn_setup/Parameter_Files/._g_energy_select_charmm
- DrugOn_setup/Parameter_Files/genion_group
- __MACOSX/DrugOn_setup/Parameter_Files/._genion_group
- DrugOn_setup/Parameter_Files/grid.in
- __MACOSX/DrugOn_setup/Parameter_Files/._grid.in
- DrugOn_setup/Parameter_Files/grow.index
- __MACOSX/DrugOn_setup/Parameter_Files/._grow.index
- DrugOn_setup/Parameter_Files/INSPH
- __MACOSX/DrugOn_setup/Parameter_Files/._INSPH
- DrugOn_setup/Parameter_Files/link.index
- __MACOSX/DrugOn_setup/Parameter_Files/._link.index
- DrugOn_setup/Parameter_Files/pocket.index
- __MACOSX/DrugOn_setup/Parameter_Files/._pocket.index
- DrugOn_setup/Parameter_Files/process.index
- __MACOSX/DrugOn_setup/Parameter_Files/._process.index
- DrugOn_setup/Parameter_Files/rigid.in
- __MACOSX/DrugOn_setup/Parameter_Files/._rigid.in
- __MACOSX/DrugOn_setup/._Parameter_Files
- DrugOn_setup/Pharmacophore_files/
- DrugOn_setup/Pharmacophore_files/default
- __MACOSX/DrugOn_setup/Pharmacophore_files/
- __MACOSX/DrugOn_setup/Pharmacophore_files/._default
- __MACOSX/DrugOn_setup/._Pharmacophore_files
- DrugOn_setup/Program_Manual/
- DrugOn_setup/Program_Manual/DrugOn_quick_guide.pdf
- __MACOSX/DrugOn_setup/Program_Manual/
- __MACOSX/DrugOn_setup/Program_Manual/._DrugOn_quick_guide.pdf
- __MACOSX/DrugOn_setup/._Program_Manual
- DrugOn_setup/README
- __MACOSX/DrugOn_setup/._README
- DrugOn_setup/setup.pl
- __MACOSX/DrugOn_setup/._setup.pl
- DrugOn_setup/Supplementary_Files/
- DrugOn_setup/Supplementary_Files/.add_spc.pl
- __MACOSX/DrugOn_setup/Supplementary_Files/
- __MACOSX/DrugOn_setup/Supplementary_Files/._.add_spc.pl
- DrugOn_setup/Supplementary_Files/.chemotetris
- __MACOSX/DrugOn_setup/Supplementary_Files/._.chemotetris
- DrugOn_setup/Supplementary_Files/.make_index_add_spc.pl
- __MACOSX/DrugOn_setup/Supplementary_Files/._.make_index_add_spc.pl
- DrugOn_setup/Supplementary_Files/.makeindex.pl
- __MACOSX/DrugOn_setup/Supplementary_Files/._.makeindex.pl
- DrugOn_setup/Supplementary_Files/cpanm/
- DrugOn_setup/Supplementary_Files/cpanm/Config-General-2.51.tar.gz
- __MACOSX/DrugOn_setup/Supplementary_Files/cpanm/
- __MACOSX/DrugOn_setup/Supplementary_Files/cpanm/._Config-General-2.51.tar.gz
- DrugOn_setup/Supplementary_Files/cpanm/Sys-Info-0.78.tar.gz
- __MACOSX/DrugOn_setup/Supplementary_Files/cpanm/._Sys-Info-0.78.tar.gz
- DrugOn_setup/Supplementary_Files/cpanm/Sys-Info-Base-0.7802.tar.gz
- __MACOSX/DrugOn_setup/Supplementary_Files/cpanm/._Sys-Info-Base-0.7802.tar.gz
- DrugOn_setup/Supplementary_Files/cpanm/Sys-Info-Driver-Linux-0.7900.tar.gz
- __MACOSX/DrugOn_setup/Supplementary_Files/cpanm/._Sys-Info-Driver-Linux-0.7900.tar.gz
- DrugOn_setup/Supplementary_Files/cpanm/Test-Sys-Info-0.20.tar.gz
- __MACOSX/DrugOn_setup/Supplementary_Files/cpanm/._Test-Sys-Info-0.20.tar.gz
- DrugOn_setup/Supplementary_Files/cpanm/Unix-Processors-2.042.tar.gz
- __MACOSX/DrugOn_setup/Supplementary_Files/cpanm/._Unix-Processors-2.042.tar.gz
- __MACOSX/DrugOn_setup/Supplementary_Files/._cpanm
- DrugOn_setup/Supplementary_Files/Custom_Fragment_DB/
- DrugOn_setup/Supplementary_Files/Custom_Fragment_DB/Custom_Fragment_1.mol2
- __MACOSX/DrugOn_setup/Supplementary_Files/Custom_Fragment_DB/
- __MACOSX/DrugOn_setup/Supplementary_Files/Custom_Fragment_DB/._Custom_Fragment_1.mol2
- DrugOn_setup/Supplementary_Files/Custom_Fragment_DB/Custom_Fragment_10.mol2
- __MACOSX/DrugOn_setup/Supplementary_Files/Custom_Fragment_DB/._Custom_Fragment_10.mol2
- DrugOn_setup/Supplementary_Files/Custom_Fragment_DB/Custom_Fragment_100.mol2
- __MACOSX/DrugOn_setup/Supplementary_Files/Custom_Fragment_DB/._Custom_Fragment_100.mol2
- DrugOn_setup/Supplementary_Files/Custom_Fragment_DB/Custom_Fragment_1000.mol2
- __MACOSX/DrugOn_setup/Supplementary_Files/Custom_Fragment_DB/._Custom_Fragment_1000.mol2
- DrugOn_setup/Supplementary_Files/Custom_Fragment_DB/Custom_Fragment_10000.mol2
- __MACOSX/DrugOn_setup/Supplementary_Files/Custom_Fragment_DB/._Custom_Fragment_10000.mol2
- DrugOn_setup/Supplementary_Files/Custom_Fragment_DB/Custom_Fragment_10001.mol2
- __MACOSX/DrugOn_setup/Supplementary_Files/Custom_Fragment_DB/._Custom_Fragment_10001.mol2
- DrugOn_setup/Supplementary_Files/Custom_Fragment_DB/Custom_Fragment_10002.mol2
- __MACOSX/DrugOn_setup/Supplementary_Files/Custom_Fragment_DB/._Custom_Fragment_10002.mol2
- DrugOn_setup/Supplementary_Files/Custom_Fragment_DB/Custom_Fragment_10003.mol2
- __MACOSX/DrugOn_setup/Supplementary_Files/Custom_Fragment_DB/._Custom_Fragment_10003.mol2
- DrugOn_setup/Supplementary_Files/Custom_Fragment_DB/Custom_Fragment_10004.mol2
- __MACOSX/DrugOn_setup/Supplementary_Files/Custom_Fragment_DB/._Custom_Fragment_10004.mol2
- DrugOn_setup/Supplementary_Files/Custom_Fragment_DB/Custom_Fragment_10005.mol2
- __MACOSX/DrugOn_setup/Supplementary_Files/Custom_Fragment_DB/._Custom_Fragment_10005.mol2
- DrugOn_setup/Supplementary_Files/Custom_Fragment_DB/Custom_Fragment_10006.mol2
- __MACOSX/DrugOn_setup/Supplementary_Files/Custom_Fragment_DB/._Custom_Fragment_10006.mol2
- DrugOn_setup/Supplementary_Files/Custom_Fragment_DB/Custom_Fragment_10007.mol2
- __MACOSX/DrugOn_setup/Supplementary_Files/Custom_Fragment_DB/._Custom_Fragment_10007.mol2
- DrugOn_setup/Supplementary_Files/Custom_Fragment_DB/Custom_Fragment_10008.mol2
- __MACOSX/DrugOn_setup/Supplementary_Files/Custom_Fragment_DB/._Custom_Fragment_10008.mol2
- DrugOn_setup/Supplementary_Files/Custom_Fragment_DB/Custom_Fragment_10009.mol2
- __MACOSX/DrugOn_setup/Supplementary_Files/Custom_Fragment_DB/._Custom_Fragment_10009.mol2
- DrugOn_setup/Supplementary_Files/Custom_Fragment_DB/Custom_Fragment_1001.mol2
- __MACOSX/DrugOn_setup/Supplementary_Files/Custom_Fragment_DB/._Custom_Fragment_1001.mol2
- DrugOn_setup/Supplementary_Files/Custom_Fragment_DB/Custom_Fragment_10010.mol2
- __MACOSX/DrugOn_setup/Supplementary_Files/Custom_Fragment_DB/._Custom_Fragment_10010.mol2
- DrugOn_setup/Supplementary_Files/Custom_Fragment_DB/Custom_Fragment_10011.mol2
- __MACOSX/DrugOn_setup/Supplementary_Files/Custom_Fragment_DB/._Custom_Fragment_10011.mol2
- DrugOn_setup/Supplementary_Files/Custom_Fragment_DB/Custom_Fragment_10012.mol2
- __MACOSX/DrugOn_setup/Supplementary_Files/Custom_Fragment_DB/._Custom_Fragment_10012.mol2
- DrugOn_setup/Supplementary_Files/Custom_Fragment_DB/Custom_Fragment_10013.mol2
- __MACOSX/DrugOn_setup/Supplementary_Files/Custom_Fragment_DB/._Custom_Fragment_10013.mol2
- DrugOn_setup/Supplementary_Files/Custom_Fragment_DB/Custom_Fragment_10014.mol2
- __MACOSX/DrugOn_setup/Supplementary_Files/Custom_Fragment_DB/._Custom_Fragment_10014.mol2
- DrugOn_setup/Supplementary_Files/Custom_Fragment_DB/Custom_Fragment_10015.mol2
- __MACOSX/DrugOn_setup/Supplementary_Files/Custom_Fragment_DB/._Custom_Fragment_10015.mol2
- DrugOn_setup/Supplementary_Files/Custom_Fragment_DB/Custom_Fragment_10016.mol2
- __MACOSX/DrugOn_setup/Supplementary_Files/Custom_Fragment_DB/._Custom_Fragment_10016.mol2
- DrugOn_setup/Supplementary_Files/Custom_Fragment_DB/Custom_Fragment_10017.mol2
- __MACOSX/DrugOn_setup/Supplementary_Files/Custom_Fragment_DB/._Custom_Fragment_10017.mol2
- DrugOn_setup/Supplementary_Files/Custom_Fragment_DB/Custom_Fragment_10018.mol2
- __MACOSX/DrugOn_setup/Supplementary_Files/Custom_Fragment_DB/._Custom_Fragment_10018.mol2
- DrugOn_setup/Supplementary_Files/Custom_Fragment_DB/Custom_Fragment_10019.mol2
- __MACOSX/DrugOn_setup/Supplementary_Files/Custom_Fragment_DB/._Custom_Fragment_10019.mol2
- DrugOn_setup/Supplementary_Files/Custom_Fragment_DB/Custom_Fragment_1002.mol2
- __MACOSX/DrugOn_setup/Supplementary_Files/Custom_Fragment_DB/._Custom_Fragment_1002.mol2
- DrugOn_setup/Supplementary_Files/Custom_Fragment_DB/Custom_Fragment_10020.mol2
- __MACOSX/DrugOn_setup/Supplementary_Files/Custom_Fragment_DB/._Custom_Fragment_10020.mol2
- DrugOn_setup/Supplementary_Files/Custom_Fragment_DB/Custom_Fragment_10021.mol2
- __MACOSX/DrugOn_setup/Supplementary_Files/Custom_Fragment_DB/._Custom_Fragment_10021.mol2
- DrugOn_setup/Supplementary_Files/Custom_Fragment_DB/Custom_Fragment_10022.mol2
- __MACOSX/DrugOn_setup/Supplementary_Files/Custom_Fragment_DB/._Custom_Fragment_10022.mol2
- DrugOn_setup/Supplementary_Files/Custom_Fragment_DB/Custom_Fragment_10023.mol2
- __MACOSX/DrugOn_setup/Supplementary_Files/Custom_Fragment_DB/._Custom_Fragment_10023.mol2
- DrugOn_setup/Supplementary_Files/Custom_Fragment_DB/Custom_Fragment_10024.mol2
- __MACOSX/DrugOn_setup/Supplementary_Files/Custom_Fragment_DB/._Custom_Fragment_10024.mol2
- DrugOn_setup/Supplementary_Files/Custom_Fragment_DB/Custom_Fragment_10025.mol2
- __MACOSX/DrugOn_setup/Supplementary_Files/Custom_Fragment_DB/._Custom_Fragment_10025.mol2
- DrugOn_setup/Supplementary_Files/Custom_Fragment_DB/Custom_Fragment_10026.mol2
- __MACOSX/DrugOn_setup/Supplementary_Files/Custom_Fragment_DB/._Custom_Fragment_10026.mol2
- DrugOn_setup/Supplementary_Files/Custom_Fragment_DB/Custom_Fragment_10027.mol2
- __MACOSX/DrugOn_setup/Supplementary_Files/Custom_Fragment_DB/._Custom_Fragment_10027.mol2
[truncated: 9,700 more entries]
