# Supplementary material for: DrugOn: a fully integrated pharmacophore modeling and structure optimization toolkit
Source: PeerJ. 2015 Jan 13;3:e725. doi: 10.7717/peerj.725 (PMC4304849; doi:10.7717/peerj.725)
Supplement: Supplemental Information 1 [file peerj-03-725-s001.zip › DrugOn_setup/install.sh]

#!/bin/bash

choice=4

echo $'\nDrugOn Installation\n'
echo $'Note: You must have a normal account with superuser privileges.\n'
# set ulimit if needed
echo $'Setting ulimit into ~/.bashrc if necessary (Needed for LigBuilder v2.0)...'
if [ -f ~/.bashrc ]
then
	if cat ~/.bashrc | grep 'ulimit -s unlimited' >/dev/null;
	then
		echo -n
	else
		echo 'ulimit -s unlimited' >> ~/.bashrc
	fi
else
	echo 'ulimit -s unlimited' >> ~/.bashrc
fi
echo $'Done\n'
# install dependencies for setup.pl
echo $'Installing necessary dependencies for Graphical Installation Interface...'

		echo $'Please wait...'
		sudo apt-get -qq -y update
		sudo apt-get install -qq -y perl-tk libtk-dirselect-perl
      
echo $'Done\n'
# run setup
echo $'Starting Graphical Installation Interface...'
sudo ./setup.pl;
echo $'Done\n'
echo $'Deleting setup folder...'
cd ..
sudo rm -rf ./DrugOn_setup
echo $'Done\n'
echo $'Bye Bye'
