# Supplementary material for: DrugOn: a fully integrated pharmacophore modeling and structure optimization toolkit
Source: PeerJ. 2015 Jan 13;3:e725. doi: 10.7717/peerj.725 (PMC4304849; doi:10.7717/peerj.725)
Supplement: Supplemental Information 1 [file peerj-03-725-s001.zip › DrugOn_setup/Parameter_Files/build.input]

############################################################
#   Include section
############################################################
INCLUDE                                 /home/user/Documents/ligbuilderV2/default/quicktest.input
############################################################
#   Predefine section
############################################################
$RECEPTOR_NAME$				receptor
$RESULT_DIR$				result_dir
############################################################
#   Design section
############################################################
#----------------------------------------------------------
#   Design Mode
#   --0:Exploring mode
#     1:Growing mode
#     2:Linking mode
#----------------------------------------------------------
DESIGN_MODE				0
#----------------------------------------------------------
#   Binding site information
#----------------------------------------------------------
POCKET_ATOM_FILE			/home/user/Documents/ligbuilderV2/build/paf.txt
POCKET_GRID_FILE			/home/user/Documents/ligbuilderV2/build/pgf.txt
#----------------------------------------------------------
#   Ligand seed (optional)
#   --Seed ligand list (Max:2000) 
#   --Only needed in growing/linking mode
#   --Add hspc: YES:set all hydrogen to growing site
#----------------------------------------------------------
SEED_LIGAND_LIST			/home/user/Documents/ligbuilderV2/extract/extract/INDEX
ADD_HSPC				NO
#----------------------------------------------------------
#   Extract function
#   --Prepare for mimic design in growing/linking mode
#   --Extract file list: the mol2 list for extracting
#   --Extract directory: outputting fragments extracted
#     listed in the INDEX file under this path
#----------------------------------------------------------
EXTRACT_FILE_LIST			seed.list
EXTRACT_OUTPUT_DIRECTORY		extract/
############################################################
#   Automatic section
#   --Continue mode:
#     YES : Continue with previous seeds and results
#     No  : Overwrite results and regenerating seeds
#   --Session number: the number of sessions you'll run
#     suggestion: 50 at least, default 100, the more, the better.
#     If your computing resource is limited, please
#     apply speedup strategy, or ligbuilder may not
#     finish your job within a reasonable time
#   --Molecule number: stop condition
#     suggestion: 100K/10K/10K at least, default 1M/100K/100K(Exp/Grow/Link)
############################################################
CONTINUE_MODE				NO
SESSION_NUMBER				10
MOLECULE_NUMBER				3
[Growing]MOLECULE_NUMBER		3
[Linking]MOLECULE_NUMBER		3
