# Supplementary material for: DrugOn: a fully integrated pharmacophore modeling and structure optimization toolkit
Source: PeerJ. 2015 Jan 13;3:e725. doi: 10.7717/peerj.725 (PMC4304849; doi:10.7717/peerj.725)
Supplement: Supplemental Information 1 [file peerj-03-725-s001.zip › DrugOn_setup/Parameter_Files/cavity.input]

########################################################################
#	Include section
########################################################################
INCLUDE				/home/user/Documents/ligbuilderV2/default/cavitydefault.input
########################################################################
#	Input section
########################################################################
#-----------------------------------------------------------------------
#	Detect mode
#	-- 0: whole protein mode
#	   1: ligand detection mode
#	   2: area detection mode
#-----------------------------------------------------------------------
DETECT_MODE			0
#-----------------------------------------------------------------------
#	Input files
#	-- ligand_file should be assigned if detect_mode = 1
#-----------------------------------------------------------------------
RECEPTOR_FILE		 	/home/user/Documents/ligbuilderV2/cavity/receptor.pdb
LIGAND_FILE			/home/user/Documents/ligbuilderV2/cavity/ligand.mol2
########################################################################
#	Parameter section
########################################################################
#-----------------------------------------------------------------------
#	Parameter for vacant/vacant-surface method
#	-- Standard :common cavity
#	-- Peptides :shallow cavity, e.g. piptides 
#		     binding site, protein-protein interface
#	-- Large    :complex cavity, e.g. multi function
#		     cavity, channel, nucleic acid site 
#	-- Super    :sized cavity
#-----------------------------------------------------------------------
#INCLUDE				../default/standard.input
INCLUDE					/home/user/Documents/ligbuilderV2/default/peptide.input
#INCLUDE				../default/large.input
#INCLUDE				../default/super.input
