# Supplementary material for: DrugOn: a fully integrated pharmacophore modeling and structure optimization toolkit
Source: PeerJ. 2015 Jan 13;3:e725. doi: 10.7717/peerj.725 (PMC4304849; doi:10.7717/peerj.725)
Supplement: Supplemental Information 1 [file peerj-03-725-s001.zip › DrugOn_setup/Parameter_Files/em_2.mdp]

;
;cpp                 =  /usr/bin/cpp
;define              =  
;
;	Energy minimizing stuff
;
integrator          = steep ; cg ; l-bfgs ; 
nsteps              = 20
emtol               = 10.0
emstep              = 0.01
nstcgsteep	    = 1000
nbfgscorr	    = 10
;
nstcomm             = 1
;
ns_type             = grid
rlist               = 1
;
coulombtype	    = PME ; Cut-off ; Ewald ; 
rcoulomb            = 1.0
rvdw                = 1.0
;
tcoupl              = no
pcoupl              = no
;
gen_vel             = no
;
constraints         =  none
;
