# Supplementary material for: DrugOn: a fully integrated pharmacophore modeling and structure optimization toolkit
Source: PeerJ. 2015 Jan 13;3:e725. doi: 10.7717/peerj.725 (PMC4304849; doi:10.7717/peerj.725)
Supplement: Supplemental Information 1 [file peerj-03-725-s001.zip › DrugOn_setup/Parameter_Files/extract.input]

############################################################
#   Include section
#   --Include other parameters files
############################################################
INCLUDE                                 /home/user/Documents/ligbuilderV2/default/default.input
#----------------------------------------------------------
#   Binding site information
#----------------------------------------------------------
POCKET_ATOM_FILE			/home/user/Documents/ligbuilderV2/extract/receptor_pocket_1.txt
POCKET_GRID_FILE			/home/user/Documents/ligbuilderV2/extract/receptor_grid_1.txt
############################################################
#   Tools
############################################################
#----------------------------------------------------------
#   Extract
#   --Extract seed structure
#   --Prepare for mimic design in growing/linking mode
#   --Extract file list: the mol2 list for extracting
#     Recommend user to convert the mol2 files by I-interpret
#   --Extract directory: outputting fragments extracted
#     listed in the INDEX file under this path
#----------------------------------------------------------
EXTRACT_FILE_LIST			/home/user/Documents/ligbuilderV2/extract/extract/INDEX
EXTRACT_OUTPUT_DIRECTORY		/home/user/Documents/ligbuilderV2/extract/extract
EXTRACT_MAXIMAL_NONH			20
EXTRACT_MINIMAL_NONH			1
EXTRACT_MINIMAL_AVER_PKD		0.1
EXTRACT_MINIMAL_PKD			0.3
EXTRACT_OPTIMIZE			YES
