# Supplementary material for: DrugOn: a fully integrated pharmacophore modeling and structure optimization toolkit
Source: PeerJ. 2015 Jan 13;3:e725. doi: 10.7717/peerj.725 (PMC4304849; doi:10.7717/peerj.725)
Supplement: Supplemental Information 1 [file peerj-03-725-s001.zip › DrugOn_setup/Parameter_Files/link.index]

#
# Input Files
#
SEED_LIGAND_FILE	/home/user/Documents/link/seed.mol2
POCKET_ATOM_FILE	/home/user/Documents/link/paf.txt
POCKET_GRID_FILE	/home/user/Documents/link/pgf.txt
#
# Force Field Directory
#
PARAMETER_DIRECTORY	/home/user/Documents/ligBuilder/parameter
#
# Fragment Libraries
#
BUILDING_BLOCK_LIBRARY	/home/user/Documents/ligBuilder/fragment.mdb
FORBIDDEN_STRUCTURE_LIBRARY	/home/user/Documents/ligBuilder/forbidden.mdb
TOXIC_STRUCTURE_LIBRARY	/home/user/Documents/ligBuilder/toxicity.mdb
#
# Structural Building Up Parameters
#
GROWING_PROBABILITY	1.00
LINKING_PROBABILITY	1.00
MUTATION_PROBABILITY	0.50
#
# Chemical Viability Rules
#
APPLY_CHEMICAL_RULES	YES
APPLY_FORBIDDEN_STRUCTURE_CHECK	YES
APPLY_TOXIC_STRUCTURE_CHECK	YES
MAXIMAL_MOLECULAR_WEIGHT	600
MINIMAL_MOLECULAR_WEIGHT	300
MAXIMAL_LOGP	5.00
MINIMAL_LOGP	2.00
MAXIMAL_HB_DONOR_ATOM	5
MINIMAL_HB_DONOR_ATOM	2
MAXIMAL_HB_ACCEPTOR_ATOM	5
MINIMAL_HB_ACCEPTOR_ATOM	2
MAXIMAL_PKD	9.00
MINIMAL_PKD	5.00
#
# Genetic Algorithm Parameters
#
NUMBER_OF_GENERATION	15000
NUMBER_OF_POPULATION	1000
#
# Output Files
#
POPULATION_RECORD_FILE	/home/user/Documents/link/prf.lig
LIGAND_COLLECTION_FILE	/home/user/Documents/link/lcf.lig
#
#
#
