# Supplementary material for: DrugOn: a fully integrated pharmacophore modeling and structure optimization toolkit
Source: PeerJ. 2015 Jan 13;3:e725. doi: 10.7717/peerj.725 (PMC4304849; doi:10.7717/peerj.725)
Supplement: Supplemental Information 1 [file peerj-03-725-s001.zip › DrugOn_setup/Parameter_Files/pocket.index]

#
# Input Files
#
RECEPTOR_FILE	/home/user/Documents/pocket/receptor.pdb
LIGAND_FILE	/home/user/Documents/pocket/ligand.mol2
PARAMETER_DIRECTORY	/home/user/Documents/ligBuilder/parameter
#
# Output Files
#
POCKET_ATOM_FILE	/home/user/Documents/pocket/paf.txt
POCKET_GRID_FILE	/home/user/Documents/pocket/pgf.txt
#
# Key Interaction Sites and Pharmacophore
#
KEY_SITE_FILE	/home/user/Documents/pocket/ksf.pdb
PHARMACOPHORE_TXT_FILE	/home/user/Documents/pocket/ptf.txt
PHARMACOPHORE_PDB_FILE	/home/user/Documents/pocket/ppf.pdb
MINIMAL_FEATURE_DISTANCE	3.00
MAXIMAL_FEATURE_NUMBER	8
#
#
#
