# Supplementary material for: DrugOn: a fully integrated pharmacophore modeling and structure optimization toolkit
Source: PeerJ. 2015 Jan 13;3:e725. doi: 10.7717/peerj.725 (PMC4304849; doi:10.7717/peerj.725)
Supplement: Supplemental Information 1 [file peerj-03-725-s001.zip › DrugOn_setup/Parameter_Files/process.index]

#
# Input Files
#
LIGAND_COLLECTION_FILE	/home/user/Documents/process/lcf.lig
#
# Chemical Rules
#
MAXIMAL_MOLECULAR_WEIGHT	600
MINIMAL_MOLECULAR_WEIGHT	300
MAXIMAL_LOGP	5.00
MINIMAL_LOGP	2.00
MAXIMAL_PKD	9.00
MINIMAL_PKD	5.00
#
# Similarity Threshold
#
SIMILARITY_CUTOFF	0.90
#
# Output Files
#
NUMBER_OF_OUTPUT_MOLECULES	100
OUTPUT_DIRECTORY	/home/user/Documents/process/output_ligands
#
#
#
