# Supplementary material for: DrugOn: a fully integrated pharmacophore modeling and structure optimization toolkit
Source: PeerJ. 2015 Jan 13;3:e725. doi: 10.7717/peerj.725 (PMC4304849; doi:10.7717/peerj.725)
Supplement: Supplemental Information 1 [file peerj-03-725-s001.zip › DrugOn_setup/Pharmacophore_files/default]

#  search settings
search_speed speed1


# input
protein_file efwr.mol2
ligand_file wer.mol2


# output
output_dir efwa
