# Supplementary material for: DrugOn: a fully integrated pharmacophore modeling and structure optimization toolkit
Source: PeerJ. 2015 Jan 13;3:e725. doi: 10.7717/peerj.725 (PMC4304849; doi:10.7717/peerj.725)
Supplement: Supplemental Information 1 [file peerj-03-725-s001.zip › DrugOn_setup/README]

DrugOn

Installation Instructions

1. Open Terminal
2. cd to the folder where you have downloaded Drugster_v1.1_setup.tar.gz
3. Execute the command 'tar -xvf DrugOn_setup.tar.gz'
4. Execute the command 'cd DrugOn_setup'
5. Execute the command 'chmod +x install.sh'
6. Execute the command './install.sh'
7. Follow the on-screen istructions

To run DrugOn, open a terminal, cd to the folder where you have installed Drugster and type './drugOn.pl' and './drugOn_pro.pl' for DrugOn Pro.
If you have selected to create an application launcher, you will find the DrugOn icon in the Applications menu.
