# Supplementary material for: DrugOn: a fully integrated pharmacophore modeling and structure optimization toolkit
Source: PeerJ. 2015 Jan 13;3:e725. doi: 10.7717/peerj.725 (PMC4304849; doi:10.7717/peerj.725)
Supplement: Supplemental Information 1 [file peerj-03-725-s001.zip › DrugOn_setup/Supplementary_Files/Custom_Fragment_DB/Custom_Fragment_1.mol2]

@<TRIPOS>MOLECULE
NONAME
 9 8 0 0 0
SMALL
USER_CHARGES

@<TRIPOS>ATOM
      1 BR         -0.4340    0.0960   -1.6790 Br      1  LIG11      -0.0559
      2 C           0.0870   -0.0270    0.1160 C.2     1  LIG11      -0.0146
      3 C           1.3090   -0.4560    0.4590 C.2     1  LIG11      -0.0890
      4 C          -0.9620    0.3880    1.1030 C.3     1  LIG11      -0.0337
      5 H           1.9849   -0.7269   -0.2723 H.spc   1  LIG11       0.0542
      6 H           1.5744   -0.5156    1.4545 H.spc   1  LIG11       0.0542
      7 H          -1.8458    0.6882    0.5799 H.spc   1  LIG11       0.0282
      8 H          -0.6011    1.1906    1.7117 H.spc   1  LIG11       0.0282
      9 H          -1.1941   -0.4406    1.7389 H.spc   1  LIG11       0.0282
@<TRIPOS>BOND
     1     1     2    1
     2     2     3    2
     3     2     4    1
     4     3     5    1
     5     3     6    1
     6     4     7    1
     7     4     8    1
     8     4     9    1
