# Supplementary material for: DrugOn: a fully integrated pharmacophore modeling and structure optimization toolkit
Source: PeerJ. 2015 Jan 13;3:e725. doi: 10.7717/peerj.725 (PMC4304849; doi:10.7717/peerj.725)
Supplement: Supplemental Information 1 [file peerj-03-725-s001.zip › DrugOn_setup/Supplementary_Files/Custom_Fragment_DB/Custom_Fragment_10.mol2]

@<TRIPOS>MOLECULE
NONAME
 16 17 0 0 0
SMALL
USER_CHARGES

@<TRIPOS>ATOM
      1 N          -1.7820    0.5360   -0.4720 N.ar    1  LIG11      -0.3606
      2 C          -2.3120   -0.6820   -0.1230 C.ar    1  LIG11       0.0027
      3 C          -1.2820   -1.4810    0.3230 C.ar    1  LIG11      -0.0367
      4 C          -0.0800   -0.7240    0.2440 C.ar    1  LIG11      -0.0004
      5 C           1.2660   -0.9920    0.5520 C.ar    1  LIG11      -0.0526
      6 C           2.2250    0.0060    0.3490 C.ar    1  LIG11      -0.0611
      7 C           1.8590    1.2550   -0.1520 C.ar    1  LIG11      -0.0598
      8 C           0.5270    1.5440   -0.4650 C.ar    1  LIG11      -0.0378
      9 C          -0.4200    0.5360   -0.2560 C.ar    1  LIG11       0.0465
     10 H          -2.2982    1.2967   -0.8243 H.spc   1  LIG11       0.1653
     11 H          -3.3064   -0.9513   -0.1841 H.spc   1  LIG11       0.0807
     12 H          -1.3672   -2.4544    0.6550 H.spc   1  LIG11       0.0638
     13 H           1.5429   -1.9142    0.9234 H.spc   1  LIG11       0.0624
     14 H           3.2144   -0.1841    0.5725 H.spc   1  LIG11       0.0618
     15 H           2.5824    1.9772   -0.2940 H.spc   1  LIG11       0.0618
     16 H           0.2528    2.4670   -0.8365 H.spc   1  LIG11       0.0638
@<TRIPOS>BOND
     1     1     2   ar
     2     1     9   ar
     3     2     3   ar
     4     3     4   ar
     5     4     5   ar
     6     4     9   ar
     7     5     6   ar
     8     6     7   ar
     9     7     8   ar
    10     8     9   ar
    11     1    10    1
    12     2    11    1
    13     3    12    1
    14     5    13    1
    15     6    14    1
    16     7    15    1
    17     8    16    1
