# Supplementary material for: DrugOn: a fully integrated pharmacophore modeling and structure optimization toolkit
Source: PeerJ. 2015 Jan 13;3:e725. doi: 10.7717/peerj.725 (PMC4304849; doi:10.7717/peerj.725)
Supplement: Supplemental Information 1 [file peerj-03-725-s001.zip › DrugOn_setup/Supplementary_Files/Custom_Fragment_DB/Custom_Fragment_100.mol2]

@<TRIPOS>MOLECULE
NONAME
 14 14 0 0 0
SMALL
USER_CHARGES

@<TRIPOS>ATOM
      1 S           1.7850   -0.6560   -0.6680 S.3     1  LIG11      -0.1113
      2 C           2.5160    0.9370   -1.1150 C.3     1  LIG11      -0.0121
      3 C           0.2260   -0.2010   -0.0740 C.ar    1  LIG11       0.0731
      4 N          -0.6150   -1.1930    0.3630 N.ar    1  LIG11      -0.3560
      5 C          -1.7940   -0.6300    0.7920 C.ar    1  LIG11       0.0026
      6 C          -1.6990    0.7360    0.6260 C.ar    1  LIG11      -0.0433
      7 C          -0.4180    1.0070    0.0770 C.ar    1  LIG11      -0.0305
      8 H           3.5011    0.7817   -1.5027 H.spc   1  LIG11       0.0344
      9 H           2.5511    1.5811   -0.2613 H.spc   1  LIG11       0.0344
     10 H           1.9121    1.4029   -1.8654 H.spc   1  LIG11       0.0344
     11 H          -0.4073   -2.1553    0.3686 H.spc   1  LIG11       0.1658
     12 H          -2.6070   -1.1399    1.1715 H.spc   1  LIG11       0.0807
     13 H          -2.4247    1.4322    0.8579 H.spc   1  LIG11       0.0633
     14 H          -0.0397    1.9364   -0.1641 H.spc   1  LIG11       0.0644
@<TRIPOS>BOND
     1     1     2    1
     2     1     3    1
     3     3     4   ar
     4     3     7   ar
     5     4     5   ar
     6     5     6   ar
     7     6     7   ar
     8     2     8    1
     9     2     9    1
    10     2    10    1
    11     4    11    1
    12     5    12    1
    13     6    13    1
    14     7    14    1
