# Supplementary material for: DrugOn: a fully integrated pharmacophore modeling and structure optimization toolkit
Source: PeerJ. 2015 Jan 13;3:e725. doi: 10.7717/peerj.725 (PMC4304849; doi:10.7717/peerj.725)
Supplement: Supplemental Information 1 [file peerj-03-725-s001.zip › DrugOn_setup/Supplementary_Files/Custom_Fragment_DB/Custom_Fragment_1000.mol2]

@<TRIPOS>MOLECULE
NONAME
 18 17 0 0 0
SMALL
USER_CHARGES

@<TRIPOS>ATOM
      1 O          -0.0070    1.7870   -0.3910 O.2     1  LIG11      -0.2963
      2 C           0.0710    0.7560   -1.0650 C.2     1  LIG11       0.1441
      3 C           0.3760    0.8020   -2.5450 C.3     1  LIG11      -0.0048
      4 C          -0.1700   -0.6320   -0.4530 C.3     1  LIG11       0.0566
      5 N          -0.2670   -0.5700    1.0700 N.3     1  LIG11      -0.3015
      6 C          -1.0760   -1.6970    1.6420 C.3     1  LIG11      -0.0126
      7 C           1.0720   -0.4460    1.7420 C.3     1  LIG11      -0.0126
      8 H           0.5229    1.8176   -2.8480 H.spc   1  LIG11       0.0306
      9 H          -0.4242    0.3613   -3.1020 H.spc   1  LIG11       0.0306
     10 H           1.2690    0.2448   -2.7376 H.spc   1  LIG11       0.0306
     11 H           0.6170   -1.2976   -0.7403 H.spc   1  LIG11       0.0504
     12 H          -1.1049   -0.9955   -0.8254 H.spc   1  LIG11       0.0504
     13 H          -2.0186   -1.7515    1.1385 H.spc   1  LIG11       0.0391
     14 H          -1.2246   -1.5509    2.6915 H.spc   1  LIG11       0.0391
     15 H          -0.5477   -2.6166    1.5001 H.spc   1  LIG11       0.0391
     16 H           1.6161    0.3661    1.3070 H.spc   1  LIG11       0.0391
     17 H           1.6231   -1.3575    1.6408 H.spc   1  LIG11       0.0391
     18 H           0.9259   -0.2532    2.7843 H.spc   1  LIG11       0.0391
@<TRIPOS>BOND
     1     1     2    2
     2     2     3    1
     3     2     4    1
     4     4     5    1
     5     5     6    1
     6     5     7    1
     7     3     8    1
     8     3     9    1
     9     3    10    1
    10     4    11    1
    11     4    12    1
    12     6    13    1
    13     6    14    1
    14     6    15    1
    15     7    16    1
    16     7    17    1
    17     7    18    1
