# Supplementary material for: DrugOn: a fully integrated pharmacophore modeling and structure optimization toolkit
Source: PeerJ. 2015 Jan 13;3:e725. doi: 10.7717/peerj.725 (PMC4304849; doi:10.7717/peerj.725)
Supplement: Supplemental Information 1 [file peerj-03-725-s001.zip › DrugOn_setup/Supplementary_Files/Custom_Fragment_DB/Custom_Fragment_10000.mol2]

@<TRIPOS>MOLECULE
NONAME
 22 23 0 0 0
SMALL
USER_CHARGES

@<TRIPOS>ATOM
      1 N           0.8250   -0.1300   -1.5950 N.ar    1  LIG11      -0.0597
      2 N           1.8980    0.4770   -1.8680 N.ar    1  LIG11      -0.1297
      3 C           2.2940    1.2730   -0.8200 C.ar    1  LIG11       0.1055
      4 C           3.4230    1.9830   -0.8070 C.2     1  LIG11      -0.0693
      5 C           1.2770    1.1520    0.1920 C.ar    1  LIG11       0.0871
      6 N           0.4140    0.2110   -0.3170 N.ar    1  LIG11      -0.2129
      7 C          -0.7330   -0.4520    0.1810 C.ar    1  LIG11       0.0677
      8 C          -1.0100   -0.5430    1.5520 C.ar    1  LIG11      -0.0362
      9 C          -2.1490   -1.2090    2.0160 C.ar    1  LIG11      -0.0598
     10 C          -3.0270   -1.8060    1.1170 C.ar    1  LIG11      -0.0616
     11 C          -2.7610   -1.7480   -0.2480 C.ar    1  LIG11      -0.0598
     12 C          -1.6210   -1.0850   -0.7110 C.ar    1  LIG11      -0.0362
     13 C           1.1700    1.8770    1.3080 C.2     1  LIG11      -0.0709
     14 H           4.0545    1.9631   -1.6230 H.spc   1  LIG11       0.0557
     15 H           3.6651    2.5523    0.0191 H.spc   1  LIG11       0.0557
     16 H          -0.3629   -0.1115    2.2302 H.spc   1  LIG11       0.0639
     17 H          -2.3389   -1.2578    3.0292 H.spc   1  LIG11       0.0618
     18 H          -3.8715   -2.2896    1.4606 H.spc   1  LIG11       0.0618
     19 H          -3.4058   -2.1948   -0.9185 H.spc   1  LIG11       0.0618
     20 H          -1.4263   -1.0587   -1.7241 H.spc   1  LIG11       0.0639
     21 H           1.9102    2.5511    1.5583 H.spc   1  LIG11       0.0556
     22 H           0.3471    1.7633    1.9203 H.spc   1  LIG11       0.0556
@<TRIPOS>BOND
     1     1     2   ar
     2     1     6   ar
     3     2     3   ar
     4     3     4    2
     5     3     5   ar
     6     5     6   ar
     7     5    13    2
     8     6     7    1
     9     7     8   ar
    10     7    12   ar
    11     8     9   ar
    12     9    10   ar
    13    10    11   ar
    14    11    12   ar
    15     4    14    1
    16     4    15    1
    17     8    16    1
    18     9    17    1
    19    10    18    1
    20    11    19    1
    21    12    20    1
    22    13    21    1
    23    13    22    1
