# Supplementary material for: DrugOn: a fully integrated pharmacophore modeling and structure optimization toolkit
Source: PeerJ. 2015 Jan 13;3:e725. doi: 10.7717/peerj.725 (PMC4304849; doi:10.7717/peerj.725)
Supplement: Supplemental Information 1 [file peerj-03-725-s001.zip › DrugOn_setup/Supplementary_Files/Custom_Fragment_DB/Custom_Fragment_10001.mol2]

@<TRIPOS>MOLECULE
NONAME
 33 36 0 0 0
SMALL
USER_CHARGES

@<TRIPOS>ATOM
      1 N          -0.4960    1.5650    0.0330 N.2     1  LIG11      -0.2467
      2 C          -1.6790    1.4910   -0.7090 C.ar    1  LIG11       0.0646
      3 C          -2.9020    1.2730   -0.0660 C.ar    1  LIG11      -0.0363
      4 C          -4.0890    1.2330   -0.8020 C.ar    1  LIG11      -0.0598
      5 C          -4.0600    1.4280   -2.1830 C.ar    1  LIG11      -0.0616
      6 C          -2.8460    1.6710   -2.8280 C.ar    1  LIG11      -0.0598
      7 C          -1.6600    1.7100   -2.0910 C.ar    1  LIG11      -0.0363
      8 C           0.2340    0.5180    0.2550 C.2     1  LIG11       0.0799
      9 C           0.1020   -0.9090   -0.1340 C.ar    1  LIG11       0.0087
     10 C          -0.8520   -1.5820   -0.8640 C.ar    1  LIG11      -0.0520
     11 C          -0.6890   -2.9580   -1.0610 C.ar    1  LIG11      -0.0611
     12 C           0.4170   -3.6360   -0.5290 C.ar    1  LIG11      -0.0611
     13 C           1.3840   -2.9510    0.2120 C.ar    1  LIG11      -0.0534
     14 C           1.2220   -1.5880    0.4070 C.ar    1  LIG11      -0.0081
     15 C           2.0590   -0.6500    1.1230 C.ar    1  LIG11      -0.0081
     16 C           3.2460   -0.8280    1.8140 C.ar    1  LIG11      -0.0534
     17 C           3.8390    0.2890    2.4180 C.ar    1  LIG11      -0.0611
     18 C           3.2440    1.5600    2.3280 C.ar    1  LIG11      -0.0611
     19 C           2.0460    1.7380    1.6300 C.ar    1  LIG11      -0.0520
     20 C           1.4820    0.6270    1.0450 C.ar    1  LIG11       0.0087
     21 H          -2.9277    1.1410    0.9572 H.spc   1  LIG11       0.0639
     22 H          -4.9870    1.0592   -0.3241 H.spc   1  LIG11       0.0618
     23 H          -4.9358    1.3926   -2.7277 H.spc   1  LIG11       0.0618
     24 H          -2.8248    1.8217   -3.8487 H.spc   1  LIG11       0.0618
     25 H          -0.7652    1.9013   -2.5682 H.spc   1  LIG11       0.0639
     26 H          -1.6667   -1.0843   -1.2560 H.spc   1  LIG11       0.0624
     27 H          -1.3927   -3.4809   -1.6054 H.spc   1  LIG11       0.0618
     28 H           0.5180   -4.6509   -0.6861 H.spc   1  LIG11       0.0618
     29 H           2.1989   -3.4478    0.6045 H.spc   1  LIG11       0.0624
     30 H           3.6831   -1.7603    1.8825 H.spc   1  LIG11       0.0624
     31 H           4.7246    0.1772    2.9360 H.spc   1  LIG11       0.0618
     32 H           3.6962    2.3692    2.7817 H.spc   1  LIG11       0.0618
     33 H           1.6016    2.6665    1.5562 H.spc   1  LIG11       0.0624
@<TRIPOS>BOND
     1     1     2    1
     2     1     8    2
     3     2     3   ar
     4     2     7   ar
     5     3     4   ar
     6     4     5   ar
     7     5     6   ar
     8     6     7   ar
     9     8     9    1
    10     8    20    1
    11     9    10   ar
    12     9    14   ar
    13    10    11   ar
    14    11    12   ar
    15    12    13   ar
    16    13    14   ar
    17    14    15    1
    18    15    16   ar
    19    15    20   ar
    20    16    17   ar
    21    17    18   ar
    22    18    19   ar
    23    19    20   ar
    24     3    21    1
    25     4    22    1
    26     5    23    1
    27     6    24    1
    28     7    25    1
    29    10    26    1
    30    11    27    1
    31    12    28    1
    32    13    29    1
    33    16    30    1
    34    17    31    1
    35    18    32    1
    36    19    33    1
