# Supplementary material for: DrugOn: a fully integrated pharmacophore modeling and structure optimization toolkit
Source: PeerJ. 2015 Jan 13;3:e725. doi: 10.7717/peerj.725 (PMC4304849; doi:10.7717/peerj.725)
Supplement: Supplemental Information 1 [file peerj-03-725-s001.zip › DrugOn_setup/Supplementary_Files/Custom_Fragment_DB/Custom_Fragment_10002.mol2]

@<TRIPOS>MOLECULE
NONAME
 24 25 0 0 0
SMALL
USER_CHARGES

@<TRIPOS>ATOM
      1 N          -1.3410    1.0760    0.4070 N.pl3   1  LIG11      -0.3405
      2 C          -0.3620    0.1870    0.8280 C.ar    1  LIG11       0.0309
      3 C          -0.2940   -0.4410    2.0640 C.ar    1  LIG11      -0.0406
      4 C           0.7590   -1.3290    2.3120 C.ar    1  LIG11      -0.0600
      5 C           1.7270   -1.5750    1.3260 C.ar    1  LIG11      -0.0614
      6 C           1.6470   -0.9350    0.0840 C.ar    1  LIG11      -0.0565
      7 C           0.5860   -0.0610   -0.1490 C.ar    1  LIG11      -0.0220
      8 C           0.2950    0.7790   -1.3610 C.3     1  LIG11       0.0011
      9 C           0.3770    0.0090   -2.6780 C.3     1  LIG11      -0.0567
     10 C          -1.1040    1.3990   -1.0060 C.3     1  LIG11       0.0244
     11 C          -2.2900    0.8900   -1.8270 C.3     1  LIG11      -0.0462
     12 H          -2.0722    1.4308    0.9626 H.spc   1  LIG11       0.1464
     13 H          -1.0069   -0.2565    2.7870 H.spc   1  LIG11       0.0636
     14 H           0.8240   -1.8056    3.2251 H.spc   1  LIG11       0.0618
     15 H           2.5008   -2.2304    1.5176 H.spc   1  LIG11       0.0618
     16 H           2.3582   -1.1063   -0.6439 H.spc   1  LIG11       0.0621
     17 H           1.0249    1.5371   -1.5542 H.spc   1  LIG11       0.0365
     18 H          -0.3105   -0.8106   -2.6559 H.spc   1  LIG11       0.0236
     19 H           1.3733   -0.3473   -2.8374 H.spc   1  LIG11       0.0236
     20 H           0.1188    0.6631   -3.4845 H.spc   1  LIG11       0.0236
     21 H          -1.0531    2.4449   -1.2261 H.spc   1  LIG11       0.0500
     22 H          -2.4131   -0.1602   -1.6635 H.spc   1  LIG11       0.0248
     23 H          -2.1325    1.0871   -2.8668 H.spc   1  LIG11       0.0248
     24 H          -3.1776    1.4007   -1.5167 H.spc   1  LIG11       0.0248
@<TRIPOS>BOND
     1     1     2    1
     2     1    10    1
     3     2     3   ar
     4     2     7   ar
     5     3     4   ar
     6     4     5   ar
     7     5     6   ar
     8     6     7   ar
     9     7     8    1
    10     8     9    1
    11     8    10    1
    12    10    11    1
    13     1    12    1
    14     3    13    1
    15     4    14    1
    16     5    15    1
    17     6    16    1
    18     8    17    1
    19     9    18    1
    20     9    19    1
    21     9    20    1
    22    10    21    1
    23    11    22    1
    24    11    23    1
    25    11    24    1
