# Supplementary material for: DrugOn: a fully integrated pharmacophore modeling and structure optimization toolkit
Source: PeerJ. 2015 Jan 13;3:e725. doi: 10.7717/peerj.725 (PMC4304849; doi:10.7717/peerj.725)
Supplement: Supplemental Information 1 [file peerj-03-725-s001.zip › DrugOn_setup/Supplementary_Files/Custom_Fragment_DB/Custom_Fragment_10003.mol2]

@<TRIPOS>MOLECULE
NONAME
 20 19 0 0 0
SMALL
USER_CHARGES

@<TRIPOS>ATOM
      1 O           0.9700   -1.6430    1.0230 O.2     1  VAL11      -0.2437
      2 C           1.0030   -0.5500    0.4690 C.2     1  VAL11       0.3507
      3 OXT         2.1520    0.1040    0.1850 O.3     1  VAL11      -0.4763
      4 CA         -0.2040    0.2280    0.0330 C.2     1  VAL11       0.1106
      5 N          -0.4820    1.4020    0.7150 N.pl3   1  VAL11      -0.3415
      6 C           0.1450    1.8800    1.9250 C.3     0  UNK0       -0.0022
      7 CB         -0.9000   -0.2720   -1.0140 C.2     1  VAL1       -0.0479
      8 CG1        -2.1600    0.3650   -1.5460 C.3     1  VAL1       -0.0418
      9 CG2        -0.5230   -1.5140   -1.7900 C.3     1  VAL1       -0.0418
     10 HXT         2.1233    0.9385   -0.2402 H.spc   1  VAL1        0.2954
     11 H          -1.1856    1.9741    0.3318 H.spc   1  VAL1        0.1459
     12 H           0.8876    1.1786    2.2436 H.spc   0  UNK0        0.0425
     13 H          -0.5878    2.0179    2.6924 H.spc   0  UNK0        0.0425
     14 H           0.6122    2.8227    1.7303 H.spc   0  UNK0        0.0425
     15 HG11       -2.3897    1.2373   -0.9704 H.spc   1  VAL1        0.0275
     16 HG12       -2.9723   -0.3303   -1.5052 H.spc   1  VAL1        0.0275
     17 HG13       -2.0075    0.6472   -2.5668 H.spc   1  VAL1        0.0275
     18 HG21        0.3729   -1.9324   -1.3811 H.spc   1  VAL1        0.0275
     19 HG22       -0.3826   -1.2765   -2.8238 H.spc   1  VAL1        0.0275
     20 HG23       -1.3135   -2.2309   -1.7121 H.spc   1  VAL1        0.0275
@<TRIPOS>BOND
     1     1     2    2
     2     2     3    1
     3     2     4    1
     4     4     5    1
     5     4     7    2
     6     5     6    1
     7     7     8    1
     8     7     9    1
     9     3    10    1
    10     5    11    1
    11     6    12    1
    12     6    13    1
    13     6    14    1
    14     8    15    1
    15     8    16    1
    16     8    17    1
    17     9    18    1
    18     9    19    1
    19     9    20    1
