# Supplementary material for: DrugOn: a fully integrated pharmacophore modeling and structure optimization toolkit
Source: PeerJ. 2015 Jan 13;3:e725. doi: 10.7717/peerj.725 (PMC4304849; doi:10.7717/peerj.725)
Supplement: Supplemental Information 1 [file peerj-03-725-s001.zip › DrugOn_setup/Supplementary_Files/Custom_Fragment_DB/Custom_Fragment_10004.mol2]

@<TRIPOS>MOLECULE
NONAME
 24 25 0 0 0
SMALL
USER_CHARGES

@<TRIPOS>ATOM
      1 O           2.3260   -2.3510   -0.8620 O.2     1  LIG11      -0.2726
      2 C           1.9730   -1.2840   -1.3590 C.2     1  LIG11       0.2287
      3 N           0.9530   -0.5070   -0.7560 N.ar    1  LIG11      -0.2865
      4 C           0.4700    0.7060   -1.2170 C.ar    1  LIG11       0.0275
      5 C          -0.5230    1.1760   -0.3780 C.ar    1  LIG11       0.0844
      6 C          -0.6670    0.2070    0.6600 C.ar    1  LIG11       0.0143
      7 C          -1.5020    0.1200    1.7920 C.ar    1  LIG11      -0.0518
      8 C          -1.4110   -0.9780    2.6460 C.ar    1  LIG11      -0.0611
      9 C          -0.4990   -1.9920    2.3900 C.ar    1  LIG11      -0.0598
     10 C           0.3410   -1.9340    1.2770 C.ar    1  LIG11      -0.0372
     11 C           0.2510   -0.8250    0.4120 C.ar    1  LIG11       0.0571
     12 C          -1.2580    2.4220   -0.5500 C.2     1  LIG11       0.3389
     13 O          -2.1360    2.8280    0.2010 O.2     1  LIG11      -0.2451
     14 O          -0.8820    3.1200   -1.6420 O.3     1  LIG11      -0.4771
     15 C           2.5640   -0.7090   -2.6140 C.3     1  LIG11       0.0152
     16 H           0.8035    1.1898   -2.0653 H.spc   1  LIG11       0.0822
     17 H          -2.1822    0.8707    1.9891 H.spc   1  LIG11       0.0624
     18 H          -2.0253   -1.0371    3.4732 H.spc   1  LIG11       0.0618
     19 H          -0.4412   -2.7990    3.0306 H.spc   1  LIG11       0.0618
     20 H           1.0171   -2.6910    1.0904 H.spc   1  LIG11       0.0638
     21 H          -0.2074    2.7878   -2.2011 H.spc   1  LIG11       0.2954
     22 H           3.3198   -1.3680   -2.9873 H.spc   1  LIG11       0.0325
     23 H           2.9788    0.2578   -2.4189 H.spc   1  LIG11       0.0325
     24 H           1.7940   -0.6044   -3.3495 H.spc   1  LIG11       0.0325
@<TRIPOS>BOND
     1     1     2    2
     2     2     3   am
     3     2    15    1
     4     3     4   ar
     5     3    11   ar
     6     4     5   ar
     7     5     6   ar
     8     5    12    1
     9     6     7   ar
    10     6    11   ar
    11     7     8   ar
    12     8     9   ar
    13     9    10   ar
    14    10    11   ar
    15    12    13    2
    16    12    14    1
    17     4    16    1
    18     7    17    1
    19     8    18    1
    20     9    19    1
    21    10    20    1
    22    14    21    1
    23    15    22    1
    24    15    23    1
    25    15    24    1
