# Supplementary material for: DrugOn: a fully integrated pharmacophore modeling and structure optimization toolkit
Source: PeerJ. 2015 Jan 13;3:e725. doi: 10.7717/peerj.725 (PMC4304849; doi:10.7717/peerj.725)
Supplement: Supplemental Information 1 [file peerj-03-725-s001.zip › DrugOn_setup/Supplementary_Files/Custom_Fragment_DB/Custom_Fragment_10005.mol2]

@<TRIPOS>MOLECULE
NONAME
 45 46 0 0 0
SMALL
USER_CHARGES

@<TRIPOS>ATOM
      1 S           3.3710   -2.7650    0.6960 S.3     1  LIG11      -0.1078
      2 C           1.8330   -1.9190    0.8920 C.2     1  LIG11       0.1541
      3 N           0.8380   -2.6970    1.1750 N.2     1  LIG11      -0.2302
      4 C          -0.4070   -2.1170    1.3410 C.2     1  LIG11       0.0557
      5 C          -1.4950   -3.0880    1.7830 C.3     1  LIG11      -0.0126
      6 C          -1.9940   -3.9500    0.6310 C.3     1  LIG11      -0.0598
      7 C          -0.6020   -0.8000    1.1570 C.2     1  LIG11       0.0824
      8 C          -1.8980   -0.1700    1.3780 C.2     1  LIG11       0.3367
      9 O          -2.1190    0.7020    2.2050 O.2     1  LIG11      -0.2453
     10 O          -2.8240   -0.6490    0.5340 O.3     1  LIG11      -0.4773
     11 C           0.5050    0.1420    0.8030 C.3     1  LIG11       0.0875
     12 N           1.7940   -0.5540    0.7340 N.pl3   1  LIG11      -0.3016
     13 C           2.9750    0.2780    0.5300 C.3     1  LIG11       0.0034
     14 C           0.2350    0.9700   -0.4720 C.ar    1  LIG11       0.0224
     15 C           0.0180    2.3660   -0.3230 C.ar    1  LIG11       0.1256
     16 O           0.0770    2.8670    0.9740 O.3     1  LIG11      -0.4948
     17 C          -0.3380    4.2240    1.1790 C.3     1  LIG11       0.0788
     18 C          -0.2140    3.1780   -1.4370 C.ar    1  LIG11      -0.0193
     19 C          -0.2370    2.6310   -2.7100 C.ar    1  LIG11      -0.0551
     20 C          -0.0340    1.2620   -2.9110 C.ar    1  LIG11      -0.0470
     21 C          -0.0670    0.7490   -4.3310 C.3     1  LIG11      -0.0394
     22 C           0.1840    0.4100   -1.7950 C.ar    1  LIG11      -0.0388
     23 C           0.3980   -1.0700   -2.0310 C.3     1  LIG11      -0.0390
     24 H           3.1846   -4.0976    0.8938 H.spc   1  LIG11       0.1098
     25 H          -2.3124   -2.5463    2.2110 H.spc   1  LIG11       0.0326
     26 H          -1.0677   -3.7415    2.5146 H.spc   1  LIG11       0.0326
     27 H          -2.4288   -3.3248   -0.1206 H.spc   1  LIG11       0.0233
     28 H          -2.7128   -4.6598    0.9838 H.spc   1  LIG11       0.0233
     29 H          -1.1691   -4.4853    0.2093 H.spc   1  LIG11       0.0233
     30 H          -2.5963   -1.3191   -0.0800 H.spc   1  LIG11       0.2954
     31 H           0.5500    0.8540    1.6005 H.spc   1  LIG11       0.0605
     32 H           3.8469   -0.3413    0.4976 H.spc   1  LIG11       0.0429
     33 H           3.0612    0.9981    1.3167 H.spc   1  LIG11       0.0429
     34 H           2.8805    0.8013   -0.3985 H.spc   1  LIG11       0.0429
     35 H          -0.2412    4.4745    2.2147 H.spc   1  LIG11       0.0660
     36 H          -1.3509    4.3539    0.8595 H.spc   1  LIG11       0.0660
     37 H           0.2850    4.8736    0.6003 H.spc   1  LIG11       0.0660
     38 H          -0.3690    4.1904   -1.3107 H.spc   1  LIG11       0.0654
     39 H          -0.4067    3.2438   -3.5229 H.spc   1  LIG11       0.0621
     40 H          -0.2443    1.5640   -5.0012 H.spc   1  LIG11       0.0278
     41 H          -0.8307    0.0074   -4.4393 H.spc   1  LIG11       0.0278
     42 H           0.8757    0.3001   -4.5648 H.spc   1  LIG11       0.0278
     43 H           0.5463   -1.5634   -1.0932 H.spc   1  LIG11       0.0278
     44 H           1.2430   -1.2250   -2.6689 H.spc   1  LIG11       0.0278
     45 H          -0.4670   -1.4784   -2.5104 H.spc   1  LIG11       0.0278
@<TRIPOS>BOND
     1     1     2    1
     2     2     3    2
     3     2    12    1
     4     3     4    1
     5     4     5    1
     6     4     7    2
     7     5     6    1
     8     7     8    1
     9     7    11    1
    10     8     9    2
    11     8    10    1
    12    11    12    1
    13    11    14    1
    14    12    13    1
    15    14    15   ar
    16    14    22   ar
    17    15    16    1
    18    15    18   ar
    19    16    17    1
    20    18    19   ar
    21    19    20   ar
    22    20    21    1
    23    20    22   ar
    24    22    23    1
    25     1    24    1
    26     5    25    1
    27     5    26    1
    28     6    27    1
    29     6    28    1
    30     6    29    1
    31    10    30    1
    32    11    31    1
    33    13    32    1
    34    13    33    1
    35    13    34    1
    36    17    35    1
    37    17    36    1
    38    17    37    1
    39    18    38    1
    40    19    39    1
    41    21    40    1
    42    21    41    1
    43    21    42    1
    44    23    43    1
    45    23    44    1
    46    23    45    1
