# Supplementary material for: DrugOn: a fully integrated pharmacophore modeling and structure optimization toolkit
Source: PeerJ. 2015 Jan 13;3:e725. doi: 10.7717/peerj.725 (PMC4304849; doi:10.7717/peerj.725)
Supplement: Supplemental Information 1 [file peerj-03-725-s001.zip › DrugOn_setup/Supplementary_Files/Custom_Fragment_DB/Custom_Fragment_10006.mol2]

@<TRIPOS>MOLECULE
NONAME
 26 27 0 0 0
SMALL
USER_CHARGES

@<TRIPOS>ATOM
      1 O           0.4560    0.7120    2.8430 O.2     1  LIG11      -0.2746
      2 C           0.2920    0.5700    1.6360 C.2     1  LIG11       0.2270
      3 N           0.6530   -0.5390    0.8690 N.am    1  LIG11      -0.2709
      4 C           1.2960   -1.7250    1.3940 C.3     1  LIG11       0.0170
      5 C           0.2950   -2.8250    1.7160 C.3     1  LIG11      -0.0489
      6 C           0.2970   -0.3580   -0.4740 C.ar    1  LIG11       0.0401
      7 C           0.4720   -1.2180   -1.5420 C.ar    1  LIG11      -0.0400
      8 C           0.0240   -0.8050   -2.8010 C.ar    1  LIG11      -0.0600
      9 C          -0.5860    0.4490   -2.9680 C.ar    1  LIG11      -0.0614
     10 C          -0.7570    1.3070   -1.8790 C.ar    1  LIG11      -0.0561
     11 C          -0.3110    0.8830   -0.6310 C.ar    1  LIG11      -0.0144
     12 C          -0.3590    1.6020    0.6920 C.3     1  LIG11       0.0600
     13 C          -1.7730    1.9460    1.1450 C.3     1  LIG11      -0.0500
     14 H           1.8551   -1.4756    2.2716 H.spc   1  LIG11       0.0466
     15 H           1.9525   -2.0982    0.6360 H.spc   1  LIG11       0.0466
     16 H          -0.3793   -2.4838    2.4735 H.spc   1  LIG11       0.0245
     17 H           0.8057   -3.7061    2.0442 H.spc   1  LIG11       0.0245
     18 H          -0.2600   -3.0649    0.8332 H.spc   1  LIG11       0.0245
     19 H           0.9205   -2.1386   -1.4140 H.spc   1  LIG11       0.0636
     20 H           0.1429   -1.4278   -3.6152 H.spc   1  LIG11       0.0618
     21 H          -0.9108    0.7392   -3.9036 H.spc   1  LIG11       0.0618
     22 H          -1.2022    2.2306   -1.9969 H.spc   1  LIG11       0.0621
     23 H           0.1306    2.5529    0.6600 H.spc   1  LIG11       0.0441
     24 H          -2.3549    1.0505    1.2104 H.spc   1  LIG11       0.0240
     25 H          -2.2249    2.6322    0.4596 H.spc   1  LIG11       0.0240
     26 H          -1.7307    2.4091    2.1086 H.spc   1  LIG11       0.0240
@<TRIPOS>BOND
     1     1     2    2
     2     2     3   am
     3     2    12    1
     4     3     4    1
     5     3     6    1
     6     4     5    1
     7     6     7   ar
     8     6    11   ar
     9     7     8   ar
    10     8     9   ar
    11     9    10   ar
    12    10    11   ar
    13    11    12    1
    14    12    13    1
    15     4    14    1
    16     4    15    1
    17     5    16    1
    18     5    17    1
    19     5    18    1
    20     7    19    1
    21     8    20    1
    22     9    21    1
    23    10    22    1
    24    12    23    1
    25    13    24    1
    26    13    25    1
    27    13    26    1
