# Supplementary material for: DrugOn: a fully integrated pharmacophore modeling and structure optimization toolkit
Source: PeerJ. 2015 Jan 13;3:e725. doi: 10.7717/peerj.725 (PMC4304849; doi:10.7717/peerj.725)
Supplement: Supplemental Information 1 [file peerj-03-725-s001.zip › DrugOn_setup/Supplementary_Files/Custom_Fragment_DB/Custom_Fragment_10007.mol2]

@<TRIPOS>MOLECULE
NONAME
 16 16 0 0 0
SMALL
USER_CHARGES

@<TRIPOS>ATOM
      1 O           0.6210    0.6220   -2.2270 O.2     1  LIG11      -0.2451
      2 C           1.1470   -0.1300   -1.4180 C.2     1  LIG11       0.3391
      3 O           2.3340   -0.7160   -1.6840 O.3     1  LIG11      -0.4771
      4 C           0.5910   -0.5110   -0.1260 C.ar    1  LIG11       0.0900
      5 C           1.0580   -1.5670    0.6490 C.ar    1  LIG11       0.0165
      6 N           0.2840   -1.6780    1.7710 N.ar    1  LIG11      -0.3655
      7 C          -0.6750   -0.7020    1.7460 C.ar    1  LIG11       0.0165
      8 C          -0.5160    0.0650    0.5970 C.ar    1  LIG11       0.0900
      9 C          -1.3320    1.2250    0.2620 C.2     1  LIG11       0.3391
     10 O          -1.0720    2.0550   -0.5970 O.2     1  LIG11      -0.2451
     11 O          -2.4390    1.3370    1.0260 O.3     1  LIG11      -0.4771
     12 H           2.7247   -1.2897   -1.0546 H.spc   1  LIG11       0.2954
     13 H           1.8612   -2.1711    0.4146 H.spc   1  LIG11       0.0815
     14 H           0.3981   -2.3504    2.4810 H.spc   1  LIG11       0.1648
     15 H          -1.4008   -0.5581    2.4654 H.spc   1  LIG11       0.0815
     16 H          -2.6239    0.6922    1.6802 H.spc   1  LIG11       0.2954
@<TRIPOS>BOND
     1     1     2    2
     2     2     3    1
     3     2     4    1
     4     4     5   ar
     5     4     8   ar
     6     5     6   ar
     7     6     7   ar
     8     7     8   ar
     9     8     9    1
    10     9    10    2
    11     9    11    1
    12     3    12    1
    13     5    13    1
    14     6    14    1
    15     7    15    1
    16    11    16    1
