# Supplementary material for: DrugOn: a fully integrated pharmacophore modeling and structure optimization toolkit
Source: PeerJ. 2015 Jan 13;3:e725. doi: 10.7717/peerj.725 (PMC4304849; doi:10.7717/peerj.725)
Supplement: Supplemental Information 1 [file peerj-03-725-s001.zip › DrugOn_setup/Supplementary_Files/Custom_Fragment_DB/Custom_Fragment_10008.mol2]

@<TRIPOS>MOLECULE
NONAME
 22 22 0 0 0
SMALL
USER_CHARGES

@<TRIPOS>ATOM
      1 N           0.1330   -0.0060   -0.0370 N.ar    1  LIG11      -0.3483
      2 C           0.3870   -0.3820   -1.3380 C.ar    1  LIG11       0.0051
      3 C          -0.8160   -0.6160   -1.9660 C.ar    1  LIG11      -0.0439
      4 C          -1.8370   -0.3750   -1.0180 C.ar    1  LIG11      -0.0412
      5 C          -1.2350    0.0020    0.1710 C.ar    1  LIG11       0.0159
      6 C          -1.8730    0.3620    1.4690 C.3     1  LIG11      -0.0243
      7 C           1.1750    0.3290    0.9510 C.3     1  LIG11       0.0286
      8 C           1.9860    1.5540    0.5240 C.3     1  LIG11      -0.0445
      9 C           2.0810   -0.8680    1.2440 C.3     1  LIG11      -0.0445
     10 H           1.3204   -0.4728   -1.7687 H.spc   1  LIG11       0.0809
     11 H          -0.9478   -0.9120   -2.9458 H.spc   1  LIG11       0.0633
     12 H          -2.8518   -0.4643   -1.1829 H.spc   1  LIG11       0.0635
     13 H          -1.1152    0.6046    2.1844 H.spc   1  LIG11       0.0292
     14 H          -2.4722   -0.4499    1.8250 H.spc   1  LIG11       0.0292
     15 H          -2.5065    1.2123    1.3257 H.spc   1  LIG11       0.0292
     16 H           0.6747    0.5806    1.8627 H.spc   1  LIG11       0.0522
     17 H           2.5028    1.3400   -0.3882 H.spc   1  LIG11       0.0249
     18 H           2.6828    1.8225    1.2903 H.spc   1  LIG11       0.0249
     19 H           1.3220    2.3782    0.3670 H.spc   1  LIG11       0.0249
     20 H           2.6002   -1.1498    0.3519 H.spc   1  LIG11       0.0249
     21 H           1.5021   -1.6897    1.6109 H.spc   1  LIG11       0.0249
     22 H           2.7934   -0.5946    1.9941 H.spc   1  LIG11       0.0249
@<TRIPOS>BOND
     1     1     2   ar
     2     1     5   ar
     3     1     7    1
     4     2     3   ar
     5     3     4   ar
     6     4     5   ar
     7     5     6    1
     8     7     8    1
     9     7     9    1
    10     2    10    1
    11     3    11    1
    12     4    12    1
    13     6    13    1
    14     6    14    1
    15     6    15    1
    16     7    16    1
    17     8    17    1
    18     8    18    1
    19     8    19    1
    20     9    20    1
    21     9    21    1
    22     9    22    1
