# Supplementary material for: DrugOn: a fully integrated pharmacophore modeling and structure optimization toolkit
Source: PeerJ. 2015 Jan 13;3:e725. doi: 10.7717/peerj.725 (PMC4304849; doi:10.7717/peerj.725)
Supplement: Supplemental Information 1 [file peerj-03-725-s001.zip › DrugOn_setup/Supplementary_Files/Custom_Fragment_DB/Custom_Fragment_10009.mol2]

@<TRIPOS>MOLECULE
NONAME
 20 21 0 0 0
SMALL
USER_CHARGES

@<TRIPOS>ATOM
      1 O          -0.5750   -2.9630    1.5410 O.3     1  LIG11      -0.3903
      2 C           0.3620   -2.6100    0.5260 C.3     1  LIG11       0.0712
      3 C           0.6320   -1.1400    0.5040 C.ar    1  LIG11       0.0028
      4 C           1.6580   -0.4840    1.1620 C.ar    1  LIG11       0.0081
      5 N           1.5700    0.8560    0.8800 N.ar    1  LIG11      -0.3603
      6 C           0.5000    1.0920    0.0460 C.ar    1  LIG11       0.0468
      7 C           0.0320    2.2940   -0.4980 C.ar    1  LIG11      -0.0378
      8 C          -1.0940    2.2370   -1.3240 C.ar    1  LIG11      -0.0598
      9 C          -1.7260    1.0250   -1.5920 C.ar    1  LIG11      -0.0611
     10 C          -1.2460   -0.1680   -1.0400 C.ar    1  LIG11      -0.0523
     11 C          -0.1120   -0.1390   -0.2060 C.ar    1  LIG11       0.0050
     12 H          -0.7244   -3.9213    1.5246 H.spc   1  LIG11       0.2098
     13 H          -0.0011   -2.9268   -0.4294 H.spc   1  LIG11       0.0608
     14 H           1.2836   -3.1067    0.7470 H.spc   1  LIG11       0.0608
     15 H           2.3694   -0.9280    1.7635 H.spc   1  LIG11       0.0810
     16 H           2.1817    1.5468    1.2233 H.spc   1  LIG11       0.1653
     17 H           0.5018    3.1905   -0.2963 H.spc   1  LIG11       0.0638
     18 H          -1.4627    3.1058   -1.7415 H.spc   1  LIG11       0.0618
     19 H          -2.5568    1.0066   -2.2039 H.spc   1  LIG11       0.0618
     20 H          -1.7196   -1.0622   -1.2427 H.spc   1  LIG11       0.0624
@<TRIPOS>BOND
     1     1     2    1
     2     2     3    1
     3     3     4   ar
     4     3    11   ar
     5     4     5   ar
     6     5     6   ar
     7     6     7   ar
     8     6    11   ar
     9     7     8   ar
    10     8     9   ar
    11     9    10   ar
    12    10    11   ar
    13     1    12    1
    14     2    13    1
    15     2    14    1
    16     4    15    1
    17     5    16    1
    18     7    17    1
    19     8    18    1
    20     9    19    1
    21    10    20    1
