# Supplementary material for: DrugOn: a fully integrated pharmacophore modeling and structure optimization toolkit
Source: PeerJ. 2015 Jan 13;3:e725. doi: 10.7717/peerj.725 (PMC4304849; doi:10.7717/peerj.725)
Supplement: Supplemental Information 1 [file peerj-03-725-s001.zip › DrugOn_setup/Supplementary_Files/Custom_Fragment_DB/Custom_Fragment_1001.mol2]

@<TRIPOS>MOLECULE
NONAME
 16 16 0 0 0
SMALL
USER_CHARGES

@<TRIPOS>ATOM
      1 O          -0.3930    1.0790   -1.7880 O.2     1  LIG11      -0.2444
      2 C          -0.4330    0.8800   -0.5770 C.ar    1  LIG11       0.3473
      3 O          -1.0430    1.7850    0.2630 O.2     1  LIG11      -0.4301
      4 C          -1.1250    1.5220    1.6310 C.ar    1  LIG11       0.0960
      5 C          -0.6240    0.4220    2.1950 C.ar    1  LIG11      -0.0258
      6 C           0.0440   -0.5330    1.3550 C.ar    1  LIG11      -0.0415
      7 C           0.1500   -0.3320    0.0360 C.ar    1  LIG11       0.1014
      8 C           0.8850   -1.3600   -0.7490 C.2     1  LIG11       0.1670
      9 O           0.8500   -2.5490   -0.4230 O.2     1  LIG11      -0.2921
     10 C           1.6900   -0.9120   -1.9440 C.3     1  LIG11      -0.0012
     11 H          -1.5964    2.2125    2.2360 H.spc   1  LIG11       0.1030
     12 H          -0.7141    0.2608    3.2104 H.spc   1  LIG11       0.0648
     13 H           0.4475   -1.3854    1.7742 H.spc   1  LIG11       0.0628
     14 H           1.5942    0.1471   -2.0625 H.spc   1  LIG11       0.0309
     15 H           1.3544   -1.4153   -2.8266 H.spc   1  LIG11       0.0309
     16 H           2.7197   -1.1566   -1.7862 H.spc   1  LIG11       0.0309
@<TRIPOS>BOND
     1     1     2    2
     2     2     3   ar
     3     2     7   ar
     4     3     4   ar
     5     4     5   ar
     6     5     6   ar
     7     6     7   ar
     8     7     8    1
     9     8     9    2
    10     8    10    1
    11     4    11    1
    12     5    12    1
    13     6    13    1
    14    10    14    1
    15    10    15    1
    16    10    16    1
