# Supplementary material for: DrugOn: a fully integrated pharmacophore modeling and structure optimization toolkit
Source: PeerJ. 2015 Jan 13;3:e725. doi: 10.7717/peerj.725 (PMC4304849; doi:10.7717/peerj.725)
Supplement: Supplemental Information 1 [file peerj-03-725-s001.zip › DrugOn_setup/Supplementary_Files/Custom_Fragment_DB/Custom_Fragment_10010.mol2]

@<TRIPOS>MOLECULE
NONAME
 16 15 0 0 0
SMALL
USER_CHARGES

@<TRIPOS>ATOM
      1 P           1.9400    1.1060   -0.0540 P.3     1  LIG11      -0.0904
      2 C           0.6250   -0.2110    0.0530 C.2     1  LIG11       0.0177
      3 N           1.1830   -1.4570    0.2300 N.pl3   1  LIG11      -0.3581
      4 C          -0.6920    0.0820   -0.0400 C.2     1  LIG11      -0.0552
      5 C          -1.7660   -0.9800    0.0460 C.3     1  LIG11      -0.0420
      6 C          -1.2910    1.4590   -0.2360 C.3     1  LIG11      -0.0420
      7 H           3.1853    0.5248    0.0717 H.spc   1  LIG11       0.0602
      8 H           1.7517    2.0506    0.9342 H.spc   1  LIG11       0.0602
      9 H           2.1611   -1.5551    0.2844 H.spc   1  LIG11       0.1423
     10 H           0.6040   -2.2499    0.3022 H.spc   1  LIG11       0.1423
     11 H          -1.3105   -1.9383    0.1840 H.spc   1  LIG11       0.0275
     12 H          -2.3615   -0.9775   -0.8430 H.spc   1  LIG11       0.0275
     13 H          -2.4026   -0.7697    0.8799 H.spc   1  LIG11       0.0275
     14 H          -0.5069    2.1848   -0.2927 H.spc   1  LIG11       0.0275
     15 H          -1.9545    1.6926    0.5703 H.spc   1  LIG11       0.0275
     16 H          -1.8497    1.4729   -1.1484 H.spc   1  LIG11       0.0275
@<TRIPOS>BOND
     1     1     2    1
     2     2     3    1
     3     2     4    2
     4     4     5    1
     5     4     6    1
     6     1     7    1
     7     1     8    1
     8     3     9    1
     9     3    10    1
    10     5    11    1
    11     5    12    1
    12     5    13    1
    13     6    14    1
    14     6    15    1
    15     6    16    1
