# Supplementary material for: DrugOn: a fully integrated pharmacophore modeling and structure optimization toolkit
Source: PeerJ. 2015 Jan 13;3:e725. doi: 10.7717/peerj.725 (PMC4304849; doi:10.7717/peerj.725)
Supplement: Supplemental Information 1 [file peerj-03-725-s001.zip › DrugOn_setup/Supplementary_Files/Custom_Fragment_DB/Custom_Fragment_10011.mol2]

@<TRIPOS>MOLECULE
NONAME
 20 21 0 0 0
SMALL
USER_CHARGES

@<TRIPOS>ATOM
      1 F          -0.6930    2.1120   -0.3900 F       1  LIG11      -0.2049
      2 C          -1.2030    0.8790   -0.2320 C.ar    1  LIG11       0.1311
      3 C          -2.5860    0.7320   -0.3320 C.ar    1  LIG11      -0.0258
      4 C          -3.1610   -0.5280   -0.1880 C.ar    1  LIG11      -0.0590
      5 C          -2.3490   -1.6350    0.0570 C.ar    1  LIG11      -0.0610
      6 C          -0.9630   -1.4830    0.1560 C.ar    1  LIG11      -0.0512
      7 C          -0.3670   -0.2190    0.0090 C.ar    1  LIG11       0.0187
      8 C           1.0750   -0.0520    0.1210 C.ar    1  LIG11       0.0021
      9 C           1.9840   -1.0190   -0.2720 C.ar    1  LIG11       0.0095
     10 N           3.2530   -0.5470   -0.0360 N.ar    1  LIG11      -0.3664
     11 C           3.1720    0.7130    0.5010 C.ar    1  LIG11       0.0022
     12 C           1.8380    1.0480    0.6070 C.ar    1  LIG11      -0.0366
     13 H          -3.1820    1.5550   -0.5123 H.spc   1  LIG11       0.0646
     14 H          -4.1840   -0.6422   -0.2623 H.spc   1  LIG11       0.0618
     15 H          -2.7729   -2.5697    0.1656 H.spc   1  LIG11       0.0618
     16 H          -0.3709   -2.3082    0.3391 H.spc   1  LIG11       0.0624
     17 H           1.7485   -1.9396   -0.6745 H.spc   1  LIG11       0.0813
     18 H           4.0873   -1.0352   -0.2226 H.spc   1  LIG11       0.1648
     19 H           3.9698    1.3065    0.7774 H.spc   1  LIG11       0.0807
     20 H           1.4607    1.9362    0.9728 H.spc   1  LIG11       0.0638
@<TRIPOS>BOND
     1     1     2    1
     2     2     3   ar
     3     2     7   ar
     4     3     4   ar
     5     4     5   ar
     6     5     6   ar
     7     6     7   ar
     8     7     8    1
     9     8     9   ar
    10     8    12   ar
    11     9    10   ar
    12    10    11   ar
    13    11    12   ar
    14     3    13    1
    15     4    14    1
    16     5    15    1
    17     6    16    1
    18     9    17    1
    19    10    18    1
    20    11    19    1
    21    12    20    1
