# Supplementary material for: DrugOn: a fully integrated pharmacophore modeling and structure optimization toolkit
Source: PeerJ. 2015 Jan 13;3:e725. doi: 10.7717/peerj.725 (PMC4304849; doi:10.7717/peerj.725)
Supplement: Supplemental Information 1 [file peerj-03-725-s001.zip › DrugOn_setup/Supplementary_Files/Custom_Fragment_DB/Custom_Fragment_10012.mol2]

@<TRIPOS>MOLECULE
NONAME
 26 28 0 0 0
SMALL
USER_CHARGES

@<TRIPOS>ATOM
      1 N          -0.9800    0.2500    0.4640 N.ar    1  LIG11      -0.3159
      2 C          -1.0540   -0.8910    1.2770 C.ar    1  LIG11       0.0103
      3 C          -2.1280   -1.0850    2.0630 C.ar    1  LIG11      -0.0451
      4 C          -3.1980   -0.1000    2.0500 C.ar    1  LIG11      -0.0584
      5 C          -3.1300    1.0030    1.2800 C.ar    1  LIG11      -0.0378
      6 C          -1.9880    1.2170    0.4520 C.ar    1  LIG11       0.0467
      7 C          -1.6140    2.2260   -0.4090 C.ar    1  LIG11      -0.0359
      8 C          -0.3530    1.8720   -0.9450 C.ar    1  LIG11      -0.0353
      9 C           0.0180    0.6410   -0.4190 C.ar    1  LIG11       0.0538
     10 C           1.2340   -0.1300   -0.6940 C.ar    1  LIG11      -0.0012
     11 C           2.4900    0.4050   -0.3750 C.ar    1  LIG11      -0.0526
     12 C           3.6530   -0.3210   -0.6430 C.ar    1  LIG11      -0.0611
     13 C           3.5690   -1.5800   -1.2360 C.ar    1  LIG11      -0.0617
     14 C           2.3230   -2.1150   -1.5660 C.ar    1  LIG11      -0.0611
     15 C           1.1590   -1.3920   -1.2990 C.ar    1  LIG11      -0.0526
     16 H          -0.2858   -1.5801    1.2719 H.spc   1  LIG11       0.0813
     17 H          -2.1919   -1.9200    2.6661 H.spc   1  LIG11       0.0632
     18 H          -4.0283   -0.2496    2.6443 H.spc   1  LIG11       0.0619
     19 H          -3.9001    1.6899    1.2889 H.spc   1  LIG11       0.0638
     20 H          -2.1527    3.0799   -0.6228 H.spc   1  LIG11       0.0639
     21 H           0.1977    2.4333   -1.6134 H.spc   1  LIG11       0.0639
     22 H           2.5556    1.3388    0.0595 H.spc   1  LIG11       0.0624
     23 H           4.5750    0.0749   -0.4019 H.spc   1  LIG11       0.0618
     24 H           4.4287   -2.1166   -1.4310 H.spc   1  LIG11       0.0618
     25 H           2.2620   -3.0457   -2.0077 H.spc   1  LIG11       0.0618
     26 H           0.2394   -1.7885   -1.5482 H.spc   1  LIG11       0.0624
@<TRIPOS>BOND
     1     1     2   ar
     2     1     6   ar
     3     1     9   ar
     4     2     3   ar
     5     3     4   ar
     6     4     5   ar
     7     5     6   ar
     8     6     7   ar
     9     7     8   ar
    10     8     9   ar
    11     9    10    1
    12    10    11   ar
    13    10    15   ar
    14    11    12   ar
    15    12    13   ar
    16    13    14   ar
    17    14    15   ar
    18     2    16    1
    19     3    17    1
    20     4    18    1
    21     5    19    1
    22     7    20    1
    23     8    21    1
    24    11    22    1
    25    12    23    1
    26    13    24    1
    27    14    25    1
    28    15    26    1
