# Supplementary material for: DrugOn: a fully integrated pharmacophore modeling and structure optimization toolkit
Source: PeerJ. 2015 Jan 13;3:e725. doi: 10.7717/peerj.725 (PMC4304849; doi:10.7717/peerj.725)
Supplement: Supplemental Information 1 [file peerj-03-725-s001.zip › DrugOn_setup/Supplementary_Files/Custom_Fragment_DB/Custom_Fragment_10013.mol2]

@<TRIPOS>MOLECULE
NONAME
 14 13 0 0 0
SMALL
USER_CHARGES

@<TRIPOS>ATOM
      1 O          -0.8750    1.5130    1.1260 O.2     1  LIG11      -0.1259
      2 N          -0.9820    0.6200    0.2700 N.pl3   1  LIG11       0.0632
      3 O          -2.0010    0.3950   -0.4030 O.2     1  LIG11      -0.1259
      4 C           0.1520   -0.2350    0.0600 C.2     1  LIG11       0.2053
      5 C           0.2470   -1.3460    0.8030 C.2     1  LIG11      -0.0498
      6 C          -0.6870   -1.8500    1.8600 C.3     1  LIG11      -0.0442
      7 C           1.0740    0.2370   -0.9640 C.2     1  LIG11       0.3599
      8 O           0.9510    1.2620   -1.6230 O.2     1  LIG11      -0.2432
      9 O           2.1210   -0.5960   -1.1280 O.3     1  LIG11      -0.4760
     10 H           1.0757   -1.9339    0.6226 H.spc   1  LIG11       0.0594
     11 H          -1.5064   -1.1702    1.9663 H.spc   1  LIG11       0.0272
     12 H          -0.1704   -1.9559    2.7910 H.spc   1  LIG11       0.0272
     13 H          -1.0614   -2.8095    1.5701 H.spc   1  LIG11       0.0272
     14 H           2.1873   -1.3730   -0.6086 H.spc   1  LIG11       0.2955
@<TRIPOS>BOND
     1     1     2    2
     2     2     3    2
     3     2     4    1
     4     4     5    2
     5     4     7    1
     6     5     6    1
     7     7     8    2
     8     7     9    1
     9     5    10    1
    10     6    11    1
    11     6    12    1
    12     6    13    1
    13     9    14    1
