# Supplementary material for: DrugOn: a fully integrated pharmacophore modeling and structure optimization toolkit
Source: PeerJ. 2015 Jan 13;3:e725. doi: 10.7717/peerj.725 (PMC4304849; doi:10.7717/peerj.725)
Supplement: Supplemental Information 1 [file peerj-03-725-s001.zip › DrugOn_setup/Supplementary_Files/Custom_Fragment_DB/Custom_Fragment_10014.mol2]

@<TRIPOS>MOLECULE
NONAME
 32 33 0 0 0
SMALL
USER_CHARGES

@<TRIPOS>ATOM
      1 O          -4.0240    1.6100    0.9670 O.2     1  LIG11      -0.2449
      2 C          -3.2180    0.6850    1.0060 C.2     1  LIG11       0.3420
      3 O          -3.5340   -0.4510    1.6770 O.3     1  LIG11      -0.4770
      4 C          -1.9240    0.6860    0.3420 C.ar    1  LIG11       0.1207
      5 C          -0.7870    0.0000    0.7590 C.ar    1  LIG11       0.1183
      6 N          -0.5810   -0.6960    1.8990 N.pl3   1  LIG11      -0.3434
      7 N           0.2250    0.2040   -0.1810 N.ar    1  LIG11      -0.2838
      8 C           1.5200   -0.3900   -0.1520 C.ar    1  LIG11       0.0524
      9 C           2.6310    0.4690   -0.1190 C.ar    1  LIG11      -0.0375
     10 C           3.9210   -0.0570   -0.0360 C.ar    1  LIG11      -0.0598
     11 C           4.1060   -1.4380    0.0110 C.ar    1  LIG11      -0.0614
     12 C           3.0040   -2.2960   -0.0420 C.ar    1  LIG11      -0.0569
     13 C           1.6940   -1.7920   -0.1450 C.ar    1  LIG11      -0.0265
     14 C           0.5590   -2.7790   -0.2640 C.3     1  LIG11      -0.0377
     15 C          -0.2310    1.1050   -1.1370 C.ar    1  LIG11       0.1242
     16 N           0.5140    1.5220   -2.1910 N.pl3   1  LIG11      -0.3427
     17 C          -1.5480    1.4030   -0.8300 C.ar    1  LIG11       0.0807
     18 N          -2.3290    2.2170   -1.5640 N.pl3   1  LIG11      -0.3546
     19 H          -2.9231   -1.1607    1.7105 H.spc   1  LIG11       0.2954
     20 H          -1.3180   -0.8203    2.5398 H.spc   1  LIG11       0.1437
     21 H           0.3060   -1.0787    2.0886 H.spc   1  LIG11       0.1437
     22 H           2.4930    1.4911   -0.1562 H.spc   1  LIG11       0.0638
     23 H           4.7364    0.5751   -0.0095 H.spc   1  LIG11       0.0618
     24 H           5.0588   -1.8276    0.0851 H.spc   1  LIG11       0.0618
     25 H           3.1534   -3.3165   -0.0050 H.spc   1  LIG11       0.0621
     26 H          -0.3685   -2.2500   -0.3333 H.spc   1  LIG11       0.0278
     27 H           0.5488   -3.4355    0.5809 H.spc   1  LIG11       0.0278
     28 H           0.6954   -3.3671   -1.1474 H.spc   1  LIG11       0.0278
     29 H           1.4485    1.2256   -2.2812 H.spc   1  LIG11       0.1437
     30 H           0.1202    2.1210   -2.8658 H.spc   1  LIG11       0.1437
     31 H          -3.2589    2.3868   -1.2888 H.spc   1  LIG11       0.1424
     32 H          -1.9704    2.6427   -2.3761 H.spc   1  LIG11       0.1424
@<TRIPOS>BOND
     1     1     2    2
     2     2     3    1
     3     2     4    1
     4     4     5   ar
     5     4    17   ar
     6     5     6    1
     7     5     7   ar
     8     7     8    1
     9     7    15   ar
    10     8     9   ar
    11     8    13   ar
    12     9    10   ar
    13    10    11   ar
    14    11    12   ar
    15    12    13   ar
    16    13    14    1
    17    15    16    1
    18    15    17   ar
    19    17    18    1
    20     3    19    1
    21     6    20    1
    22     6    21    1
    23     9    22    1
    24    10    23    1
    25    11    24    1
    26    12    25    1
    27    14    26    1
    28    14    27    1
    29    14    28    1
    30    16    29    1
    31    16    30    1
    32    18    31    1
    33    18    32    1
