# Supplementary material for: DrugOn: a fully integrated pharmacophore modeling and structure optimization toolkit
Source: PeerJ. 2015 Jan 13;3:e725. doi: 10.7717/peerj.725 (PMC4304849; doi:10.7717/peerj.725)
Supplement: Supplemental Information 1 [file peerj-03-725-s001.zip › DrugOn_setup/Supplementary_Files/Custom_Fragment_DB/Custom_Fragment_10015.mol2]

@<TRIPOS>MOLECULE
NONAME
 18 17 0 0 0
SMALL
USER_CHARGES

@<TRIPOS>ATOM
      1 O          -1.3290    1.1930   -2.1840 O.2     1  LIG11      -0.2432
      2 C          -0.3800    0.9650   -1.4470 C.2     1  LIG11       0.3603
      3 O           0.7230    1.7260   -1.3380 O.3     1  LIG11      -0.4760
      4 C          -0.2860   -0.2150   -0.5370 C.2     1  LIG11       0.2066
      5 N          -0.4330   -1.4010   -1.0680 N.2     1  LIG11      -0.1793
      6 N          -0.3590   -2.4490   -0.2110 N.pl3   1  LIG11      -0.2817
      7 C          -0.0160    0.0110    0.9270 C.2     1  LIG11       0.1895
      8 O          -0.9600    0.2950    1.6620 O.2     1  LIG11      -0.2901
      9 C           1.4370   -0.0820    1.3430 C.3     1  LIG11       0.0095
     10 C           1.6020   -0.0430    2.8540 C.3     1  LIG11      -0.0582
     11 H           1.4064    1.4785   -0.7466 H.spc   1  LIG11       0.2955
     12 H          -0.4614   -3.3684   -0.5477 H.spc   1  LIG11       0.1642
     13 H          -0.2028   -2.2906    0.7480 H.spc   1  LIG11       0.1642
     14 H           1.9936    0.7155    0.8968 H.spc   1  LIG11       0.0343
     15 H           1.8115   -1.0242    1.0011 H.spc   1  LIG11       0.0343
     16 H           1.2357    0.8897    3.2293 H.spc   1  LIG11       0.0234
     17 H           2.6312   -0.1699    3.1177 H.spc   1  LIG11       0.0234
     18 H           1.0402   -0.8426    3.2899 H.spc   1  LIG11       0.0234
@<TRIPOS>BOND
     1     1     2    2
     2     2     3    1
     3     2     4    1
     4     4     5    2
     5     4     7    1
     6     5     6    1
     7     7     8    2
     8     7     9    1
     9     9    10    1
    10     3    11    1
    11     6    12    1
    12     6    13    1
    13     9    14    1
    14     9    15    1
    15    10    16    1
    16    10    17    1
    17    10    18    1
