# Supplementary material for: DrugOn: a fully integrated pharmacophore modeling and structure optimization toolkit
Source: PeerJ. 2015 Jan 13;3:e725. doi: 10.7717/peerj.725 (PMC4304849; doi:10.7717/peerj.725)
Supplement: Supplemental Information 1 [file peerj-03-725-s001.zip › DrugOn_setup/Supplementary_Files/Custom_Fragment_DB/Custom_Fragment_10016.mol2]

@<TRIPOS>MOLECULE
NONAME
 13 12 0 0 0
SMALL
USER_CHARGES

@<TRIPOS>ATOM
      1 S          -1.3340    0.4580    0.9200 S.3     1  LIG11      -0.0903
      2 C          -1.7170   -1.1290    1.6960 C.3     1  LIG11      -0.0108
      3 C           0.0750   -0.0220   -0.0530 C.2     1  LIG11       0.2026
      4 O           0.4950   -1.1780   -0.0410 O.2     1  LIG11      -0.2839
      5 C           0.6600    1.1420   -0.8630 C.3     1  LIG11       0.0629
      6 N           1.8210    0.7290   -1.6590 N.3     1  LIG11      -0.3231
      7 H          -2.5671   -1.0176    2.3361 H.spc   1  LIG11       0.0345
      8 H          -0.8754   -1.4804    2.2556 H.spc   1  LIG11       0.0345
      9 H          -1.9411   -1.8474    0.9354 H.spc   1  LIG11       0.0345
     10 H           0.9365    1.9390   -0.2048 H.spc   1  LIG11       0.0509
     11 H          -0.0961    1.4762   -1.5423 H.spc   1  LIG11       0.0509
     12 H           2.5617    0.4041   -1.0376 H.spc   1  LIG11       0.1186
     13 H           2.1537    1.5072   -2.2283 H.spc   1  LIG11       0.1186
@<TRIPOS>BOND
     1     1     2    1
     2     1     3    1
     3     3     4    2
     4     3     5    1
     5     5     6    1
     6     2     7    1
     7     2     8    1
     8     2     9    1
     9     5    10    1
    10     5    11    1
    11     6    12    1
    12     6    13    1
