# Supplementary material for: DrugOn: a fully integrated pharmacophore modeling and structure optimization toolkit
Source: PeerJ. 2015 Jan 13;3:e725. doi: 10.7717/peerj.725 (PMC4304849; doi:10.7717/peerj.725)
Supplement: Supplemental Information 1 [file peerj-03-725-s001.zip › DrugOn_setup/Supplementary_Files/Custom_Fragment_DB/Custom_Fragment_10017.mol2]

@<TRIPOS>MOLECULE
NONAME
 15 15 0 0 0
SMALL
USER_CHARGES

@<TRIPOS>ATOM
      1 N          -1.1920    0.6990    0.0700 N.3     1  LIG11      -0.2913
      2 C          -1.1450   -0.6710   -0.3940 C.3     1  LIG11       0.0487
      3 N           0.1330   -0.9210   -1.0310 N.3     1  LIG11      -0.2913
      4 C           1.1960   -0.6930   -0.0730 C.3     1  LIG11       0.0487
      5 N           1.1420    0.6780    0.3900 N.3     1  LIG11      -0.2913
      6 C          -0.1340    0.9090    1.0390 C.3     1  LIG11       0.0487
      7 H          -2.1003    0.9005    0.4880 H.spc   1  LIG11       0.1243
      8 H          -1.9441   -0.8574   -1.0807 H.spc   1  LIG11       0.0591
      9 H          -1.2573   -1.3301    0.4414 H.spc   1  LIG11       0.0591
     10 H           0.2499   -0.3122   -1.8410 H.spc   1  LIG11       0.1243
     11 H           2.1470   -0.8963   -0.5193 H.spc   1  LIG11       0.0591
     12 H           1.0665   -1.3516    0.7603 H.spc   1  LIG11       0.0591
     13 H           1.2634    1.3213   -0.3922 H.spc   1  LIG11       0.1243
     14 H          -0.2541    0.2479    1.8717 H.spc   1  LIG11       0.0591
     15 H          -0.1754    1.9130    1.4067 H.spc   1  LIG11       0.0591
@<TRIPOS>BOND
     1     1     2    1
     2     1     6    1
     3     2     3    1
     4     3     4    1
     5     4     5    1
     6     5     6    1
     7     1     7    1
     8     2     8    1
     9     2     9    1
    10     3    10    1
    11     4    11    1
    12     4    12    1
    13     5    13    1
    14     6    14    1
    15     6    15    1
