# Supplementary material for: DrugOn: a fully integrated pharmacophore modeling and structure optimization toolkit
Source: PeerJ. 2015 Jan 13;3:e725. doi: 10.7717/peerj.725 (PMC4304849; doi:10.7717/peerj.725)
Supplement: Supplemental Information 1 [file peerj-03-725-s001.zip › DrugOn_setup/Supplementary_Files/Custom_Fragment_DB/Custom_Fragment_10018.mol2]

@<TRIPOS>MOLECULE
NONAME
 27 29 0 0 0
SMALL
USER_CHARGES

@<TRIPOS>ATOM
      1 CL         -0.5300    2.5990    1.0220 Cl      1  LIG11      -0.0828
      2 C          -0.8470    2.0810   -0.5920 C.ar    1  LIG11       0.0533
      3 C          -0.6190    2.9840   -1.6340 C.ar    1  LIG11      -0.0426
      4 C          -0.8790    2.6090   -2.9530 C.ar    1  LIG11      -0.0603
      5 C          -1.3740    1.3360   -3.2370 C.ar    1  LIG11      -0.0609
      6 C          -1.6050    0.4300   -2.2030 C.ar    1  LIG11      -0.0480
      7 C          -1.3240    0.8030   -0.8840 C.ar    1  LIG11       0.0582
      8 C          -1.5860   -0.1710    0.1770 C.2     1  LIG11       0.2655
      9 O          -2.7610   -0.3810    0.4810 O.2     1  LIG11      -0.2666
     10 N          -0.5970   -0.8850    0.8770 N.ar    1  LIG11      -0.2650
     11 C          -0.8620   -1.6880    1.9710 C.ar    1  LIG11       0.1040
     12 N           0.2210   -2.2270    2.4900 N.ar    1  LIG11      -0.2353
     13 C           1.2430   -1.7830    1.6860 C.ar    1  LIG11       0.0894
     14 C           2.6120   -2.0690    1.7870 C.ar    1  LIG11      -0.0342
     15 C           3.4850   -1.5290    0.8420 C.ar    1  LIG11      -0.0596
     16 C           3.0050   -0.7240   -0.1870 C.ar    1  LIG11      -0.0597
     17 C           1.6440   -0.4260   -0.3030 C.ar    1  LIG11      -0.0356
     18 C           0.7720   -0.9590    0.6610 C.ar    1  LIG11       0.0762
     19 H          -0.2582    3.9287   -1.4280 H.spc   1  LIG11       0.0632
     20 H          -0.7044    3.2759   -3.7210 H.spc   1  LIG11       0.0618
     21 H          -1.5693    1.0648   -4.2134 H.spc   1  LIG11       0.0618
     22 H          -1.9805   -0.5090   -2.4089 H.spc   1  LIG11       0.0626
     23 H          -1.8114   -1.8483    2.3425 H.spc   1  LIG11       0.1033
     24 H           2.9679   -2.6689    2.5476 H.spc   1  LIG11       0.0639
     25 H           4.4955   -1.7282    0.9066 H.spc   1  LIG11       0.0618
     26 H           3.6674   -0.3392   -0.8785 H.spc   1  LIG11       0.0618
     27 H           1.2915    0.1659   -1.0714 H.spc   1  LIG11       0.0639
@<TRIPOS>BOND
     1     1     2    1
     2     2     3   ar
     3     2     7   ar
     4     3     4   ar
     5     4     5   ar
     6     5     6   ar
     7     6     7   ar
     8     7     8    1
     9     8     9    2
    10     8    10   am
    11    10    11   ar
    12    10    18   ar
    13    11    12   ar
    14    12    13   ar
    15    13    14   ar
    16    13    18   ar
    17    14    15   ar
    18    15    16   ar
    19    16    17   ar
    20    17    18   ar
    21     3    19    1
    22     4    20    1
    23     5    21    1
    24     6    22    1
    25    11    23    1
    26    14    24    1
    27    15    25    1
    28    16    26    1
    29    17    27    1
