# Supplementary material for: DrugOn: a fully integrated pharmacophore modeling and structure optimization toolkit
Source: PeerJ. 2015 Jan 13;3:e725. doi: 10.7717/peerj.725 (PMC4304849; doi:10.7717/peerj.725)
Supplement: Supplemental Information 1 [file peerj-03-725-s001.zip › DrugOn_setup/Supplementary_Files/Custom_Fragment_DB/Custom_Fragment_10019.mol2]

@<TRIPOS>MOLECULE
NONAME
 23 24 0 0 0
SMALL
USER_CHARGES

@<TRIPOS>ATOM
      1 N          -0.8350    1.0170    2.5150 N.ar    1  LIG11      -0.1343
      2 N           0.2520    0.5350    1.8220 N.ar    1  LIG11      -0.1292
      3 C          -0.1340    0.2260    0.5940 C.ar    1  LIG11       0.1641
      4 N          -1.4630    0.5660    0.4640 N.ar    1  LIG11      -0.3142
      5 C          -2.2850    0.4830   -0.7340 C.3     1  LIG11       0.0149
      6 C          -1.8690    1.0210    1.6950 C.ar    1  LIG11       0.1304
      7 C          -3.2510    1.4530    2.0210 C.3     1  LIG11      -0.0044
      8 C           0.7320   -0.3410   -0.4390 C.ar    1  LIG11       0.0221
      9 C           1.9890    0.2300   -0.6740 C.ar    1  LIG11      -0.0329
     10 C           2.8270   -0.3230   -1.6390 C.ar    1  LIG11       0.0282
     11 N           2.4310   -1.4020   -2.3290 N.ar    1  LIG11      -0.2632
     12 C           1.2430   -1.9900   -2.1250 C.ar    1  LIG11       0.0282
     13 C           0.3640   -1.4750   -1.1720 C.ar    1  LIG11      -0.0329
     14 H          -1.7018    0.0910   -1.5409 H.spc   1  LIG11       0.0457
     15 H          -2.6674    1.4494   -0.9886 H.spc   1  LIG11       0.0457
     16 H          -3.1123   -0.1698   -0.5484 H.spc   1  LIG11       0.0457
     17 H          -3.2970    1.7602    3.0449 H.spc   1  LIG11       0.0308
     18 H          -3.9405    0.6545    1.8424 H.spc   1  LIG11       0.0308
     19 H          -3.5189    2.2776    1.3940 H.spc   1  LIG11       0.0308
     20 H           2.2926    1.0560   -0.1350 H.spc   1  LIG11       0.0640
     21 H           3.7515    0.0972   -1.8227 H.spc   1  LIG11       0.0830
     22 H           0.9791   -2.8236   -2.6731 H.spc   1  LIG11       0.0830
     23 H          -0.5497   -1.9263   -1.0089 H.spc   1  LIG11       0.0640
@<TRIPOS>BOND
     1     1     2   ar
     2     1     6   ar
     3     2     3   ar
     4     3     4   ar
     5     3     8    1
     6     4     5    1
     7     4     6   ar
     8     6     7    1
     9     8     9   ar
    10     8    13   ar
    11     9    10   ar
    12    10    11   ar
    13    11    12   ar
    14    12    13   ar
    15     5    14    1
    16     5    15    1
    17     5    16    1
    18     7    17    1
    19     7    18    1
    20     7    19    1
    21     9    20    1
    22    10    21    1
    23    12    22    1
    24    13    23    1
