# Supplementary material for: DrugOn: a fully integrated pharmacophore modeling and structure optimization toolkit
Source: PeerJ. 2015 Jan 13;3:e725. doi: 10.7717/peerj.725 (PMC4304849; doi:10.7717/peerj.725)
Supplement: Supplemental Information 1 [file peerj-03-725-s001.zip › DrugOn_setup/Supplementary_Files/Custom_Fragment_DB/Custom_Fragment_1002.mol2]

@<TRIPOS>MOLECULE
NONAME
 24 25 0 0 0
SMALL
USER_CHARGES

@<TRIPOS>ATOM
      1 O           0.7580   -0.8790    2.6550 O.2     1  LIG11      -0.2678
      2 C           0.4870   -0.4900    1.5280 C.2     1  LIG11       0.2724
      3 N           0.7140    0.7430    0.9420 N.am    1  LIG11      -0.2524
      4 C           1.3580    1.8280    1.6120 C.3     1  LIG11       0.0681
      5 N           0.3370    2.7480    2.1170 N.3     1  LIG11      -0.3149
      6 C           0.2420    0.7490   -0.3800 C.ar    1  LIG11       0.0473
      7 C           0.3000    1.7810   -1.3010 C.ar    1  LIG11      -0.0396
      8 C          -0.2280    1.5540   -2.5750 C.ar    1  LIG11      -0.0600
      9 C          -0.7940    0.3150   -2.9080 C.ar    1  LIG11      -0.0610
     10 C          -0.8440   -0.7230   -1.9720 C.ar    1  LIG11      -0.0506
     11 C          -0.3290   -0.4910   -0.7160 C.ar    1  LIG11       0.0284
     12 C          -0.2150   -1.3390    0.4710 C.2     1  LIG11       0.1521
     13 N          -0.5680   -2.5560    0.7470 N.2     1  LIG11      -0.1842
     14 N          -1.2180   -3.2400   -0.2210 N.pl3   1  LIG11      -0.2818
     15 H           2.0204    2.3375    0.9438 H.spc   1  LIG11       0.0634
     16 H           1.9360    1.4511    2.4298 H.spc   1  LIG11       0.0634
     17 H          -0.2136    3.1070    1.3370 H.spc   1  LIG11       0.1197
     18 H           0.7746    3.5173    2.6240 H.spc   1  LIG11       0.1197
     19 H           0.7205    2.6906   -1.0543 H.spc   1  LIG11       0.0636
     20 H          -0.2010    2.3077   -3.2795 H.spc   1  LIG11       0.0618
     21 H          -1.1780    0.1674   -3.8545 H.spc   1  LIG11       0.0618
     22 H          -1.2554   -1.6375   -2.2158 H.spc   1  LIG11       0.0625
     23 H          -1.5066   -4.1673   -0.0594 H.spc   1  LIG11       0.1642
     24 H          -1.4028   -2.8109   -1.0876 H.spc   1  LIG11       0.1642
@<TRIPOS>BOND
     1     1     2    2
     2     2     3   am
     3     2    12    1
     4     3     4    1
     5     3     6    1
     6     4     5    1
     7     6     7   ar
     8     6    11   ar
     9     7     8   ar
    10     8     9   ar
    11     9    10   ar
    12    10    11   ar
    13    11    12    1
    14    12    13    2
    15    13    14    1
    16     4    15    1
    17     4    16    1
    18     5    17    1
    19     5    18    1
    20     7    19    1
    21     8    20    1
    22     9    21    1
    23    10    22    1
    24    14    23    1
    25    14    24    1
