# Supplementary material for: DrugOn: a fully integrated pharmacophore modeling and structure optimization toolkit
Source: PeerJ. 2015 Jan 13;3:e725. doi: 10.7717/peerj.725 (PMC4304849; doi:10.7717/peerj.725)
Supplement: Supplemental Information 1 [file peerj-03-725-s001.zip › DrugOn_setup/Supplementary_Files/Custom_Fragment_DB/Custom_Fragment_10020.mol2]

@<TRIPOS>MOLECULE
NONAME
 27 28 0 0 0
SMALL
USER_CHARGES

@<TRIPOS>ATOM
      1 CL         -0.3940   -1.7560    2.0840 Cl      1  LIG11      -0.0828
      2 C          -1.4730   -1.5030    0.7630 C.ar    1  LIG11       0.0533
      3 C          -2.4000   -2.5060    0.4660 C.ar    1  LIG11      -0.0426
      4 C          -3.3050   -2.3330   -0.5820 C.ar    1  LIG11      -0.0603
      5 C          -3.2930   -1.1570   -1.3330 C.ar    1  LIG11      -0.0609
      6 C          -2.3710   -0.1520   -1.0420 C.ar    1  LIG11      -0.0480
      7 C          -1.4550   -0.3370   -0.0010 C.ar    1  LIG11       0.0581
      8 C          -0.4960    0.7430    0.2680 C.2     1  LIG11       0.2652
      9 O          -0.9230    1.7700    0.7940 O.2     1  LIG11      -0.2666
     10 N           0.8710    0.6690   -0.0730 N.ar    1  LIG11      -0.2694
     11 C           1.4740   -0.3650   -0.7620 C.ar    1  LIG11       0.1033
     12 N           2.7640   -0.1700   -0.9480 N.ar    1  LIG11      -0.2403
     13 C           3.0310    1.0440   -0.3620 C.ar    1  LIG11       0.0594
     14 C           4.4070    1.6020   -0.3730 C.3     1  LIG11      -0.0206
     15 C           1.8810    1.5860    0.1850 C.ar    1  LIG11       0.0459
     16 C           1.6820    2.8660    0.9150 C.3     1  LIG11      -0.0220
     17 H          -2.4152   -3.3752    1.0222 H.spc   1  LIG11       0.0632
     18 H          -3.9853   -3.0771   -0.8023 H.spc   1  LIG11       0.0618
     19 H          -3.9669   -1.0309   -2.1043 H.spc   1  LIG11       0.0618
     20 H          -2.3645    0.7220   -1.5907 H.spc   1  LIG11       0.0626
     21 H           0.9686   -1.2007   -1.0954 H.spc   1  LIG11       0.1033
     22 H           5.0626    0.9258   -0.8807 H.spc   1  LIG11       0.0293
     23 H           4.7478    1.7672    0.6277 H.spc   1  LIG11       0.0293
     24 H           4.4020    2.5401   -0.8876 H.spc   1  LIG11       0.0293
     25 H           0.6538    2.9611    1.1955 H.spc   1  LIG11       0.0293
     26 H           1.9766    3.6919    0.3018 H.spc   1  LIG11       0.0293
     27 H           2.2885    2.8661    1.7965 H.spc   1  LIG11       0.0293
@<TRIPOS>BOND
     1     1     2    1
     2     2     3   ar
     3     2     7   ar
     4     3     4   ar
     5     4     5   ar
     6     5     6   ar
     7     6     7   ar
     8     7     8    1
     9     8     9    2
    10     8    10   am
    11    10    11   ar
    12    10    15   ar
    13    11    12   ar
    14    12    13   ar
    15    13    14    1
    16    13    15   ar
    17    15    16    1
    18     3    17    1
    19     4    18    1
    20     5    19    1
    21     6    20    1
    22    11    21    1
    23    14    22    1
    24    14    23    1
    25    14    24    1
    26    16    25    1
    27    16    26    1
    28    16    27    1
