# Supplementary material for: DrugOn: a fully integrated pharmacophore modeling and structure optimization toolkit
Source: PeerJ. 2015 Jan 13;3:e725. doi: 10.7717/peerj.725 (PMC4304849; doi:10.7717/peerj.725)
Supplement: Supplemental Information 1 [file peerj-03-725-s001.zip › DrugOn_setup/Supplementary_Files/Custom_Fragment_DB/Custom_Fragment_10021.mol2]

@<TRIPOS>MOLECULE
NONAME
 35 38 0 0 0
SMALL
USER_CHARGES

@<TRIPOS>ATOM
      1 O           0.2610   -2.9380   -0.0420 O.2     1  LIG11      -0.2666
      2 C           0.2920   -1.7080   -0.0130 C.ar    1  LIG11       0.2663
      3 N           1.2430   -0.9260    0.6610 N.ar    1  LIG11      -0.2430
      4 C           2.3660   -1.5920    1.2870 C.ar    1  LIG11       0.0530
      5 C           2.9650   -2.7200    0.6960 C.ar    1  LIG11      -0.0376
      6 C           4.0500   -3.3610    1.3000 C.ar    1  LIG11      -0.0598
      7 C           4.5570   -2.8910    2.5070 C.ar    1  LIG11      -0.0616
      8 C           3.9800   -1.7780    3.1110 C.ar    1  LIG11      -0.0598
      9 C           2.8970   -1.1340    2.5060 C.ar    1  LIG11      -0.0376
     10 C           1.1560    0.4710    0.7560 C.ar    1  LIG11       0.2663
     11 O           2.0070    1.2150    1.2440 O.2     1  LIG11      -0.2666
     12 C          -0.0320    1.1250    0.1600 C.ar    1  LIG11       0.0484
     13 C          -0.1820    2.5090    0.3040 C.ar    1  LIG11      -0.0480
     14 C          -1.2630    3.1600   -0.2770 C.ar    1  LIG11      -0.0464
     15 C          -2.2050    2.4380   -1.0190 C.ar    1  LIG11       0.0666
     16 C          -2.0720    1.0380   -1.1810 C.ar    1  LIG11      -0.0025
     17 C          -2.9700    0.2530   -1.9390 C.ar    1  LIG11      -0.0532
     18 C          -2.7990   -1.1220   -2.0700 C.ar    1  LIG11      -0.0604
     19 C          -1.7290   -1.7480   -1.4470 C.ar    1  LIG11      -0.0488
     20 C          -0.8150   -0.9990   -0.6960 C.ar    1  LIG11       0.0484
     21 C          -0.9630    0.3820   -0.5650 C.ar    1  LIG11       0.0076
     22 C          -3.3330    3.1820   -1.5750 C.2     1  LIG11       0.3374
     23 O          -4.5100    2.8590   -1.5040 O.2     1  LIG11      -0.2451
     24 O          -2.9000    4.2880   -2.2030 O.3     1  LIG11      -0.4771
     25 H           2.5968   -3.0799   -0.1984 H.spc   1  LIG11       0.0638
     26 H           4.4764   -4.1856    0.8492 H.spc   1  LIG11       0.0618
     27 H           5.3577   -3.3657    2.9527 H.spc   1  LIG11       0.0618
     28 H           4.3524   -1.4274    4.0073 H.spc   1  LIG11       0.0618
     29 H           2.4796   -0.3076    2.9620 H.spc   1  LIG11       0.0638
     30 H           0.5131    3.0480    0.8438 H.spc   1  LIG11       0.0625
     31 H          -1.3719    4.1797   -0.1611 H.spc   1  LIG11       0.0626
     32 H          -3.7697    0.7091   -2.4054 H.spc   1  LIG11       0.0624
     33 H          -3.4669   -1.6750   -2.6296 H.spc   1  LIG11       0.0618
     34 H          -1.6064   -2.7687   -1.5374 H.spc   1  LIG11       0.0625
     35 H          -1.9844    4.4858   -2.2256 H.spc   1  LIG11       0.2954
@<TRIPOS>BOND
     1     1     2    2
     2     2     3   ar
     3     2    20   ar
     4     3     4    1
     5     3    10   ar
     6     4     5   ar
     7     4     9   ar
     8     5     6   ar
     9     6     7   ar
    10     7     8   ar
    11     8     9   ar
    12    10    11    2
    13    10    12   ar
    14    12    13   ar
    15    12    21   ar
    16    13    14   ar
    17    14    15   ar
    18    15    16   ar
    19    15    22    1
    20    16    17   ar
    21    16    21   ar
    22    17    18   ar
    23    18    19   ar
    24    19    20   ar
    25    20    21   ar
    26    22    23    2
    27    22    24    1
    28     5    25    1
    29     6    26    1
    30     7    27    1
    31     8    28    1
    32     9    29    1
    33    13    30    1
    34    14    31    1
    35    17    32    1
    36    18    33    1
    37    19    34    1
    38    24    35    1
