# Supplementary material for: DrugOn: a fully integrated pharmacophore modeling and structure optimization toolkit
Source: PeerJ. 2015 Jan 13;3:e725. doi: 10.7717/peerj.725 (PMC4304849; doi:10.7717/peerj.725)
Supplement: Supplemental Information 1 [file peerj-03-725-s001.zip › DrugOn_setup/Supplementary_Files/Custom_Fragment_DB/Custom_Fragment_10022.mol2]

@<TRIPOS>MOLECULE
NONAME
 18 17 0 0 0
SMALL
USER_CHARGES

@<TRIPOS>ATOM
      1 O           1.8960    0.1190    0.9070 O.3     1  LIG11      -0.5064
      2 C           0.7570    0.9620    0.8590 C.3     1  LIG11       0.2391
      3 O          -0.1740    0.5080    1.8370 O.3     1  LIG11      -0.5064
      4 C           0.0690    0.8530   -0.5330 C.3     1  LIG11       0.0719
      5 N          -0.7190   -0.4580   -0.6190 N.3     1  LIG11      -0.3018
      6 C          -1.9510   -0.3450   -1.4590 C.3     1  LIG11      -0.0128
      7 C           0.1230   -1.6400   -0.9920 C.3     1  LIG11      -0.0128
      8 H           2.3456   -0.1400    0.1268 H.spc   1  LIG11       0.2873
      9 H           1.0575    1.9732    1.0378 H.spc   1  LIG11       0.1206
     10 H          -0.9920    0.9516    1.9466 H.spc   1  LIG11       0.2873
     11 H           0.8014    0.8959   -1.3118 H.spc   1  LIG11       0.0499
     12 H          -0.6056    1.6746   -0.6545 H.spc   1  LIG11       0.0499
     13 H          -2.5145    0.5116   -1.1531 H.spc   1  LIG11       0.0391
     14 H          -2.5443   -1.2307   -1.3674 H.spc   1  LIG11       0.0391
     15 H          -1.6682   -0.2321   -2.4848 H.spc   1  LIG11       0.0391
     16 H           0.9884   -1.6746   -0.3636 H.spc   1  LIG11       0.0391
     17 H           0.4138   -1.5781   -2.0199 H.spc   1  LIG11       0.0391
     18 H          -0.4470   -2.5351   -0.8552 H.spc   1  LIG11       0.0391
@<TRIPOS>BOND
     1     1     2    1
     2     2     3    1
     3     2     4    1
     4     4     5    1
     5     5     6    1
     6     5     7    1
     7     1     8    1
     8     2     9    1
     9     3    10    1
    10     4    11    1
    11     4    12    1
    12     6    13    1
    13     6    14    1
    14     6    15    1
    15     7    16    1
    16     7    17    1
    17     7    18    1
