# Supplementary material for: DrugOn: a fully integrated pharmacophore modeling and structure optimization toolkit
Source: PeerJ. 2015 Jan 13;3:e725. doi: 10.7717/peerj.725 (PMC4304849; doi:10.7717/peerj.725)
Supplement: Supplemental Information 1 [file peerj-03-725-s001.zip › DrugOn_setup/Supplementary_Files/Custom_Fragment_DB/Custom_Fragment_10023.mol2]

@<TRIPOS>MOLECULE
NONAME
 14 14 0 0 0
SMALL
USER_CHARGES

@<TRIPOS>ATOM
      1 S           0.1700   -0.0890   -2.8960 S.2     1  LIG11      -0.0327
      2 C          -0.0310    0.1380   -1.2460 C.ar    1  LIG11       0.0869
      3 N           0.4650   -0.7660   -0.3420 N.ar    1  LIG11      -0.3378
      4 C           0.3170   -0.6090    1.0120 C.ar    1  LIG11       0.1046
      5 N          -0.2970    0.3980    1.5530 N.ar    1  LIG11      -0.2424
      6 C          -0.8120    1.3320    0.6870 C.ar    1  LIG11       0.0320
      7 C          -0.7280    1.2820   -0.6450 C.ar    1  LIG11      -0.0128
      8 C           0.9170   -1.6860    1.8780 C.3     1  LIG11      -0.0065
      9 H           0.9452   -1.5572   -0.6777 H.spc   1  LIG11       0.1675
     10 H          -1.3047    2.1393    1.1000 H.spc   1  LIG11       0.0831
     11 H          -1.1397    2.0236   -1.2329 H.spc   1  LIG11       0.0659
     12 H           1.3775   -2.4271    1.2587 H.spc   1  LIG11       0.0307
     13 H           0.1618   -2.1324    2.4906 H.spc   1  LIG11       0.0307
     14 H           1.6575   -1.2518    2.5168 H.spc   1  LIG11       0.0307
@<TRIPOS>BOND
     1     1     2    2
     2     2     3   ar
     3     2     7   ar
     4     3     4   ar
     5     4     5   ar
     6     4     8    1
     7     5     6   ar
     8     6     7   ar
     9     3     9    1
    10     6    10    1
    11     7    11    1
    12     8    12    1
    13     8    13    1
    14     8    14    1
