# Supplementary material for: DrugOn: a fully integrated pharmacophore modeling and structure optimization toolkit
Source: PeerJ. 2015 Jan 13;3:e725. doi: 10.7717/peerj.725 (PMC4304849; doi:10.7717/peerj.725)
Supplement: Supplemental Information 1 [file peerj-03-725-s001.zip › DrugOn_setup/Supplementary_Files/Custom_Fragment_DB/Custom_Fragment_10024.mol2]

@<TRIPOS>MOLECULE
NONAME
 17 17 0 0 0
SMALL
USER_CHARGES

@<TRIPOS>ATOM
      1 O          -2.3930    0.5620   -0.8990 O.2     1  LIG11      -0.2524
      2 C          -1.2960    0.3040   -0.4150 C.2     1  LIG11       0.3061
      3 N          -0.4070   -0.5380   -1.0160 N.am    1  LIG11      -0.2401
      4 C           0.7340   -1.0520   -0.4610 C.2     1  LIG11       0.2221
      5 O           1.5010   -1.7860   -1.0840 O.2     1  LIG11      -0.2753
      6 C           0.9470   -0.7350    0.9990 C.3     1  LIG11       0.0426
      7 C           0.4340    0.6610    1.3110 C.3     1  LIG11       0.0300
      8 N          -0.8930    0.8330    0.7720 N.am    1  LIG11      -0.2960
      9 C           1.3730    1.7510    0.7930 C.3     1  LIG11      -0.0461
     10 H          -0.6061   -0.8030   -1.9430 H.spc   1  LIG11       0.1591
     11 H           1.9858   -0.8093    1.2445 H.spc   1  LIG11       0.0376
     12 H           0.4023   -1.4425    1.5886 H.spc   1  LIG11       0.0376
     13 H           0.3971    0.7614    2.3756 H.spc   1  LIG11       0.0501
     14 H          -1.5417    1.3614    1.2908 H.spc   1  LIG11       0.1505
     15 H           1.4400    1.6877   -0.2730 H.spc   1  LIG11       0.0248
     16 H           2.3428    1.6439    1.2322 H.spc   1  LIG11       0.0248
     17 H           0.9828    2.7096    1.0646 H.spc   1  LIG11       0.0248
@<TRIPOS>BOND
     1     1     2    2
     2     2     3   am
     3     2     8   am
     4     3     4   am
     5     4     5    2
     6     4     6    1
     7     6     7    1
     8     7     8    1
     9     7     9    1
    10     3    10    1
    11     6    11    1
    12     6    12    1
    13     7    13    1
    14     8    14    1
    15     9    15    1
    16     9    16    1
    17     9    17    1
