# Supplementary material for: DrugOn: a fully integrated pharmacophore modeling and structure optimization toolkit
Source: PeerJ. 2015 Jan 13;3:e725. doi: 10.7717/peerj.725 (PMC4304849; doi:10.7717/peerj.725)
Supplement: Supplemental Information 1 [file peerj-03-725-s001.zip › DrugOn_setup/Supplementary_Files/Custom_Fragment_DB/Custom_Fragment_10025.mol2]

@<TRIPOS>MOLECULE
NONAME
 15 14 0 0 0
SMALL
USER_CHARGES

@<TRIPOS>ATOM
      1 P           0.2160   -0.9640    1.0360 P.3     1  LIG11       0.3846
      2 O          -0.1870   -0.3360    2.3530 O.2     1  LIG11      -0.2516
      3 O          -0.5570   -2.3810    0.8370 O.3     1  LIG11      -0.3196
      4 O           1.7400   -1.5230    1.1310 O.3     1  LIG11      -0.3196
      5 C           0.0400    0.0210   -0.4250 C.2     1  LIG11       0.2508
      6 N           0.3440   -0.5440   -1.5640 N.2     1  LIG11      -0.0740
      7 O           0.1880    0.3490   -2.6430 O.2     1  LIG11      -0.4084
      8 C          -0.4200    1.4330   -0.2730 C.2     1  LIG11       0.2711
      9 O           0.3890    2.3170   -0.0100 O.2     1  LIG11      -0.2683
     10 N          -1.7530    1.6280   -0.4410 N.am    1  LIG11      -0.3238
     11 H          -0.4591   -2.9186    1.6385 H.spc   1  LIG11       0.2201
     12 H           1.8376   -2.0628    1.9310 H.spc   1  LIG11       0.2201
     13 H           0.3745    0.0656   -3.5164 H.spc   1  LIG11       0.3278
     14 H          -2.3394    0.8656   -0.6512 H.spc   1  LIG11       0.1453
     15 H          -2.1333    2.5318   -0.3527 H.spc   1  LIG11       0.1453
@<TRIPOS>BOND
     1     1     2    2
     2     1     3    1
     3     1     4    1
     4     1     5    1
     5     5     6    2
     6     5     8    1
     7     6     7    1
     8     8     9    2
     9     8    10   am
    10     3    11    1
    11     4    12    1
    12     7    13    1
    13    10    14    1
    14    10    15    1
