# Supplementary material for: DrugOn: a fully integrated pharmacophore modeling and structure optimization toolkit
Source: PeerJ. 2015 Jan 13;3:e725. doi: 10.7717/peerj.725 (PMC4304849; doi:10.7717/peerj.725)
Supplement: Supplemental Information 1 [file peerj-03-725-s001.zip › DrugOn_setup/Supplementary_Files/Custom_Fragment_DB/Custom_Fragment_10026.mol2]

@<TRIPOS>MOLECULE
NONAME
 19 20 0 0 0
SMALL
USER_CHARGES

@<TRIPOS>ATOM
      1 S           2.2590   -0.0650    0.4540 S.3     1  LIG11      -0.0827
      2 C           0.8250    0.1660   -0.5100 C.ar    1  LIG11       0.1719
      3 N           0.8400    0.7700   -1.6490 N.ar    1  LIG11      -0.2315
      4 C          -0.3820    0.8800   -2.2670 C.ar    1  LIG11       0.0355
      5 C          -1.5340    0.4170   -1.7760 C.ar    1  LIG11       0.0212
      6 C          -1.5170   -0.2740   -0.4780 C.ar    1  LIG11       0.2547
      7 O          -2.5530   -0.7270   -0.0010 O.2     1  LIG11      -0.2676
      8 N          -0.2770   -0.3590    0.1030 N.ar    1  LIG11      -0.2868
      9 C          -0.0350   -1.0250    1.3650 C.3     1  LIG11       0.0405
     10 C           1.2840   -0.5090    1.9400 C.3     1  LIG11       0.0279
     11 C           1.0920    0.7260    2.8200 C.3     1  LIG11      -0.0512
     12 H          -0.4118    1.3574   -3.1814 H.spc   1  LIG11       0.0832
     13 H          -2.4168    0.5413   -2.2958 H.spc   1  LIG11       0.0687
     14 H           0.0073   -2.0851    1.2259 H.spc   1  LIG11       0.0504
     15 H          -0.8340   -0.8152    2.0450 H.spc   1  LIG11       0.0504
     16 H           1.7515   -1.2394    2.5668 H.spc   1  LIG11       0.0431
     17 H           0.6249    1.5017    2.2499 H.spc   1  LIG11       0.0241
     18 H           2.0349    1.0612    3.1988 H.spc   1  LIG11       0.0241
     19 H           0.4651    0.4729    3.6494 H.spc   1  LIG11       0.0241
@<TRIPOS>BOND
     1     1     2    1
     2     1    10    1
     3     2     3   ar
     4     2     8   ar
     5     3     4   ar
     6     4     5   ar
     7     5     6   ar
     8     6     7    2
     9     6     8   ar
    10     8     9    1
    11     9    10    1
    12    10    11    1
    13     4    12    1
    14     5    13    1
    15     9    14    1
    16     9    15    1
    17    10    16    1
    18    11    17    1
    19    11    18    1
    20    11    19    1
