# Supplementary material for: DrugOn: a fully integrated pharmacophore modeling and structure optimization toolkit
Source: PeerJ. 2015 Jan 13;3:e725. doi: 10.7717/peerj.725 (PMC4304849; doi:10.7717/peerj.725)
Supplement: Supplemental Information 1 [file peerj-03-725-s001.zip › DrugOn_setup/Supplementary_Files/Custom_Fragment_DB/Custom_Fragment_10027.mol2]

@<TRIPOS>MOLECULE
NONAME
 19 18 0 0 0
SMALL
USER_CHARGES

@<TRIPOS>ATOM
      1 O           1.4730    1.8530    1.7010 O.3     1  LIG11      -0.3949
      2 C           0.6080    1.4500    0.6370 C.3     1  LIG11       0.0468
      3 C           0.5200   -0.0740    0.6220 C.3     1  LIG11      -0.0013
      4 C          -0.4170   -0.6500   -0.4610 C.3     1  LIG11       0.0626
      5 O          -1.7380   -0.1250   -0.2850 O.3     1  LIG11      -0.3890
      6 C           0.0370   -0.2760   -1.8770 C.3     1  LIG11      -0.0363
      7 C          -0.4840   -2.1780   -0.3350 C.3     1  LIG11      -0.0363
      8 H           1.5354    2.8208    1.7187 H.spc   1  LIG11       0.2094
      9 H           0.9774    1.8109   -0.3001 H.spc   1  LIG11       0.0558
     10 H          -0.3666    1.8638    0.7912 H.spc   1  LIG11       0.0558
     11 H           0.2062   -0.4211    1.5843 H.spc   1  LIG11       0.0315
     12 H           1.5017   -0.4244    0.3803 H.spc   1  LIG11       0.0315
     13 H          -1.7151    0.8417   -0.3615 H.spc   1  LIG11       0.2101
     14 H           0.0845    0.7891   -1.9672 H.spc   1  LIG11       0.0257
     15 H          -0.6392   -0.6794   -2.6015 H.spc   1  LIG11       0.0257
     16 H           1.0084   -0.6877   -2.0552 H.spc   1  LIG11       0.0257
     17 H          -0.8007   -2.4414    0.6525 H.spc   1  LIG11       0.0257
     18 H           0.4725   -2.6093   -0.5447 H.spc   1  LIG11       0.0257
     19 H          -1.1893   -2.5588   -1.0438 H.spc   1  LIG11       0.0257
@<TRIPOS>BOND
     1     1     2    1
     2     2     3    1
     3     3     4    1
     4     4     5    1
     5     4     6    1
     6     4     7    1
     7     1     8    1
     8     2     9    1
     9     2    10    1
    10     3    11    1
    11     3    12    1
    12     5    13    1
    13     6    14    1
    14     6    15    1
    15     6    16    1
    16     7    17    1
    17     7    18    1
    18     7    19    1
