# Supplementary material for: DrugOn: a fully integrated pharmacophore modeling and structure optimization toolkit
Source: PeerJ. 2015 Jan 13;3:e725. doi: 10.7717/peerj.725 (PMC4304849; doi:10.7717/peerj.725)
Supplement: Supplemental Information 1 [file peerj-03-725-s001.zip › DrugOn_setup/Supplementary_Files/Custom_Fragment_DB/Custom_Fragment_10028.mol2]

@<TRIPOS>MOLECULE
NONAME
 18 18 0 0 0
SMALL
USER_CHARGES

@<TRIPOS>ATOM
      1 O           2.4140   -0.2190    1.1300 O.2     1  LIG11      -0.2527
      2 C           2.2820    0.0850   -0.0490 C.2     1  LIG11       0.3013
      3 N           3.4750    0.2990   -0.7240 N.am    1  LIG11      -0.3131
      4 N           1.1240    0.2330   -0.7560 N.am    1  LIG11      -0.2696
      5 C          -0.1980    0.0730   -0.3040 C.ar    1  LIG11       0.0348
      6 C          -1.2220    0.2850   -1.2380 C.ar    1  LIG11      -0.0404
      7 C          -2.5620    0.1470   -0.8710 C.ar    1  LIG11      -0.0600
      8 C          -2.8920   -0.2050    0.4360 C.ar    1  LIG11      -0.0616
      9 C          -1.8810   -0.4180    1.3720 C.ar    1  LIG11      -0.0600
     10 C          -0.5390   -0.2790    1.0040 C.ar    1  LIG11      -0.0404
     11 H           4.3327    0.2025   -0.2504 H.spc   1  LIG11       0.1465
     12 H           3.4639    0.5474   -1.6766 H.spc   1  LIG11       0.1465
     13 H           1.2273    0.4835   -1.7025 H.spc   1  LIG11       0.1564
     14 H          -0.9826    0.5459   -2.2074 H.spc   1  LIG11       0.0636
     15 H          -3.3072    0.3056   -1.5671 H.spc   1  LIG11       0.0618
     16 H          -3.8815   -0.3077    0.7104 H.spc   1  LIG11       0.0618
     17 H          -2.1239   -0.6793    2.3404 H.spc   1  LIG11       0.0618
     18 H           0.2037   -0.4374    1.7028 H.spc   1  LIG11       0.0636
@<TRIPOS>BOND
     1     1     2    2
     2     2     3   am
     3     2     4   am
     4     4     5    1
     5     5     6   ar
     6     5    10   ar
     7     6     7   ar
     8     7     8   ar
     9     8     9   ar
    10     9    10   ar
    11     3    11    1
    12     3    12    1
    13     4    13    1
    14     6    14    1
    15     7    15    1
    16     8    16    1
    17     9    17    1
    18    10    18    1
