# Supplementary material for: DrugOn: a fully integrated pharmacophore modeling and structure optimization toolkit
Source: PeerJ. 2015 Jan 13;3:e725. doi: 10.7717/peerj.725 (PMC4304849; doi:10.7717/peerj.725)
Supplement: Supplemental Information 1 [file peerj-03-725-s001.zip › DrugOn_setup/Supplementary_Files/Custom_Fragment_DB/Custom_Fragment_10029.mol2]

@<TRIPOS>MOLECULE
NONAME
 25 26 0 0 0
SMALL
USER_CHARGES

@<TRIPOS>ATOM
      1 O          -1.5900   -2.1570   -0.7750 O.2     1  LIG11      -0.2679
      2 C          -0.8760   -1.2320   -0.4140 C.2     1  LIG11       0.2704
      3 N          -0.6240   -0.7490    0.8620 N.am    1  LIG11      -0.2525
      4 C          -1.2140   -1.2730    2.0570 C.3     1  LIG11       0.0681
      5 N          -2.1780   -0.3180    2.5490 N.3     1  LIG11      -0.3149
      6 C           0.2900    0.3150    0.8130 C.ar    1  LIG11       0.0472
      7 C           0.8060    1.0650    1.8520 C.ar    1  LIG11      -0.0396
      8 C           1.7210    2.0800    1.5410 C.ar    1  LIG11      -0.0600
      9 C           2.0990    2.3280    0.2080 C.ar    1  LIG11      -0.0610
     10 C           1.5680    1.5650   -0.8370 C.ar    1  LIG11      -0.0506
     11 C           0.6730    0.5750   -0.5040 C.ar    1  LIG11       0.0265
     12 C          -0.0390   -0.3710   -1.3520 C.2     1  LIG11       0.1292
     13 N           0.0750   -0.4080   -2.6420 N.2     1  LIG11      -0.2815
     14 C          -0.7110   -1.4200   -3.3590 C.3     1  LIG11       0.0292
     15 H          -0.4616   -1.4582    2.7949 H.spc   1  LIG11       0.0634
     16 H          -1.7003   -2.2020    1.8439 H.spc   1  LIG11       0.0634
     17 H          -1.7097    0.5655    2.7506 H.spc   1  LIG11       0.1197
     18 H          -2.6330   -0.6761    3.3887 H.spc   1  LIG11       0.1197
     19 H           0.5259    0.8832    2.8285 H.spc   1  LIG11       0.0636
     20 H           2.1229    2.6531    2.2993 H.spc   1  LIG11       0.0618
     21 H           2.7744    3.0800   -0.0002 H.spc   1  LIG11       0.0618
     22 H           1.8368    1.7378   -1.8183 H.spc   1  LIG11       0.0625
     23 H          -0.5235   -1.3396   -4.4094 H.spc   1  LIG11       0.0472
     24 H          -1.7539   -1.2901   -3.1578 H.spc   1  LIG11       0.0472
     25 H          -0.4207   -2.3936   -3.0234 H.spc   1  LIG11       0.0472
@<TRIPOS>BOND
     1     1     2    2
     2     2     3   am
     3     2    12    1
     4     3     4    1
     5     3     6    1
     6     4     5    1
     7     6     7   ar
     8     6    11   ar
     9     7     8   ar
    10     8     9   ar
    11     9    10   ar
    12    10    11   ar
    13    11    12    1
    14    12    13    2
    15    13    14    1
    16     4    15    1
    17     4    16    1
    18     5    17    1
    19     5    18    1
    20     7    19    1
    21     8    20    1
    22     9    21    1
    23    10    22    1
    24    14    23    1
    25    14    24    1
    26    14    25    1
