# Supplementary material for: DrugOn: a fully integrated pharmacophore modeling and structure optimization toolkit
Source: PeerJ. 2015 Jan 13;3:e725. doi: 10.7717/peerj.725 (PMC4304849; doi:10.7717/peerj.725)
Supplement: Supplemental Information 1 [file peerj-03-725-s001.zip › DrugOn_setup/Supplementary_Files/Custom_Fragment_DB/Custom_Fragment_1003.mol2]

@<TRIPOS>MOLECULE
NONAME
 24 24 0 0 0
SMALL
USER_CHARGES

@<TRIPOS>ATOM
      1 O           0.7270   -1.1740    0.5890 O.3     1  LIG11      -0.3714
      2 C           0.4330    0.0560    1.2910 C.3     1  LIG11       0.0689
      3 C           1.4900    0.2160    2.3810 C.3     1  LIG11      -0.0375
      4 C           0.4360    1.2740    0.3320 C.3     1  LIG11       0.0247
      5 N          -0.5460    1.0380   -0.8020 N.3     1  LIG11      -0.3005
      6 C          -0.5970    2.2000   -1.7520 C.3     1  LIG11      -0.0126
      7 C          -0.2310   -0.2650   -1.5170 C.3     1  LIG11       0.0247
      8 C          -0.1690   -1.4490   -0.5150 C.3     1  LIG11       0.0689
      9 C          -1.5430   -1.8960   -0.0060 C.3     1  LIG11      -0.0375
     10 H          -0.5475    0.0122    1.7171 H.spc   1  LIG11       0.0606
     11 H           2.4611    0.2575    1.9335 H.spc   1  LIG11       0.0255
     12 H           1.4353   -0.5987    3.0725 H.spc   1  LIG11       0.0255
     13 H           1.3096    1.1255    2.9151 H.spc   1  LIG11       0.0255
     14 H           1.4193    1.4348   -0.0581 H.spc   1  LIG11       0.0452
     15 H           0.1378    2.1462    0.8754 H.spc   1  LIG11       0.0452
     16 H          -0.8207    3.0950   -1.2099 H.spc   1  LIG11       0.0391
     17 H          -1.3362    2.0294   -2.5066 H.spc   1  LIG11       0.0391
     18 H           0.3549    2.3064   -2.2290 H.spc   1  LIG11       0.0391
     19 H           0.6984   -0.1796   -2.0403 H.spc   1  LIG11       0.0452
     20 H          -1.0152   -0.4604   -2.2183 H.spc   1  LIG11       0.0452
     21 H           0.2268   -2.2712   -1.0738 H.spc   1  LIG11       0.0606
     22 H          -1.9872   -1.1064    0.5634 H.spc   1  LIG11       0.0255
     23 H          -1.4472   -2.7768    0.5940 H.spc   1  LIG11       0.0255
     24 H          -2.1710   -2.1231   -0.8420 H.spc   1  LIG11       0.0255
@<TRIPOS>BOND
     1     1     2    1
     2     1     8    1
     3     2     3    1
     4     2     4    1
     5     4     5    1
     6     5     6    1
     7     5     7    1
     8     7     8    1
     9     8     9    1
    10     2    10    1
    11     3    11    1
    12     3    12    1
    13     3    13    1
    14     4    14    1
    15     4    15    1
    16     6    16    1
    17     6    17    1
    18     6    18    1
    19     7    19    1
    20     7    20    1
    21     8    21    1
    22     9    22    1
    23     9    23    1
    24     9    24    1
