# Supplementary material for: DrugOn: a fully integrated pharmacophore modeling and structure optimization toolkit
Source: PeerJ. 2015 Jan 13;3:e725. doi: 10.7717/peerj.725 (PMC4304849; doi:10.7717/peerj.725)
Supplement: Supplemental Information 1 [file peerj-03-725-s001.zip › DrugOn_setup/Supplementary_Files/Custom_Fragment_DB/Custom_Fragment_10030.mol2]

@<TRIPOS>MOLECULE
NONAME
 14 14 0 0 0
SMALL
USER_CHARGES

@<TRIPOS>ATOM
      1 O           1.7830   -0.2890   -0.6590 O.2     1  LIG11      -0.4707
      2 C           1.0770   -1.4550   -0.6430 C.ar    1  LIG11       0.0920
      3 C          -0.1480   -1.2660   -0.0440 C.ar    1  LIG11      -0.0195
      4 C          -0.2100    0.1080    0.3370 C.ar    1  LIG11       0.0039
      5 C           0.9950    0.6530   -0.0660 C.ar    1  LIG11       0.0961
      6 C          -1.3260    0.8060    1.0340 C.3     1  LIG11       0.0215
      7 N          -2.1710    1.4440    0.0410 N.3     1  LIG11      -0.3260
      8 H           1.4133   -2.3525   -1.0258 H.spc   1  LIG11       0.1029
      9 H          -0.8795   -1.9793    0.1013 H.spc   1  LIG11       0.0652
     10 H           1.2626    1.6411    0.0645 H.spc   1  LIG11       0.1032
     11 H          -0.9413    1.5329    1.7184 H.spc   1  LIG11       0.0472
     12 H          -1.9004    0.0969    1.5927 H.spc   1  LIG11       0.0472
     13 H          -1.6215    2.1194   -0.4903 H.spc   1  LIG11       0.1185
     14 H          -2.9591    1.9075    0.4932 H.spc   1  LIG11       0.1185
@<TRIPOS>BOND
     1     1     2   ar
     2     1     5   ar
     3     2     3   ar
     4     3     4   ar
     5     4     5   ar
     6     4     6    1
     7     6     7    1
     8     2     8    1
     9     3     9    1
    10     5    10    1
    11     6    11    1
    12     6    12    1
    13     7    13    1
    14     7    14    1
