# Supplementary material for: DrugOn: a fully integrated pharmacophore modeling and structure optimization toolkit
Source: PeerJ. 2015 Jan 13;3:e725. doi: 10.7717/peerj.725 (PMC4304849; doi:10.7717/peerj.725)
Supplement: Supplemental Information 1 [file peerj-03-725-s001.zip › DrugOn_setup/Supplementary_Files/Custom_Fragment_DB/Custom_Fragment_10031.mol2]

@<TRIPOS>MOLECULE
NONAME
 29 31 0 0 0
SMALL
USER_CHARGES

@<TRIPOS>ATOM
      1 CL         -2.2630   -1.2260   -2.1220 Cl      1  LIG11      -0.0832
      2 C          -0.7960   -0.3140   -2.1970 C.ar    1  LIG11       0.0451
      3 C          -0.4410    0.2010   -3.4500 C.ar    1  LIG11      -0.0431
      4 C           0.7300    0.9380   -3.5990 C.ar    1  LIG11      -0.0604
      5 C           1.5510    1.1600   -2.5000 C.ar    1  LIG11      -0.0614
      6 C           1.2000    0.6490   -1.2500 C.ar    1  LIG11      -0.0563
      7 C           0.0110   -0.0960   -1.0620 C.ar    1  LIG11      -0.0163
      8 C          -0.3450   -0.6580    0.3120 C.3     1  LIG11       0.0550
      9 C          -0.4970    0.5280    1.2210 C.ar    1  LIG11       0.0491
     10 C           0.2970    0.6600    2.3380 C.ar    1  LIG11       0.2200
     11 O           1.2540   -0.1610    2.7680 O.3     1  LIG11      -0.4447
     12 C           1.4260   -1.3100    1.9930 C.2     1  LIG11       0.1086
     13 C           0.7320   -1.5980    0.8670 C.2     1  LIG11       0.0760
     14 C           0.9750   -2.8280    0.1880 C.1     1  LIG11       0.0988
     15 N           1.1690   -3.8360   -0.3590 N.1     1  LIG11      -0.1911
     16 N          -0.0790    1.8090    2.9660 N.ar    1  LIG11      -0.2461
     17 N          -1.1090    2.4390    2.3210 N.ar    1  LIG11      -0.1758
     18 C          -1.3650    1.6460    1.2600 C.ar    1  LIG11       0.0675
     19 C          -2.4500    1.9970    0.3060 C.3     1  LIG11      -0.0202
     20 H          -1.0501    0.0333   -4.2660 H.spc   1  LIG11       0.0632
     21 H           0.9879    1.3186   -4.5229 H.spc   1  LIG11       0.0618
     22 H           2.4215    1.7036   -2.6085 H.spc   1  LIG11       0.0618
     23 H           1.8216    0.8181   -0.4438 H.spc   1  LIG11       0.0621
     24 H          -1.2389   -1.2417    0.2401 H.spc   1  LIG11       0.0457
     25 H           2.1365   -1.9916    2.3024 H.spc   1  LIG11       0.1040
     26 H           0.3418    2.1474    3.7892 H.spc   1  LIG11       0.1920
     27 H          -2.5024    1.2557   -0.4638 H.spc   1  LIG11       0.0293
     28 H          -2.2706    2.9618   -0.1204 H.spc   1  LIG11       0.0293
     29 H          -3.3827    2.0269    0.8296 H.spc   1  LIG11       0.0293
@<TRIPOS>BOND
     1     1     2    1
     2     2     3   ar
     3     2     7   ar
     4     3     4   ar
     5     4     5   ar
     6     5     6   ar
     7     6     7   ar
     8     7     8    1
     9     8     9    1
    10     8    13    1
    11     9    10   ar
    12     9    18   ar
    13    10    11    1
    14    10    16   ar
    15    11    12    1
    16    12    13    2
    17    13    14    1
    18    14    15    3
    19    16    17   ar
    20    17    18   ar
    21    18    19    1
    22     3    20    1
    23     4    21    1
    24     5    22    1
    25     6    23    1
    26     8    24    1
    27    12    25    1
    28    16    26    1
    29    19    27    1
    30    19    28    1
    31    19    29    1
