# Supplementary material for: DrugOn: a fully integrated pharmacophore modeling and structure optimization toolkit
Source: PeerJ. 2015 Jan 13;3:e725. doi: 10.7717/peerj.725 (PMC4304849; doi:10.7717/peerj.725)
Supplement: Supplemental Information 1 [file peerj-03-725-s001.zip › DrugOn_setup/Supplementary_Files/Custom_Fragment_DB/Custom_Fragment_10032.mol2]

@<TRIPOS>MOLECULE
NONAME
 26 27 0 0 0
SMALL
USER_CHARGES

@<TRIPOS>ATOM
      1 O          -0.7900    1.9170   -0.3080 O.3     1  LIG11      -0.3599
      2 C          -0.0420    1.4540   -1.4450 C.3     1  LIG11       0.0701
      3 C           0.4390    0.0330   -1.0760 C.3     1  LIG11       0.0703
      4 N          -0.4990   -0.4040    0.0410 N.3     1  LIG11      -0.2424
      5 C          -1.4370    0.7450    0.1930 C.3     1  LIG11       0.1115
      6 C          -1.9670    0.9710    1.6100 C.3     1  LIG11      -0.0248
      7 C           0.4130   -0.7680    1.1670 C.3     1  LIG11       0.1115
      8 O           1.7360   -0.9350    0.6500 O.3     1  LIG11      -0.3599
      9 C           1.8300    0.0240   -0.4090 C.3     1  LIG11       0.0701
     10 C          -0.0370   -2.0730    1.8220 C.3     1  LIG11      -0.0248
     11 C           0.3540   -0.9650   -2.2430 C.3     1  LIG11      -0.0421
     12 H           0.7880    2.0989   -1.6454 H.spc   1  LIG11       0.0580
     13 H          -0.6392    1.4487   -2.3328 H.spc   1  LIG11       0.0580
     14 H          -2.3144    0.5099   -0.3725 H.spc   1  LIG11       0.0767
     15 H          -1.1536    1.2155    2.2608 H.spc   1  LIG11       0.0268
     16 H          -2.4718    0.0952    1.9608 H.spc   1  LIG11       0.0268
     17 H          -2.6649    1.7820    1.5993 H.spc   1  LIG11       0.0268
     18 H           0.3915    0.0099    1.9013 H.spc   1  LIG11       0.0767
     19 H           2.0791    0.9925   -0.0284 H.spc   1  LIG11       0.0580
     20 H           2.6017   -0.2294   -1.1055 H.spc   1  LIG11       0.0580
     21 H          -0.0202   -2.8605    1.0978 H.spc   1  LIG11       0.0268
     22 H          -1.0211   -1.9638    2.2277 H.spc   1  LIG11       0.0268
     23 H           0.6329   -2.3151    2.6204 H.spc   1  LIG11       0.0268
     24 H          -0.6239   -0.9264   -2.6755 H.spc   1  LIG11       0.0249
     25 H           0.5684   -1.9555   -1.8997 H.spc   1  LIG11       0.0249
     26 H           1.0777   -0.7005   -2.9855 H.spc   1  LIG11       0.0249
@<TRIPOS>BOND
     1     1     2    1
     2     1     5    1
     3     2     3    1
     4     3     4    1
     5     3     9    1
     6     3    11    1
     7     4     5    1
     8     4     7    1
     9     5     6    1
    10     7     8    1
    11     7    10    1
    12     8     9    1
    13     2    12    1
    14     2    13    1
    15     5    14    1
    16     6    15    1
    17     6    16    1
    18     6    17    1
    19     7    18    1
    20     9    19    1
    21     9    20    1
    22    10    21    1
    23    10    22    1
    24    10    23    1
    25    11    24    1
    26    11    25    1
    27    11    26    1
