# Supplementary material for: DrugOn: a fully integrated pharmacophore modeling and structure optimization toolkit
Source: PeerJ. 2015 Jan 13;3:e725. doi: 10.7717/peerj.725 (PMC4304849; doi:10.7717/peerj.725)
Supplement: Supplemental Information 1 [file peerj-03-725-s001.zip › DrugOn_setup/Supplementary_Files/Custom_Fragment_DB/Custom_Fragment_10033.mol2]

@<TRIPOS>MOLECULE
NONAME
 12 12 0 0 0
SMALL
USER_CHARGES

@<TRIPOS>ATOM
      1 O           0.8390   -0.5890    0.8330 O.3     1  LIG11      -0.3704
      2 C           0.6980    0.7290    1.3830 C.3     1  LIG11       0.0755
      3 C           0.4620    0.4530   -0.0840 C.3     1  LIG11       0.0942
      4 C          -0.9180    0.3100   -0.6550 C.3     1  LIG11       0.0217
      5 N          -1.0800   -0.9030   -1.4770 N.3     1  LIG11      -0.3276
      6 H           1.5150    1.3100    1.7569 H.spc   1  LIG11       0.0586
      7 H           0.1381    1.1718    2.1801 H.spc   1  LIG11       0.0586
      8 H           0.8268    0.9164   -0.9768 H.spc   1  LIG11       0.0632
      9 H          -1.1568    1.1743   -1.2388 H.spc   1  LIG11       0.0448
     10 H          -1.5900    0.2180    0.1726 H.spc   1  LIG11       0.0448
     11 H          -0.4539   -0.8557   -2.2809 H.spc   1  LIG11       0.1183
     12 H          -2.0474   -0.9925   -1.7876 H.spc   1  LIG11       0.1183
@<TRIPOS>BOND
     1     1     2    1
     2     1     3    1
     3     2     3    1
     4     3     4    1
     5     4     5    1
     6     2     6    1
     7     2     7    1
     8     3     8    1
     9     4     9    1
    10     4    10    1
    11     5    11    1
    12     5    12    1
