# Supplementary material for: DrugOn: a fully integrated pharmacophore modeling and structure optimization toolkit
Source: PeerJ. 2015 Jan 13;3:e725. doi: 10.7717/peerj.725 (PMC4304849; doi:10.7717/peerj.725)
Supplement: Supplemental Information 1 [file peerj-03-725-s001.zip › DrugOn_setup/Supplementary_Files/Custom_Fragment_DB/Custom_Fragment_10034.mol2]

@<TRIPOS>MOLECULE
NONAME
 32 33 0 0 0
SMALL
USER_CHARGES

@<TRIPOS>ATOM
      1 S          -1.7740    2.8610   -0.6180 S.3     1  LIG11      -0.1080
      2 C          -3.4270    2.3790   -1.1990 C.3     1  LIG11      -0.0120
      3 C          -0.9960    1.2460   -0.3810 C.ar    1  LIG11       0.1146
      4 N          -1.7810    0.1790   -0.6820 N.ar    1  LIG11      -0.2438
      5 C          -1.2340   -1.0320   -0.4980 C.ar    1  LIG11       0.0461
      6 C          -1.9620   -2.3010   -0.7990 C.3     1  LIG11      -0.0098
      7 C          -1.1270   -3.3050   -0.0100 C.3     1  LIG11      -0.0436
      8 C           0.2980   -2.7480    0.0070 C.3     1  LIG11      -0.0253
      9 C           0.0540   -1.2700   -0.0460 C.ar    1  LIG11      -0.0213
     10 C           0.9030   -0.1870    0.2430 C.ar    1  LIG11      -0.0200
     11 C           0.3340    1.1110    0.0820 C.ar    1  LIG11       0.0872
     12 C           1.0920    2.2910    0.3930 C.1     1  LIG11       0.1021
     13 N           1.7220    3.2350    0.6510 N.1     1  LIG11      -0.1908
     14 C           2.3430   -0.3700    0.7360 C.3     1  LIG11      -0.0199
     15 C           3.1820   -1.3400   -0.1020 C.3     1  LIG11      -0.0586
     16 C           2.3740   -0.7470    2.2200 C.3     1  LIG11      -0.0586
     17 H          -4.0107    3.2566   -1.3834 H.spc   1  LIG11       0.0344
     18 H          -3.9091    1.7594   -0.4720 H.spc   1  LIG11       0.0344
     19 H          -3.3319    1.8224   -2.1079 H.spc   1  LIG11       0.0344
     20 H          -1.9637   -2.5203   -1.8463 H.spc   1  LIG11       0.0328
     21 H          -2.9995   -2.2875   -0.5378 H.spc   1  LIG11       0.0328
     22 H          -1.1539   -4.2698   -0.4718 H.spc   1  LIG11       0.0272
     23 H          -1.5068   -3.4324    0.9822 H.spc   1  LIG11       0.0272
     24 H           0.8634   -3.0850   -0.8366 H.spc   1  LIG11       0.0314
     25 H           0.8722   -3.0596    0.8544 H.spc   1  LIG11       0.0314
     26 H           2.8096    0.5846    0.6098 H.spc   1  LIG11       0.0344
     27 H           2.7722   -2.3254   -0.0246 H.spc   1  LIG11       0.0235
     28 H           4.1986   -1.3343    0.2319 H.spc   1  LIG11       0.0235
     29 H           3.1606   -1.0296   -1.1258 H.spc   1  LIG11       0.0235
     30 H           1.9091   -1.7011    2.3559 H.spc   1  LIG11       0.0235
     31 H           1.8705   -0.0034    2.8017 H.spc   1  LIG11       0.0235
     32 H           3.3911   -0.8014    2.5479 H.spc   1  LIG11       0.0235
@<TRIPOS>BOND
     1     1     2    1
     2     1     3    1
     3     3     4   ar
     4     3    11   ar
     5     4     5   ar
     6     5     6    1
     7     5     9   ar
     8     6     7    1
     9     7     8    1
    10     8     9    1
    11     9    10   ar
    12    10    11   ar
    13    10    14    1
    14    11    12    1
    15    12    13    3
    16    14    15    1
    17    14    16    1
    18     2    17    1
    19     2    18    1
    20     2    19    1
    21     6    20    1
    22     6    21    1
    23     7    22    1
    24     7    23    1
    25     8    24    1
    26     8    25    1
    27    14    26    1
    28    15    27    1
    29    15    28    1
    30    15    29    1
    31    16    30    1
    32    16    31    1
    33    16    32    1
