# Supplementary material for: DrugOn: a fully integrated pharmacophore modeling and structure optimization toolkit
Source: PeerJ. 2015 Jan 13;3:e725. doi: 10.7717/peerj.725 (PMC4304849; doi:10.7717/peerj.725)
Supplement: Supplemental Information 1 [file peerj-03-725-s001.zip › DrugOn_setup/Supplementary_Files/Custom_Fragment_DB/Custom_Fragment_10035.mol2]

@<TRIPOS>MOLECULE
NONAME
 35 36 0 0 0
SMALL
USER_CHARGES

@<TRIPOS>ATOM
      1 O          -1.8890   -0.8060   -3.1610 O.2     1  LIG11      -0.2926
      2 C          -1.1800   -1.2410   -2.2550 C.2     1  LIG11       0.1581
      3 C          -0.5520   -0.2970   -1.3140 C.2     1  LIG11      -0.0022
      4 C           0.2400   -0.7020   -0.3100 C.2     1  LIG11       0.0119
      5 N           0.9090    0.1290    0.5760 N.pl3   1  LIG11      -0.3163
      6 C           0.6300    1.4500    0.9950 C.ar    1  LIG11       0.0520
      7 C          -0.6770    1.9740    0.9790 C.ar    1  LIG11      -0.0388
      8 C          -0.9430    3.2870    1.3750 C.ar    1  LIG11      -0.0599
      9 C           0.0980    4.1090    1.7940 C.ar    1  LIG11      -0.0599
     10 C           1.4020    3.6140    1.8190 C.ar    1  LIG11      -0.0392
     11 C           1.6870    2.2990    1.4220 C.ar    1  LIG11       0.0460
     12 N           3.0180    1.8650    1.4540 N.pl3   1  LIG11      -0.3565
     13 C           0.5320   -2.1830   -0.1100 C.3     1  LIG11      -0.0089
     14 C          -0.5520   -3.1270   -0.6750 C.3     1  LIG11      -0.0228
     15 C          -1.8260   -3.0820    0.1970 C.3     1  LIG11      -0.0591
     16 C          -0.0200   -4.5710   -0.6670 C.3     1  LIG11      -0.0591
     17 C          -0.8770   -2.7160   -2.1210 C.3     1  LIG11       0.0154
     18 H          -0.7280    0.7131   -1.4317 H.spc   1  LIG11       0.0668
     19 H           1.7136   -0.2678    0.9814 H.spc   1  LIG11       0.1519
     20 H          -1.4567    1.3739    0.6674 H.spc   1  LIG11       0.0637
     21 H          -1.9102    3.6465    1.3567 H.spc   1  LIG11       0.0618
     22 H          -0.0934    5.0804    2.0850 H.spc   1  LIG11       0.0618
     23 H           2.1705    4.2259    2.1351 H.spc   1  LIG11       0.0636
     24 H           3.2430    0.9465    1.1801 H.spc   1  LIG11       0.1424
     25 H           3.7288    2.4784    1.7504 H.spc   1  LIG11       0.1424
     26 H           0.6677   -2.3811    0.9327 H.spc   1  LIG11       0.0331
     27 H           1.4236   -2.3880   -0.6650 H.spc   1  LIG11       0.0331
     28 H          -1.5836   -3.3701    1.1986 H.spc   1  LIG11       0.0235
     29 H          -2.5735   -3.7334   -0.2053 H.spc   1  LIG11       0.0235
     30 H          -2.2138   -2.0848    0.2019 H.spc   1  LIG11       0.0235
     31 H           0.2078   -4.8622    0.3371 H.spc   1  LIG11       0.0235
     32 H           0.8523   -4.6478   -1.2819 H.spc   1  LIG11       0.0235
     33 H          -0.7701   -5.2244   -1.0611 H.spc   1  LIG11       0.0235
     34 H          -0.0605   -2.9759   -2.7618 H.spc   1  LIG11       0.0350
     35 H          -1.7600   -3.2471   -2.4093 H.spc   1  LIG11       0.0350
@<TRIPOS>BOND
     1     1     2    2
     2     2     3    1
     3     2    17    1
     4     3     4    2
     5     4     5    1
     6     4    13    1
     7     5     6    1
     8     6     7   ar
     9     6    11   ar
    10     7     8   ar
    11     8     9   ar
    12     9    10   ar
    13    10    11   ar
    14    11    12    1
    15    13    14    1
    16    14    15    1
    17    14    16    1
    18    14    17    1
    19     3    18    1
    20     5    19    1
    21     7    20    1
    22     8    21    1
    23     9    22    1
    24    10    23    1
    25    12    24    1
    26    12    25    1
    27    13    26    1
    28    13    27    1
    29    15    28    1
    30    15    29    1
    31    15    30    1
    32    16    31    1
    33    16    32    1
    34    16    33    1
    35    17    34    1
    36    17    35    1
