# Supplementary material for: DrugOn: a fully integrated pharmacophore modeling and structure optimization toolkit
Source: PeerJ. 2015 Jan 13;3:e725. doi: 10.7717/peerj.725 (PMC4304849; doi:10.7717/peerj.725)
Supplement: Supplemental Information 1 [file peerj-03-725-s001.zip › DrugOn_setup/Supplementary_Files/Custom_Fragment_DB/Custom_Fragment_10036.mol2]

@<TRIPOS>MOLECULE
NONAME
 44 46 0 0 0
SMALL
USER_CHARGES

@<TRIPOS>ATOM
      1 O          -2.8090    0.7920    1.3130 O.2     1  LIG11      -0.2749
      2 C          -1.9440    0.8800    0.4430 C.2     1  LIG11       0.2235
      3 N          -0.5490    0.7520    0.6630 N.am    1  LIG11      -0.2618
      4 C          -0.0440    0.8630    1.9930 C.2     1  LIG11       0.0323
      5 C          -0.8470    1.7980    2.9000 C.3     1  LIG11      -0.0245
      6 C           1.0930    0.2950    2.4830 C.2     1  LIG11       0.0555
      7 N           1.9760   -0.5570    1.8480 N.2     1  LIG11      -0.2552
      8 C           2.3600   -0.3080    0.6380 C.2     1  LIG11       0.0433
      9 C           3.4250   -1.1990    0.0350 C.3     1  LIG11      -0.0220
     10 C           1.7850    0.7410   -0.2130 C.2     1  LIG11      -0.0084
     11 C           2.5650    1.7410   -0.6430 C.2     1  LIG11      -0.0917
     12 C           0.3290    0.5160   -0.5050 C.3     1  LIG11       0.0820
     13 C           0.0890   -0.8340   -1.1910 C.ar    1  LIG11      -0.0223
     14 C           0.2770   -0.9490   -2.5820 C.ar    1  LIG11      -0.0565
     15 C           0.0800   -2.1670   -3.2340 C.ar    1  LIG11      -0.0614
     16 C          -0.3010   -3.2930   -2.5090 C.ar    1  LIG11      -0.0617
     17 C          -0.4810   -3.2050   -1.1310 C.ar    1  LIG11      -0.0614
     18 C          -0.2850   -1.9880   -0.4760 C.ar    1  LIG11      -0.0565
     19 C           1.4790    0.4720    3.9510 C.3     1  LIG11      -0.0209
     20 C          -2.4230    1.1190   -0.9580 C.3     1  LIG11       0.0362
     21 C          -2.1980    2.4530   -1.6360 C.3     1  LIG11      -0.0412
     22 C          -3.5760    2.0770   -1.1890 C.3     1  LIG11      -0.0412
     23 H          -1.7046    2.1587    2.3715 H.spc   1  LIG11       0.0290
     24 H          -0.2376    2.6171    3.2201 H.spc   1  LIG11       0.0290
     25 H          -1.1689    1.2576    3.7656 H.spc   1  LIG11       0.0290
     26 H           3.7496   -1.9114    0.7644 H.spc   1  LIG11       0.0293
     27 H           4.2527   -0.6108   -0.3023 H.spc   1  LIG11       0.0293
     28 H           3.0145   -1.7184   -0.8056 H.spc   1  LIG11       0.0293
     29 H           3.5583    1.7767   -0.3652 H.spc   1  LIG11       0.0539
     30 H           2.1728    2.4760   -1.2521 H.spc   1  LIG11       0.0539
     31 H           0.0401    1.2673   -1.2100 H.spc   1  LIG11       0.0605
     32 H           0.5645   -0.1210   -3.1267 H.spc   1  LIG11       0.0621
     33 H           0.2169   -2.2332   -4.2547 H.spc   1  LIG11       0.0618
     34 H          -0.4499   -4.1924   -2.9927 H.spc   1  LIG11       0.0618
     35 H          -0.7597   -4.0406   -0.5933 H.spc   1  LIG11       0.0618
     36 H          -0.4160   -1.9333    0.5462 H.spc   1  LIG11       0.0621
     37 H           0.7850    1.1339    4.4255 H.spc   1  LIG11       0.0293
     38 H           2.4732    0.8600    4.0284 H.spc   1  LIG11       0.0293
     39 H           1.4483   -0.4793    4.4399 H.spc   1  LIG11       0.0293
     40 H          -2.2036    0.1022   -1.2087 H.spc   1  LIG11       0.0394
     41 H          -1.9244    2.5440   -2.6664 H.spc   1  LIG11       0.0273
     42 H          -1.5503    3.2871   -1.4638 H.spc   1  LIG11       0.0273
     43 H          -4.0886    2.5765   -0.3936 H.spc   1  LIG11       0.0273
     44 H          -4.5323    2.0082   -1.6640 H.spc   1  LIG11       0.0273
@<TRIPOS>BOND
     1     1     2    2
     2     2     3   am
     3     2    20    1
     4     3     4    1
     5     3    12    1
     6     4     5    1
     7     4     6    2
     8     6     7    1
     9     6    19    1
    10     7     8    2
    11     8     9    1
    12     8    10    1
    13    10    11    2
    14    10    12    1
    15    12    13    1
    16    13    14   ar
    17    13    18   ar
    18    14    15   ar
    19    15    16   ar
    20    16    17   ar
    21    17    18   ar
    22    20    21    1
    23    20    22    1
    24    21    22    1
    25     5    23    1
    26     5    24    1
    27     5    25    1
    28     9    26    1
    29     9    27    1
    30     9    28    1
    31    11    29    1
    32    11    30    1
    33    12    31    1
    34    14    32    1
    35    15    33    1
    36    16    34    1
    37    17    35    1
    38    18    36    1
    39    19    37    1
    40    19    38    1
    41    19    39    1
    42    20    40    1
    43    21    41    1
    44    21    42    1
    45    22    43    1
    46    22    44    1
