# Supplementary material for: DrugOn: a fully integrated pharmacophore modeling and structure optimization toolkit
Source: PeerJ. 2015 Jan 13;3:e725. doi: 10.7717/peerj.725 (PMC4304849; doi:10.7717/peerj.725)
Supplement: Supplemental Information 1 [file peerj-03-725-s001.zip › DrugOn_setup/Supplementary_Files/Custom_Fragment_DB/Custom_Fragment_10037.mol2]

@<TRIPOS>MOLECULE
NONAME
 24 26 0 0 0
SMALL
USER_CHARGES

@<TRIPOS>ATOM
      1 S          -3.6070   -0.4300    1.0680 S.2     1  LIG11      -0.0771
      2 C          -2.4250   -1.4260    1.8090 C.ar    1  LIG11      -0.0217
      3 C          -1.1580   -1.1700    1.3270 C.ar    1  LIG11      -0.0449
      4 C          -1.1280   -0.1350    0.3320 C.ar    1  LIG11       0.0153
      5 C          -2.4170    0.3360    0.1060 C.ar    1  LIG11       0.1087
      6 N          -2.8080    1.2940   -0.7600 N.ar    1  LIG11      -0.2478
      7 C          -1.7830    1.8220   -1.4680 C.ar    1  LIG11       0.0295
      8 C          -0.4520    1.4550   -1.3510 C.ar    1  LIG11      -0.0352
      9 C          -0.0950    0.4600   -0.4310 C.ar    1  LIG11      -0.0068
     10 C           1.2990    0.0350   -0.2610 C.ar    1  LIG11      -0.0172
     11 C           1.9800    0.2550    0.9490 C.ar    1  LIG11      -0.0540
     12 C           3.3090   -0.1460    1.1030 C.ar    1  LIG11      -0.0612
     13 C           3.9770   -0.7690    0.0500 C.ar    1  LIG11      -0.0617
     14 C           3.3180   -0.9910   -1.1580 C.ar    1  LIG11      -0.0612
     15 C           1.9900   -0.5910   -1.3150 C.ar    1  LIG11      -0.0540
     16 H          -2.6361   -2.1333    2.5302 H.spc   1  LIG11       0.0694
     17 H          -0.3159   -1.6721    1.6493 H.spc   1  LIG11       0.0630
     18 H          -2.0116    2.5598   -2.1524 H.spc   1  LIG11       0.0830
     19 H           0.2680    1.9091   -1.9345 H.spc   1  LIG11       0.0639
     20 H           1.4926    0.7179    1.7321 H.spc   1  LIG11       0.0624
     21 H           3.7969    0.0191    1.9973 H.spc   1  LIG11       0.0618
     22 H           4.9588   -1.0656    0.1647 H.spc   1  LIG11       0.0618
     23 H           3.8128   -1.4519   -1.9376 H.spc   1  LIG11       0.0618
     24 H           1.5098   -0.7561   -2.2135 H.spc   1  LIG11       0.0624
@<TRIPOS>BOND
     1     1     2   ar
     2     1     5   ar
     3     2     3   ar
     4     3     4   ar
     5     4     5   ar
     6     4     9   ar
     7     5     6   ar
     8     6     7   ar
     9     7     8   ar
    10     8     9   ar
    11     9    10    1
    12    10    11   ar
    13    10    15   ar
    14    11    12   ar
    15    12    13   ar
    16    13    14   ar
    17    14    15   ar
    18     2    16    1
    19     3    17    1
    20     7    18    1
    21     8    19    1
    22    11    20    1
    23    12    21    1
    24    13    22    1
    25    14    23    1
    26    15    24    1
