# Supplementary material for: DrugOn: a fully integrated pharmacophore modeling and structure optimization toolkit
Source: PeerJ. 2015 Jan 13;3:e725. doi: 10.7717/peerj.725 (PMC4304849; doi:10.7717/peerj.725)
Supplement: Supplemental Information 1 [file peerj-03-725-s001.zip › DrugOn_setup/Supplementary_Files/Custom_Fragment_DB/Custom_Fragment_10038.mol2]

@<TRIPOS>MOLECULE
NONAME
 16 15 0 0 0
SMALL
USER_CHARGES

@<TRIPOS>ATOM
      1 O           1.3160    0.0300   -0.7820 O.3     1  LIG11      -0.3893
      2 C           0.0560    0.5300   -0.2870 C.3     1  LIG11       0.0797
      3 C           0.1970    1.0610    1.1530 C.3     1  LIG11       0.0205
      4 N           0.5040    0.0060    2.1160 N.3     1  LIG11      -0.3276
      5 C          -1.0140   -0.5740   -0.3960 C.3     1  LIG11       0.0205
      6 N          -1.0580   -1.0540   -1.8030 N.3     1  LIG11      -0.3276
      7 H           1.9895    0.7247   -0.7134 H.spc   1  LIG11       0.2099
      8 H          -0.2560    1.3587   -0.8877 H.spc   1  LIG11       0.0618
      9 H          -0.7030    1.5623    1.4421 H.spc   1  LIG11       0.0448
     10 H           1.0212    1.7433    1.1587 H.spc   1  LIG11       0.0448
     11 H          -0.2620   -0.6671    2.1393 H.spc   1  LIG11       0.1183
     12 H           0.6512    0.4058    3.0428 H.spc   1  LIG11       0.1183
     13 H          -1.9707   -0.1972   -0.1000 H.spc   1  LIG11       0.0448
     14 H          -0.7643   -1.3853    0.2554 H.spc   1  LIG11       0.0448
     15 H          -1.2962   -0.2777   -2.4203 H.spc   1  LIG11       0.1183
     16 H          -1.7423   -1.8043   -1.8989 H.spc   1  LIG11       0.1183
@<TRIPOS>BOND
     1     1     2    1
     2     2     3    1
     3     2     5    1
     4     3     4    1
     5     5     6    1
     6     1     7    1
     7     2     8    1
     8     3     9    1
     9     3    10    1
    10     4    11    1
    11     4    12    1
    12     5    13    1
    13     5    14    1
    14     6    15    1
    15     6    16    1
