# Supplementary material for: DrugOn: a fully integrated pharmacophore modeling and structure optimization toolkit
Source: PeerJ. 2015 Jan 13;3:e725. doi: 10.7717/peerj.725 (PMC4304849; doi:10.7717/peerj.725)
Supplement: Supplemental Information 1 [file peerj-03-725-s001.zip › DrugOn_setup/Supplementary_Files/Custom_Fragment_DB/Custom_Fragment_10039.mol2]

@<TRIPOS>MOLECULE
NONAME
 10 9 0 0 0
SMALL
USER_CHARGES

@<TRIPOS>ATOM
      1 N           1.9610    1.4390    0.0400 N.1     1  LIG11      -0.1901
      2 C           1.0170    0.7580    0.0070 C.1     1  LIG11       0.1114
      3 C          -0.1240   -0.0960    0.0040 C.2     1  LIG11       0.1413
      4 C          -0.2550   -1.0720    1.0360 C.1     1  LIG11       0.1114
      5 N          -0.3630   -1.8690    1.8780 N.1     1  LIG11      -0.1901
      6 C          -1.0730   -0.0030   -0.9450 C.2     1  LIG11       0.0150
      7 N          -1.1630    0.8440   -2.0190 N.pl3   1  LIG11      -0.3622
      8 H          -1.8530   -0.6720   -0.8498 H.spc   1  LIG11       0.0796
      9 H          -0.4579    1.5121   -2.1794 H.spc   1  LIG11       0.1418
     10 H          -1.9327    0.7842   -2.6299 H.spc   1  LIG11       0.1418
@<TRIPOS>BOND
     1     1     2    3
     2     2     3    1
     3     3     4    1
     4     3     6    2
     5     4     5    3
     6     6     7    1
     7     6     8    1
     8     7     9    1
     9     7    10    1
