# Supplementary material for: DrugOn: a fully integrated pharmacophore modeling and structure optimization toolkit
Source: PeerJ. 2015 Jan 13;3:e725. doi: 10.7717/peerj.725 (PMC4304849; doi:10.7717/peerj.725)
Supplement: Supplemental Information 1 [file peerj-03-725-s001.zip › DrugOn_setup/Supplementary_Files/Custom_Fragment_DB/Custom_Fragment_1004.mol2]

@<TRIPOS>MOLECULE
NONAME
 17 17 0 0 0
SMALL
USER_CHARGES

@<TRIPOS>ATOM
      1 CL          0.2320    0.7150    2.7070 Cl      1  LIG11      -0.0832
      2 C          -0.3570    0.1720    1.1700 C.ar    1  LIG11       0.0467
      3 C          -1.7410   -0.0110    1.0620 C.ar    1  LIG11      -0.0430
      4 C          -2.2990   -0.4370   -0.1380 C.ar    1  LIG11      -0.0590
      5 C          -1.4750   -0.6760   -1.2320 C.ar    1  LIG11      -0.0430
      6 C          -0.0900   -0.4930   -1.1250 C.ar    1  LIG11       0.0467
      7 CL          0.8410   -0.8140   -2.5510 Cl      1  LIG11      -0.0832
      8 C           0.5060   -0.0750    0.0820 C.ar    1  LIG11       0.0028
      9 C           2.0000    0.1320    0.1960 C.3     1  LIG11       0.0213
     10 N           2.3840    1.4850   -0.1710 N.3     1  LIG11      -0.3260
     11 H          -2.3489    0.1710    1.8759 H.spc   1  LIG11       0.0632
     12 H          -3.3187   -0.5750   -0.2162 H.spc   1  LIG11       0.0618
     13 H          -1.8848   -0.9892   -2.1258 H.spc   1  LIG11       0.0632
     14 H           2.5132   -0.5727   -0.4244 H.spc   1  LIG11       0.0472
     15 H           2.2748   -0.0206    1.2188 H.spc   1  LIG11       0.0472
     16 H           2.1328    1.6581   -1.1443 H.spc   1  LIG11       0.1185
     17 H           3.3865    1.6164   -0.0363 H.spc   1  LIG11       0.1185
@<TRIPOS>BOND
     1     1     2    1
     2     2     3   ar
     3     2     8   ar
     4     3     4   ar
     5     4     5   ar
     6     5     6   ar
     7     6     7    1
     8     6     8   ar
     9     8     9    1
    10     9    10    1
    11     3    11    1
    12     4    12    1
    13     5    13    1
    14     9    14    1
    15     9    15    1
    16    10    16    1
    17    10    17    1
