# Supplementary material for: DrugOn: a fully integrated pharmacophore modeling and structure optimization toolkit
Source: PeerJ. 2015 Jan 13;3:e725. doi: 10.7717/peerj.725 (PMC4304849; doi:10.7717/peerj.725)
Supplement: Supplemental Information 1 [file peerj-03-725-s001.zip › DrugOn_setup/Supplementary_Files/Custom_Fragment_DB/Custom_Fragment_10040.mol2]

@<TRIPOS>MOLECULE
NONAME
 17 17 0 0 0
SMALL
USER_CHARGES

@<TRIPOS>ATOM
      1 S           0.0410    2.5020    0.7920 S.3     1  LIG11      -0.1688
      2 C           0.6630    1.1740   -0.3060 C.3     1  LIG11       0.0441
      3 C          -0.4340    0.6490   -1.2430 C.3     1  LIG11       0.0855
      4 S          -1.0180   -0.8720   -0.4710 S.O2    1  LIG11      -0.0084
      5 O          -1.0740   -1.9310   -1.4690 O.2     1  LIG11      -0.1699
      6 O          -2.1760   -0.5840    0.3650 O.2     1  LIG11      -0.1699
      7 C           0.3860   -1.0810    0.5280 C.2     1  LIG11       0.0521
      8 C           1.1570    0.0180    0.5330 C.2     1  LIG11      -0.0410
      9 C           2.4560    0.1240    1.2700 C.3     1  LIG11      -0.0412
     10 H          -0.4039    3.5430    0.0384 H.spc   1  LIG11       0.1023
     11 H           1.4527    1.5887   -0.8969 H.spc   1  LIG11       0.0472
     12 H          -0.0455    0.4590   -2.2217 H.spc   1  LIG11       0.0518
     13 H          -1.2230    1.3600   -1.3726 H.spc   1  LIG11       0.0518
     14 H           0.6013   -1.9430    1.0529 H.spc   1  LIG11       0.0819
     15 H           2.8755    1.0963    1.1165 H.spc   1  LIG11       0.0275
     16 H           3.1359   -0.6302    0.9327 H.spc   1  LIG11       0.0275
     17 H           2.2803   -0.0222    2.3153 H.spc   1  LIG11       0.0275
@<TRIPOS>BOND
     1     1     2    1
     2     2     3    1
     3     2     8    1
     4     3     4    1
     5     4     5    2
     6     4     6    2
     7     4     7    1
     8     7     8    2
     9     8     9    1
    10     1    10    1
    11     2    11    1
    12     3    12    1
    13     3    13    1
    14     7    14    1
    15     9    15    1
    16     9    16    1
    17     9    17    1
