# Supplementary material for: DrugOn: a fully integrated pharmacophore modeling and structure optimization toolkit
Source: PeerJ. 2015 Jan 13;3:e725. doi: 10.7717/peerj.725 (PMC4304849; doi:10.7717/peerj.725)
Supplement: Supplemental Information 1 [file peerj-03-725-s001.zip › DrugOn_setup/Supplementary_Files/Custom_Fragment_DB/Custom_Fragment_10041.mol2]

@<TRIPOS>MOLECULE
NONAME
 44 47 0 0 0
SMALL
USER_CHARGES

@<TRIPOS>ATOM
      1 S          -0.0710   -0.8210    2.0280 S.2     1  LIG11      -0.0636
      2 C          -0.2180   -0.9950    0.3380 C.ar    1  LIG11       0.1133
      3 N          -0.5230   -2.2070   -0.1400 N.ar    1  LIG11      -0.2245
      4 C          -0.6480   -2.3040   -1.4850 C.ar    1  LIG11       0.1255
      5 N          -1.0490   -3.5790   -1.9350 N.pl3   1  LIG11      -0.3210
      6 C          -1.9850   -3.8000   -3.0310 C.3     1  LIG11       0.0017
      7 C          -0.5640   -4.7380   -1.1890 C.3     1  LIG11       0.0017
      8 C          -0.3970   -1.2060   -2.3480 C.ar    1  LIG11      -0.0036
      9 C          -0.4020   -1.3650   -3.8580 C.3     1  LIG11      -0.0241
     10 C           0.2960   -0.2410   -4.6170 C.3     1  LIG11      -0.0486
     11 C          -0.2110    1.1010   -4.1260 C.3     1  LIG11      -0.0487
     12 C           0.1550    1.2860   -2.6600 C.3     1  LIG11      -0.0266
     13 C          -0.1080    0.0710   -1.7870 C.ar    1  LIG11      -0.0292
     14 C          -0.0040    0.1680   -0.3740 C.ar    1  LIG11       0.0373
     15 C           0.3030    1.2500    0.5340 C.ar    1  LIG11       0.0926
     16 N           0.5770    2.5280    0.1590 N.ar    1  LIG11      -0.2341
     17 C           0.8320    3.3600    1.1750 C.ar    1  LIG11       0.1188
     18 N           0.8460    3.0690    2.4860 N.ar    1  LIG11      -0.2198
     19 C           0.5790    1.8020    2.8750 C.ar    1  LIG11       0.1364
     20 N           0.5880    1.4640    4.2250 N.pl3   1  LIG11      -0.3283
     21 C           0.8810    2.4600    5.2380 C.3     1  LIG11       0.0076
     22 C           0.8230    1.8340    6.6200 C.3     1  LIG11      -0.0496
     23 C           0.3000    0.8620    1.8710 C.ar    1  LIG11       0.0798
     24 H          -2.2441   -2.8612   -3.4742 H.spc   1  LIG11       0.0428
     25 H          -2.8633   -4.2960   -2.6738 H.spc   1  LIG11       0.0428
     26 H          -1.5222   -4.4215   -3.7689 H.spc   1  LIG11       0.0428
     27 H           0.1095   -4.4137   -0.4234 H.spc   1  LIG11       0.0428
     28 H          -0.0735   -5.4238   -1.8478 H.spc   1  LIG11       0.0428
     29 H          -1.3950   -5.2385   -0.7375 H.spc   1  LIG11       0.0428
     30 H          -1.4114   -1.4521   -4.2022 H.spc   1  LIG11       0.0314
     31 H           0.1608   -2.2518   -4.0624 H.spc   1  LIG11       0.0314
     32 H           0.1209   -0.3403   -5.6679 H.spc   1  LIG11       0.0269
     33 H           1.3495   -0.3021   -4.4398 H.spc   1  LIG11       0.0269
     34 H          -1.2716    1.1642   -4.2528 H.spc   1  LIG11       0.0268
     35 H           0.2483    1.8782   -4.7004 H.spc   1  LIG11       0.0268
     36 H          -0.3743    2.1280   -2.2654 H.spc   1  LIG11       0.0313
     37 H           1.2132    1.4426   -2.6372 H.spc   1  LIG11       0.0313
     38 H           1.0422    4.3382    0.9222 H.spc   1  LIG11       0.1048
     39 H           0.3932    0.5377    4.4957 H.spc   1  LIG11       0.1475
     40 H           0.1847    3.2696    5.1708 H.spc   1  LIG11       0.0459
     41 H           1.8679    2.8391    5.0729 H.spc   1  LIG11       0.0459
     42 H          -0.1601    1.4506    6.7975 H.spc   1  LIG11       0.0245
     43 H           1.0786    2.5577    7.3655 H.spc   1  LIG11       0.0245
     44 H           1.5284    1.0311    6.6723 H.spc   1  LIG11       0.0245
@<TRIPOS>BOND
     1     1     2   ar
     2     1    23   ar
     3     2     3   ar
     4     2    14   ar
     5     3     4   ar
     6     4     5    1
     7     4     8   ar
     8     5     6    1
     9     5     7    1
    10     8     9    1
    11     8    13   ar
    12     9    10    1
    13    10    11    1
    14    11    12    1
    15    12    13    1
    16    13    14   ar
    17    14    15   ar
    18    15    16   ar
    19    15    23   ar
    20    16    17   ar
    21    17    18   ar
    22    18    19   ar
    23    19    20    1
    24    19    23   ar
    25    20    21    1
    26    21    22    1
    27     6    24    1
    28     6    25    1
    29     6    26    1
    30     7    27    1
    31     7    28    1
    32     7    29    1
    33     9    30    1
    34     9    31    1
    35    10    32    1
    36    10    33    1
    37    11    34    1
    38    11    35    1
    39    12    36    1
    40    12    37    1
    41    17    38    1
    42    20    39    1
    43    21    40    1
    44    21    41    1
    45    22    42    1
    46    22    43    1
    47    22    44    1
