# Supplementary material for: DrugOn: a fully integrated pharmacophore modeling and structure optimization toolkit
Source: PeerJ. 2015 Jan 13;3:e725. doi: 10.7717/peerj.725 (PMC4304849; doi:10.7717/peerj.725)
Supplement: Supplemental Information 1 [file peerj-03-725-s001.zip › DrugOn_setup/Supplementary_Files/Custom_Fragment_DB/Custom_Fragment_10042.mol2]

@<TRIPOS>MOLECULE
NONAME
 17 16 0 0 0
SMALL
USER_CHARGES

@<TRIPOS>ATOM
      1 O           0.3260    1.0020    1.7070 O.3     1  LIG11      -0.3145
      2 N          -0.5380    0.9290    0.5210 N.4     1  LIG11      -0.1989
      3 C          -0.0540   -0.1910   -0.3220 C.3     1  LIG11       0.0354
      4 C          -0.9480   -0.2310   -1.5730 C.3     1  LIG11      -0.0452
      5 C          -0.1920   -1.5270    0.4280 C.3     1  LIG11      -0.0452
      6 C           1.4070    0.0180   -0.7610 C.3     1  LIG11      -0.0452
      7 H           0.0312    1.7285    2.2781 H.spc   1  LIG11       0.2363
      8 H          -0.5092    1.8066    0.0020 H.spc   1  LIG11       0.1541
      9 H          -1.9667   -0.3760   -1.2795 H.spc   1  LIG11       0.0248
     10 H          -0.6352   -1.0181   -2.2268 H.spc   1  LIG11       0.0248
     11 H          -0.8617    0.6980   -2.0968 H.spc   1  LIG11       0.0248
     12 H          -1.2095   -1.6641    0.7292 H.spc   1  LIG11       0.0248
     13 H           0.4522   -1.5405    1.2822 H.spc   1  LIG11       0.0248
     14 H           0.0929   -2.3269   -0.2230 H.spc   1  LIG11       0.0248
     15 H           1.4939    0.9488   -1.2815 H.spc   1  LIG11       0.0248
     16 H           1.7242   -0.7884   -1.3887 H.spc   1  LIG11       0.0248
     17 H           2.0349    0.0394    0.1051 H.spc   1  LIG11       0.0248
@<TRIPOS>BOND
     1     1     2    1
     2     2     3    1
     3     3     4    1
     4     3     5    1
     5     3     6    1
     6     1     7    1
     7     2     8    1
     8     4     9    1
     9     4    10    1
    10     4    11    1
    11     5    12    1
    12     5    13    1
    13     5    14    1
    14     6    15    1
    15     6    16    1
    16     6    17    1
