# Supplementary material for: DrugOn: a fully integrated pharmacophore modeling and structure optimization toolkit
Source: PeerJ. 2015 Jan 13;3:e725. doi: 10.7717/peerj.725 (PMC4304849; doi:10.7717/peerj.725)
Supplement: Supplemental Information 1 [file peerj-03-725-s001.zip › DrugOn_setup/Supplementary_Files/Custom_Fragment_DB/Custom_Fragment_10043.mol2]

@<TRIPOS>MOLECULE
NONAME
 17 16 0 0 0
SMALL
USER_CHARGES

@<TRIPOS>ATOM
      1 P          -0.7040   -2.1910   -0.9070 P.3     1  LIG11      -0.1034
      2 C          -0.1570   -0.7800    0.3240 C.3     1  LIG11       0.1297
      3 P           0.0360    0.9990   -0.3050 P.3     1  LIG11       0.3508
      4 O          -1.1980    1.7300   -0.7610 O.2     1  LIG11      -0.2565
      5 O           0.8510    1.7410    0.8770 O.3     1  LIG11      -0.3226
      6 O           1.1910    0.8760   -1.4310 O.3     1  LIG11      -0.3226
      7 N           1.0890   -1.5510    0.6590 N.3     1  LIG11      -0.3123
      8 C          -1.1080   -0.8250    1.5440 C.3     1  LIG11      -0.0321
      9 H           0.1224   -2.1841   -2.0121 H.spc   1  LIG11       0.0566
     10 H          -2.0168   -2.0076   -1.2910 H.spc   1  LIG11       0.0566
     11 H           0.2638    1.8818    1.6362 H.spc   1  LIG11       0.2198
     12 H           0.8309    0.4373   -2.2176 H.spc   1  LIG11       0.2198
     13 H           1.7266   -1.5303   -0.1369 H.spc   1  LIG11       0.1196
     14 H           0.8545   -2.5143    0.8986 H.spc   1  LIG11       0.1196
     15 H          -2.0012   -0.2797    1.3209 H.spc   1  LIG11       0.0257
     16 H          -0.6261   -0.4106    2.4048 H.spc   1  LIG11       0.0257
     17 H          -1.3610   -1.8429    1.7554 H.spc   1  LIG11       0.0257
@<TRIPOS>BOND
     1     1     2    1
     2     2     3    1
     3     2     7    1
     4     2     8    1
     5     3     4    2
     6     3     5    1
     7     3     6    1
     8     1     9    1
     9     1    10    1
    10     5    11    1
    11     6    12    1
    12     7    13    1
    13     7    14    1
    14     8    15    1
    15     8    16    1
    16     8    17    1
