# Supplementary material for: DrugOn: a fully integrated pharmacophore modeling and structure optimization toolkit
Source: PeerJ. 2015 Jan 13;3:e725. doi: 10.7717/peerj.725 (PMC4304849; doi:10.7717/peerj.725)
Supplement: Supplemental Information 1 [file peerj-03-725-s001.zip › DrugOn_setup/Supplementary_Files/Custom_Fragment_DB/Custom_Fragment_10044.mol2]

@<TRIPOS>MOLECULE
NONAME
 32 33 0 0 0
SMALL
USER_CHARGES

@<TRIPOS>ATOM
      1 O          -1.9500   -1.9270   -1.8690 O.2     1  LIG11      -0.2453
      2 C          -1.5760   -1.7370   -0.7210 C.2     1  LIG11       0.3369
      3 O          -2.4000   -1.7300    0.3380 O.3     1  LIG11      -0.4772
      4 C          -0.1940   -1.5240   -0.2900 C.2     1  LIG11       0.0864
      5 C           0.7890   -2.3490   -0.7000 C.2     1  LIG11       0.1126
      6 O           2.1100   -2.1710   -0.2910 O.2     1  LIG11      -0.4666
      7 C           2.3950   -1.2020    0.6470 C.2     1  LIG11       0.1062
      8 C           1.4980   -0.3260    1.1260 C.2     1  LIG11       0.0760
      9 C           1.8870    0.6060    2.1330 C.1     1  LIG11       0.0988
     10 N           2.2090    1.3500    2.9660 N.1     1  LIG11      -0.1911
     11 C           0.0640   -0.3460    0.6310 C.3     1  LIG11       0.0571
     12 C          -0.2920    0.9900   -0.0460 C.ar    1  LIG11      -0.0316
     13 C           0.3490    1.3510   -1.2520 C.ar    1  LIG11      -0.0574
     14 C           0.0640    2.5540   -1.8940 C.ar    1  LIG11      -0.0615
     15 C          -0.8670    3.4270   -1.3460 C.ar    1  LIG11      -0.0615
     16 C          -1.5110    3.0990   -0.1560 C.ar    1  LIG11      -0.0586
     17 C          -1.2380    1.8920    0.5100 C.ar    1  LIG11      -0.0463
     18 C          -1.9710    1.6040    1.7960 C.3     1  LIG11      -0.0394
     19 C           0.6320   -3.5590   -1.5820 C.3     1  LIG11      -0.0058
     20 H          -2.0576   -1.5788    1.1970 H.spc   1  LIG11       0.2954
     21 H           3.3615   -1.1464    1.0044 H.spc   1  LIG11       0.1039
     22 H          -0.5764   -0.4693    1.4793 H.spc   1  LIG11       0.0457
     23 H           1.0433    0.7097   -1.6663 H.spc   1  LIG11       0.0621
     24 H           0.5437    2.7961   -2.7751 H.spc   1  LIG11       0.0618
     25 H          -1.0812    4.3180   -1.8205 H.spc   1  LIG11       0.0618
     26 H          -2.2010    3.7538    0.2441 H.spc   1  LIG11       0.0620
     27 H          -1.6584    0.6557    2.1807 H.spc   1  LIG11       0.0278
     28 H          -3.0278    1.6056    1.6284 H.spc   1  LIG11       0.0278
     29 H          -1.7408    2.3666    2.5104 H.spc   1  LIG11       0.0278
     30 H          -0.3930   -3.6587   -1.8724 H.spc   1  LIG11       0.0308
     31 H           0.9581   -4.4380   -1.0664 H.spc   1  LIG11       0.0308
     32 H           1.2353   -3.4369   -2.4572 H.spc   1  LIG11       0.0308
@<TRIPOS>BOND
     1     1     2    2
     2     2     3    1
     3     2     4    1
     4     4     5    2
     5     4    11    1
     6     5     6    1
     7     5    19    1
     8     6     7    1
     9     7     8    2
    10     8     9    1
    11     8    11    1
    12     9    10    3
    13    11    12    1
    14    12    13   ar
    15    12    17   ar
    16    13    14   ar
    17    14    15   ar
    18    15    16   ar
    19    16    17   ar
    20    17    18    1
    21     3    20    1
    22     7    21    1
    23    11    22    1
    24    13    23    1
    25    14    24    1
    26    15    25    1
    27    16    26    1
    28    18    27    1
    29    18    28    1
    30    18    29    1
    31    19    30    1
    32    19    31    1
    33    19    32    1
