# Supplementary material for: DrugOn: a fully integrated pharmacophore modeling and structure optimization toolkit
Source: PeerJ. 2015 Jan 13;3:e725. doi: 10.7717/peerj.725 (PMC4304849; doi:10.7717/peerj.725)
Supplement: Supplemental Information 1 [file peerj-03-725-s001.zip › DrugOn_setup/Supplementary_Files/Custom_Fragment_DB/Custom_Fragment_10045.mol2]

@<TRIPOS>MOLECULE
NONAME
 35 36 0 0 0
SMALL
USER_CHARGES

@<TRIPOS>ATOM
      1 O          -1.5230   -2.9280    0.2920 O.2     1  LIG11      -0.4671
      2 C          -2.2070   -1.8380   -0.1980 C.2     1  LIG11       0.1062
      3 C          -1.6180   -0.7320   -0.6770 C.2     1  LIG11       0.0755
      4 C          -2.4180    0.3240   -1.2020 C.1     1  LIG11       0.0988
      5 N          -3.0800    1.1720   -1.6440 N.1     1  LIG11      -0.1911
      6 C          -0.1090   -0.6170   -0.6970 C.3     1  LIG11       0.0463
      7 C           0.5850   -1.9130   -0.2750 C.2     1  LIG11      -0.0225
      8 C           2.0810   -1.9340   -0.4640 C.3     1  LIG11      -0.0394
      9 C          -0.1340   -2.9610    0.1930 C.2     1  LIG11       0.1016
     10 C           0.4330   -4.2640    0.6870 C.3     1  LIG11      -0.0064
     11 C           0.3650    0.5750    0.1580 C.ar    1  LIG11      -0.0319
     12 C           0.1520    0.5330    1.5520 C.ar    1  LIG11      -0.0574
     13 C           0.5520    1.5770    2.3750 C.ar    1  LIG11      -0.0612
     14 C           1.1750    2.6900    1.8290 C.ar    1  LIG11      -0.0586
     15 C           1.4090    2.7800    0.4490 C.ar    1  LIG11      -0.0473
     16 C           2.0930    4.0190   -0.0740 C.3     1  LIG11      -0.0395
     17 C           1.0010    1.7200   -0.4050 C.ar    1  LIG11      -0.0435
     18 C           1.2430    1.7980   -1.8970 C.3     1  LIG11      -0.0392
     19 H          -3.2384   -1.8742   -0.1967 H.spc   1  LIG11       0.1039
     20 H           0.1749   -0.4363   -1.7127 H.spc   1  LIG11       0.0452
     21 H           2.4063   -0.9881   -0.8439 H.spc   1  LIG11       0.0276
     22 H           2.3584   -2.7186   -1.1366 H.spc   1  LIG11       0.0276
     23 H           2.5522   -2.1150    0.4794 H.spc   1  LIG11       0.0276
     24 H          -0.3649   -4.9067    0.9955 H.spc   1  LIG11       0.0308
     25 H           1.1049   -4.0905    1.5015 H.spc   1  LIG11       0.0308
     26 H           0.9768   -4.7340   -0.1057 H.spc   1  LIG11       0.0308
     27 H          -0.3104   -0.2903    1.9683 H.spc   1  LIG11       0.0621
     28 H           0.3861    1.5253    3.3923 H.spc   1  LIG11       0.0618
     29 H           1.4703    3.4622    2.4467 H.spc   1  LIG11       0.0620
     30 H           2.3084    4.6788    0.7404 H.spc   1  LIG11       0.0278
     31 H           1.4714    4.5095   -0.7937 H.spc   1  LIG11       0.0278
     32 H           3.0086    3.7400   -0.5523 H.spc   1  LIG11       0.0278
     33 H           0.8688    0.9122   -2.3663 H.spc   1  LIG11       0.0278
     34 H           2.2881    1.9101   -2.0974 H.spc   1  LIG11       0.0278
     35 H           0.7296    2.6494   -2.2926 H.spc   1  LIG11       0.0278
@<TRIPOS>BOND
     1     1     2    1
     2     1     9    1
     3     2     3    2
     4     3     4    1
     5     3     6    1
     6     4     5    3
     7     6     7    1
     8     6    11    1
     9     7     8    1
    10     7     9    2
    11     9    10    1
    12    11    12   ar
    13    11    17   ar
    14    12    13   ar
    15    13    14   ar
    16    14    15   ar
    17    15    16    1
    18    15    17   ar
    19    17    18    1
    20     2    19    1
    21     6    20    1
    22     8    21    1
    23     8    22    1
    24     8    23    1
    25    10    24    1
    26    10    25    1
    27    10    26    1
    28    12    27    1
    29    13    28    1
    30    14    29    1
    31    16    30    1
    32    16    31    1
    33    16    32    1
    34    18    33    1
    35    18    34    1
    36    18    35    1
