# Supplementary material for: DrugOn: a fully integrated pharmacophore modeling and structure optimization toolkit
Source: PeerJ. 2015 Jan 13;3:e725. doi: 10.7717/peerj.725 (PMC4304849; doi:10.7717/peerj.725)
Supplement: Supplemental Information 1 [file peerj-03-725-s001.zip › DrugOn_setup/Supplementary_Files/Custom_Fragment_DB/Custom_Fragment_10046.mol2]

@<TRIPOS>MOLECULE
NONAME
 8 7 0 0 0
SMALL
USER_CHARGES

@<TRIPOS>ATOM
      1 S           0.5150   -0.8690    1.3110 S.3     1  LIG11      -0.1088
      2 C          -0.0140    0.0440   -0.0670 C.2     1  LIG11       0.1408
      3 N           0.8400    0.5300   -0.8970 N.2     1  LIG11      -0.2803
      4 N          -1.3410    0.2950   -0.3470 N.pl3   1  LIG11      -0.3384
      5 H           1.8730   -0.9429    1.3125 H.spc   1  LIG11       0.1098
      6 H           1.8032    0.3859   -0.7532 H.spc   1  LIG11       0.1886
      7 H          -2.0438   -0.0498    0.2500 H.spc   1  LIG11       0.1442
      8 H          -1.5854    0.8190   -1.1439 H.spc   1  LIG11       0.1442
@<TRIPOS>BOND
     1     1     2    1
     2     2     3    2
     3     2     4    1
     4     1     5    1
     5     3     6    1
     6     4     7    1
     7     4     8    1
