# Supplementary material for: DrugOn: a fully integrated pharmacophore modeling and structure optimization toolkit
Source: PeerJ. 2015 Jan 13;3:e725. doi: 10.7717/peerj.725 (PMC4304849; doi:10.7717/peerj.725)
Supplement: Supplemental Information 1 [file peerj-03-725-s001.zip › DrugOn_setup/Supplementary_Files/Custom_Fragment_DB/Custom_Fragment_10047.mol2]

@<TRIPOS>MOLECULE
NONAME
 50 53 0 0 0
SMALL
USER_CHARGES

@<TRIPOS>ATOM
      1 O           0.4710    2.3750    2.3130 O.2     1  LIG11      -0.2922
      2 C           1.1260    1.3620    2.0710 C.2     1  LIG11       0.1633
      3 C           2.4230    1.1210    2.8070 C.3     1  LIG11       0.0158
      4 C           2.8200   -0.3560    2.8560 C.3     1  LIG11      -0.0228
      5 C           4.2490   -0.4800    3.4140 C.3     1  LIG11      -0.0591
      6 C           1.8720   -1.1480    3.7820 C.3     1  LIG11      -0.0591
      7 C           2.7830   -0.9060    1.4220 C.3     1  LIG11      -0.0085
      8 C           1.4820   -0.6290    0.6730 C.2     1  LIG11       0.0173
      9 N           1.2790   -1.5150   -0.3670 N.pl3   1  LIG11      -0.3160
     10 C           0.1670   -1.7550   -1.1920 C.ar    1  LIG11       0.0529
     11 C           0.3760   -2.5360   -2.3420 C.ar    1  LIG11      -0.0387
     12 C          -0.6620   -2.8500   -3.2200 C.ar    1  LIG11      -0.0599
     13 C          -1.9450   -2.3800   -2.9710 C.ar    1  LIG11      -0.0599
     14 C          -2.1830   -1.5990   -1.8440 C.ar    1  LIG11      -0.0384
     15 C          -1.1410   -1.2850   -0.9520 C.ar    1  LIG11       0.0583
     16 N          -1.4390   -0.4700    0.1730 N.am    1  LIG11      -0.2581
     17 C          -2.4440   -0.7720    1.0930 C.2     1  LIG11       0.2175
     18 O          -2.8180    0.0200    1.9590 O.2     1  LIG11      -0.2755
     19 C          -3.0660   -2.1550    1.0490 C.3     1  LIG11       0.0127
     20 C          -0.6350    0.7480    0.3630 C.3     1  LIG11       0.0873
     21 C           0.6900    0.4110    1.0000 C.2     1  LIG11       0.0371
     22 C          -0.5880    1.6400   -0.8690 C.ar    1  LIG11      -0.0040
     23 C           0.5070    1.7080   -1.7390 C.ar    1  LIG11       0.0328
     24 N           0.5700    2.5040   -2.8430 N.ar    1  LIG11      -0.2629
     25 C          -0.5250    3.2580   -3.1090 C.ar    1  LIG11       0.0276
     26 C          -1.6700    3.2550   -2.3270 C.ar    1  LIG11      -0.0433
     27 C          -1.6980    2.4370   -1.2000 C.ar    1  LIG11      -0.0536
     28 H           2.3482    1.5062    3.8025 H.spc   1  LIG11       0.0350
     29 H           3.1896    1.6317    2.2626 H.spc   1  LIG11       0.0350
     30 H           4.2768   -0.0974    4.4129 H.spc   1  LIG11       0.0235
     31 H           4.9369    0.0550    2.7931 H.spc   1  LIG11       0.0235
     32 H           4.5343   -1.5112    3.4243 H.spc   1  LIG11       0.0235
     33 H           1.9188   -0.7434    4.7714 H.spc   1  LIG11       0.0235
     34 H           2.1431   -2.1831    3.7918 H.spc   1  LIG11       0.0235
     35 H           0.8705   -1.0642    3.4148 H.spc   1  LIG11       0.0235
     36 H           2.9644   -1.9603    1.4411 H.spc   1  LIG11       0.0331
     37 H           3.5498   -0.3869    0.8858 H.spc   1  LIG11       0.0331
     38 H           2.0574   -2.0836   -0.5674 H.spc   1  LIG11       0.1519
     39 H           1.3253   -2.8875   -2.5428 H.spc   1  LIG11       0.0637
     40 H          -0.4767   -3.4304   -4.0529 H.spc   1  LIG11       0.0618
     41 H          -2.7165   -2.6083   -3.6173 H.spc   1  LIG11       0.0618
     42 H          -3.1351   -1.2459   -1.6603 H.spc   1  LIG11       0.0637
     43 H          -2.6353   -2.7149    0.2453 H.spc   1  LIG11       0.0323
     44 H          -4.1259   -2.0806    0.9224 H.spc   1  LIG11       0.0323
     45 H          -2.8703   -2.6582    1.9728 H.spc   1  LIG11       0.0323
     46 H          -1.1306    1.3825    1.0678 H.spc   1  LIG11       0.0606
     47 H           1.3239    1.1133   -1.5292 H.spc   1  LIG11       0.0833
     48 H          -0.5051    3.8688   -3.9406 H.spc   1  LIG11       0.0829
     49 H          -2.4808    3.8438   -2.5737 H.spc   1  LIG11       0.0633
     50 H          -2.5398    2.4158   -0.6034 H.spc   1  LIG11       0.0622
@<TRIPOS>BOND
     1     1     2    2
     2     2     3    1
     3     2    21    1
     4     3     4    1
     5     4     5    1
     6     4     6    1
     7     4     7    1
     8     7     8    1
     9     8     9    1
    10     8    21    2
    11     9    10    1
    12    10    11   ar
    13    10    15   ar
    14    11    12   ar
    15    12    13   ar
    16    13    14   ar
    17    14    15   ar
    18    15    16    1
    19    16    17   am
    20    16    20    1
    21    17    18    2
    22    17    19    1
    23    20    21    1
    24    20    22    1
    25    22    23   ar
    26    22    27   ar
    27    23    24   ar
    28    24    25   ar
    29    25    26   ar
    30    26    27   ar
    31     3    28    1
    32     3    29    1
    33     5    30    1
    34     5    31    1
    35     5    32    1
    36     6    33    1
    37     6    34    1
    38     6    35    1
    39     7    36    1
    40     7    37    1
    41     9    38    1
    42    11    39    1
    43    12    40    1
    44    13    41    1
    45    14    42    1
    46    19    43    1
    47    19    44    1
    48    19    45    1
    49    20    46    1
    50    23    47    1
    51    25    48    1
    52    26    49    1
    53    27    50    1
