# Supplementary material for: DrugOn: a fully integrated pharmacophore modeling and structure optimization toolkit
Source: PeerJ. 2015 Jan 13;3:e725. doi: 10.7717/peerj.725 (PMC4304849; doi:10.7717/peerj.725)
Supplement: Supplemental Information 1 [file peerj-03-725-s001.zip › DrugOn_setup/Supplementary_Files/Custom_Fragment_DB/Custom_Fragment_10048.mol2]

@<TRIPOS>MOLECULE
NONAME
 43 46 0 0 0
SMALL
USER_CHARGES

@<TRIPOS>ATOM
      1 S           1.0570    1.1930    4.4470 S.2     1  LIG11      -0.0431
      2 C           0.7800   -0.2970    3.7240 C.ar    1  LIG11       0.0714
      3 S           1.2290   -1.7980    4.5390 S.2     1  LIG11      -0.0439
      4 S           1.7760   -2.7260    2.8150 S.2     1  LIG11      -0.0530
      5 C           0.7260   -1.7280    1.8050 C.ar    1  LIG11       0.0292
      6 C           0.2400   -0.6000    2.3660 C.ar    1  LIG11       0.0176
      7 C          -0.7660    0.1700    1.6260 C.ar    1  LIG11       0.0096
      8 C          -1.6530    1.0350    2.2890 C.ar    1  LIG11      -0.0519
      9 C          -2.6070    1.7620    1.5890 C.ar    1  LIG11      -0.0576
     10 C          -2.7320    1.6060    0.2170 C.ar    1  LIG11      -0.0181
     11 C          -1.8960    0.7140   -0.4720 C.ar    1  LIG11       0.1420
     12 O          -2.1000    0.4020   -1.8140 O.3     1  LIG11      -0.4932
     13 C          -2.9080    1.3030   -2.5810 C.3     1  LIG11       0.0789
     14 C          -0.8830    0.0030    0.2300 C.ar    1  LIG11       0.0871
     15 N          -0.0120   -0.9440   -0.4300 N.am    1  LIG11      -0.2533
     16 C           0.3220   -0.7970   -1.7820 C.2     1  LIG11       0.2517
     17 O           0.3510   -1.7200   -2.5940 O.2     1  LIG11      -0.2696
     18 C           0.7980    0.5390   -2.2470 C.ar    1  LIG11       0.0373
     19 C           0.6010    0.8910   -3.5880 C.ar    1  LIG11      -0.0496
     20 C           1.0570    2.1220   -4.0620 C.ar    1  LIG11      -0.0610
     21 C           1.7250    2.9940   -3.2040 C.ar    1  LIG11      -0.0617
     22 C           1.9470    2.6350   -1.8750 C.ar    1  LIG11      -0.0610
     23 C           1.4930    1.4050   -1.3960 C.ar    1  LIG11      -0.0496
     24 C           0.4330   -2.1570    0.3480 C.3     1  LIG11       0.0692
     25 C           1.7120   -2.7920   -0.2800 C.3     1  LIG11      -0.0387
     26 C          -0.6890   -3.2150    0.3330 C.3     1  LIG11      -0.0387
     27 H          -1.5944    1.1318    3.3148 H.spc   1  LIG11       0.0624
     28 H          -3.2240    2.4196    2.0910 H.spc   1  LIG11       0.0619
     29 H          -3.4424    2.1479   -0.2994 H.spc   1  LIG11       0.0655
     30 H          -2.9829    0.9472   -3.5873 H.spc   1  LIG11       0.0660
     31 H          -2.4839    2.2852   -2.5660 H.spc   1  LIG11       0.0660
     32 H          -3.8867    1.3507   -2.1510 H.spc   1  LIG11       0.0660
     33 H           0.1182    0.2396   -4.2264 H.spc   1  LIG11       0.0625
     34 H           0.8997    2.3864   -5.0471 H.spc   1  LIG11       0.0618
     35 H           2.0559    3.9071   -3.5530 H.spc   1  LIG11       0.0618
     36 H           2.4480    3.2801   -1.2442 H.spc   1  LIG11       0.0618
     37 H           1.6697    1.1349   -0.4158 H.spc   1  LIG11       0.0625
     38 H           2.5047   -2.0733   -0.2795 H.spc   1  LIG11       0.0254
     39 H           1.5106   -3.1206   -1.2782 H.spc   1  LIG11       0.0254
     40 H           2.0058   -3.6402    0.3024 H.spc   1  LIG11       0.0254
     41 H          -1.5776   -2.7994    0.7603 H.spc   1  LIG11       0.0254
     42 H          -0.3864   -4.0837    0.8796 H.spc   1  LIG11       0.0254
     43 H          -0.8868   -3.5036   -0.6782 H.spc   1  LIG11       0.0254
@<TRIPOS>BOND
     1     1     2    2
     2     2     3   ar
     3     2     6   ar
     4     3     4   ar
     5     4     5   ar
     6     5     6   ar
     7     5    24    1
     8     6     7    1
     9     7     8   ar
    10     7    14   ar
    11     8     9   ar
    12     9    10   ar
    13    10    11   ar
    14    11    12    1
    15    11    14   ar
    16    12    13    1
    17    14    15    1
    18    15    16   am
    19    15    24    1
    20    16    17    2
    21    16    18    1
    22    18    19   ar
    23    18    23   ar
    24    19    20   ar
    25    20    21   ar
    26    21    22   ar
    27    22    23   ar
    28    24    25    1
    29    24    26    1
    30     8    27    1
    31     9    28    1
    32    10    29    1
    33    13    30    1
    34    13    31    1
    35    13    32    1
    36    19    33    1
    37    20    34    1
    38    21    35    1
    39    22    36    1
    40    23    37    1
    41    25    38    1
    42    25    39    1
    43    25    40    1
    44    26    41    1
    45    26    42    1
    46    26    43    1
