# Supplementary material for: DrugOn: a fully integrated pharmacophore modeling and structure optimization toolkit
Source: PeerJ. 2015 Jan 13;3:e725. doi: 10.7717/peerj.725 (PMC4304849; doi:10.7717/peerj.725)
Supplement: Supplemental Information 1 [file peerj-03-725-s001.zip › DrugOn_setup/Supplementary_Files/Custom_Fragment_DB/Custom_Fragment_10049.mol2]

@<TRIPOS>MOLECULE
NONAME
 13 12 0 0 0
SMALL
USER_CHARGES

@<TRIPOS>ATOM
      1 S           1.8040    0.8540   -0.6850 S.3     1  LIG11      -0.1772
      2 C           0.9910   -0.6640   -0.0690 C.3     1  LIG11       0.0020
      3 C          -0.5250   -0.5700    0.1970 C.3     1  LIG11       0.0082
      4 S          -0.9290    0.5560    1.5920 S.3     1  LIG11      -0.1743
      5 C          -1.3410   -0.1760   -1.0360 C.3     1  LIG11      -0.0528
      6 H           3.1300    0.6155   -0.8705 H.spc   1  LIG11       0.1017
      7 H           1.4832   -0.9856    0.8250 H.spc   1  LIG11       0.0384
      8 H           1.0847   -1.3680   -0.8693 H.spc   1  LIG11       0.0384
      9 H          -0.8081   -1.5660    0.4668 H.spc   1  LIG11       0.0415
     10 H          -0.5753    1.8280    1.2658 H.spc   1  LIG11       0.1019
     11 H          -1.0813    0.8185   -1.3333 H.spc   1  LIG11       0.0240
     12 H          -2.3877   -0.2375   -0.8227 H.spc   1  LIG11       0.0240
     13 H          -1.1186   -0.8515   -1.8355 H.spc   1  LIG11       0.0240
@<TRIPOS>BOND
     1     1     2    1
     2     2     3    1
     3     3     4    1
     4     3     5    1
     5     1     6    1
     6     2     7    1
     7     2     8    1
     8     3     9    1
     9     4    10    1
    10     5    11    1
    11     5    12    1
    12     5    13    1
