# Supplementary material for: DrugOn: a fully integrated pharmacophore modeling and structure optimization toolkit
Source: PeerJ. 2015 Jan 13;3:e725. doi: 10.7717/peerj.725 (PMC4304849; doi:10.7717/peerj.725)
Supplement: Supplemental Information 1 [file peerj-03-725-s001.zip › DrugOn_setup/Supplementary_Files/Custom_Fragment_DB/Custom_Fragment_1005.mol2]

@<TRIPOS>MOLECULE
NONAME
 25 26 0 0 0
SMALL
USER_CHARGES

@<TRIPOS>ATOM
      1 N          -0.9990   -0.0560   -0.2530 N.ar    1  LIG11      -0.3441
      2 C          -1.0320    0.5460   -1.4910 C.ar    1  LIG11       0.0060
      3 C           0.2480    0.9350   -1.8120 C.ar    1  LIG11      -0.0364
      4 C           1.0980    0.5610   -0.7380 C.ar    1  LIG11      -0.0001
      5 C           2.4790    0.6980   -0.5090 C.ar    1  LIG11      -0.0526
      6 C           3.0290    0.2130    0.6800 C.ar    1  LIG11      -0.0611
      7 C           2.2230   -0.4020    1.6340 C.ar    1  LIG11      -0.0598
      8 C           0.8490   -0.5490    1.4290 C.ar    1  LIG11      -0.0376
      9 C           0.3000   -0.0600    0.2320 C.ar    1  LIG11       0.0493
     10 C          -2.1800   -0.6070    0.4340 C.3     1  LIG11       0.0289
     11 C          -2.8050   -1.7600   -0.3540 C.3     1  LIG11      -0.0445
     12 C          -3.2100    0.4800    0.7480 C.3     1  LIG11      -0.0445
     13 H          -1.8711    0.6818   -2.0763 H.spc   1  LIG11       0.0809
     14 H           0.5386    1.4134   -2.6790 H.spc   1  LIG11       0.0639
     15 H           3.0807    1.1529   -1.2133 H.spc   1  LIG11       0.0624
     16 H           4.0417    0.3115    0.8527 H.spc   1  LIG11       0.0618
     17 H           2.6471   -0.7548    2.5062 H.spc   1  LIG11       0.0618
     18 H           0.2533   -1.0046    2.1379 H.spc   1  LIG11       0.0638
     19 H          -1.8430   -1.0052    1.3682 H.spc   1  LIG11       0.0522
     20 H          -3.1552   -1.3988   -1.2983 H.spc   1  LIG11       0.0249
     21 H          -3.6121   -2.1924    0.1996 H.spc   1  LIG11       0.0249
     22 H          -2.0651   -2.5152   -0.5187 H.spc   1  LIG11       0.0249
     23 H          -3.5718    0.9038   -0.1655 H.spc   1  LIG11       0.0249
     24 H          -2.7717    1.2397    1.3608 H.spc   1  LIG11       0.0249
     25 H          -4.0286    0.0450    1.2824 H.spc   1  LIG11       0.0249
@<TRIPOS>BOND
     1     1     2   ar
     2     1     9   ar
     3     1    10    1
     4     2     3   ar
     5     3     4   ar
     6     4     5   ar
     7     4     9   ar
     8     5     6   ar
     9     6     7   ar
    10     7     8   ar
    11     8     9   ar
    12    10    11    1
    13    10    12    1
    14     2    13    1
    15     3    14    1
    16     5    15    1
    17     6    16    1
    18     7    17    1
    19     8    18    1
    20    10    19    1
    21    11    20    1
    22    11    21    1
    23    11    22    1
    24    12    23    1
    25    12    24    1
    26    12    25    1
