# Supplementary material for: DrugOn: a fully integrated pharmacophore modeling and structure optimization toolkit
Source: PeerJ. 2015 Jan 13;3:e725. doi: 10.7717/peerj.725 (PMC4304849; doi:10.7717/peerj.725)
Supplement: Supplemental Information 1 [file peerj-03-725-s001.zip › DrugOn_setup/Supplementary_Files/Custom_Fragment_DB/Custom_Fragment_10050.mol2]

@<TRIPOS>MOLECULE
NONAME
 16 16 0 0 0
SMALL
USER_CHARGES

@<TRIPOS>ATOM
      1 N           0.9350    0.9020    0.7050 N.ar    1  LIG11      -0.2191
      2 C           0.4610    2.1660    0.6220 C.ar    1  LIG11       0.0329
      3 C          -0.7720    2.4860    0.0910 C.ar    1  LIG11      -0.0253
      4 C          -1.5200    1.4180   -0.3610 C.ar    1  LIG11       0.0329
      5 N          -1.1000    0.1340   -0.3040 N.ar    1  LIG11      -0.2191
      6 C           0.1230   -0.0550    0.2230 C.ar    1  LIG11       0.2498
      7 N           0.5950   -1.3600    0.3480 N.2     1  LIG11      -0.2238
      8 C           0.4100   -2.1310   -0.6770 C.2     1  LIG11       0.0059
      9 C           0.8680   -3.5590   -0.6460 C.3     1  LIG11      -0.0292
     10 H           1.0539    2.9333    0.9751 H.spc   1  LIG11       0.0831
     11 H          -1.1119    3.4588    0.0356 H.spc   1  LIG11       0.0648
     12 H          -2.4504    1.6097   -0.7644 H.spc   1  LIG11       0.0831
     13 H          -0.0555   -1.7601   -1.5201 H.spc   1  LIG11       0.0781
     14 H           1.3250   -3.7671    0.2989 H.spc   1  LIG11       0.0287
     15 H           1.5602   -3.7434   -1.4409 H.spc   1  LIG11       0.0287
     16 H           0.0231   -4.2023   -0.7774 H.spc   1  LIG11       0.0287
@<TRIPOS>BOND
     1     1     2   ar
     2     1     6   ar
     3     2     3   ar
     4     3     4   ar
     5     4     5   ar
     6     5     6   ar
     7     6     7    1
     8     7     8    2
     9     8     9    1
    10     2    10    1
    11     3    11    1
    12     4    12    1
    13     8    13    1
    14     9    14    1
    15     9    15    1
    16     9    16    1
