# Supplementary material for: DrugOn: a fully integrated pharmacophore modeling and structure optimization toolkit
Source: PeerJ. 2015 Jan 13;3:e725. doi: 10.7717/peerj.725 (PMC4304849; doi:10.7717/peerj.725)
Supplement: Supplemental Information 1 [file peerj-03-725-s001.zip › DrugOn_setup/Supplementary_Files/Custom_Fragment_DB/Custom_Fragment_10051.mol2]

@<TRIPOS>MOLECULE
NONAME
 39 41 0 0 0
SMALL
USER_CHARGES

@<TRIPOS>ATOM
      1 CL         -0.6460    2.6360   -0.0440 Cl      1  LIG11      -0.0822
      2 C          -0.2540    1.9860   -1.5820 C.ar    1  LIG11       0.0602
      3 C           0.3520    2.7990   -2.5850 C.ar    1  LIG11      -0.0356
      4 C           0.5200    2.1260   -3.7750 C.ar    1  LIG11      -0.0222
      5 S          -0.0750    0.5220   -3.6940 S.2     1  LIG11      -0.0906
      6 C          -0.4940    0.6970   -2.0220 C.ar    1  LIG11       0.0927
      7 C          -1.0960   -0.4480   -1.3400 C.2     1  LIG11       0.2593
      8 O          -2.0180   -1.0600   -1.8800 O.2     1  LIG11      -0.2690
      9 N          -0.6620   -0.7560   -0.0310 N.am    1  LIG11      -0.2611
     10 C           0.6850   -0.5210    0.4170 C.ar    1  LIG11       0.0406
     11 C           1.7630   -0.5680   -0.4840 C.ar    1  LIG11      -0.0400
     12 C           3.0630   -0.2890   -0.0680 C.ar    1  LIG11      -0.0600
     13 C           3.3100    0.0280    1.2600 C.ar    1  LIG11      -0.0614
     14 C           2.2640    0.0320    2.1780 C.ar    1  LIG11      -0.0565
     15 C           0.9470   -0.2710    1.7810 C.ar    1  LIG11      -0.0230
     16 C          -0.2020   -0.3140    2.7680 C.3     1  LIG11      -0.0150
     17 C           0.1860   -0.4350    4.2480 C.3     1  LIG11      -0.0583
     18 C          -1.0460   -1.5220    2.3670 C.3     1  LIG11      -0.0249
     19 C          -1.6350   -1.3660    0.9400 C.3     1  LIG11       0.0375
     20 C          -2.9070   -0.4900    1.0480 C.3     1  LIG11      -0.0434
     21 C          -2.0530   -2.7870    0.4950 C.3     1  LIG11      -0.0434
     22 H           0.6329    3.7808   -2.4360 H.spc   1  LIG11       0.0638
     23 H           0.9530    2.5392   -4.6157 H.spc   1  LIG11       0.0694
     24 H           1.5883   -0.8135   -1.4710 H.spc   1  LIG11       0.0636
     25 H           3.8405   -0.3180   -0.7460 H.spc   1  LIG11       0.0618
     26 H           4.2676    0.2604    1.5665 H.spc   1  LIG11       0.0618
     27 H           2.4565    0.2607    3.1658 H.spc   1  LIG11       0.0621
     28 H          -0.7132    0.6243    2.7118 H.spc   1  LIG11       0.0347
     29 H           0.7095   -1.3547    4.4059 H.spc   1  LIG11       0.0236
     30 H          -0.6877   -0.3955    4.8644 H.spc   1  LIG11       0.0236
     31 H           0.8236    0.3826    4.5124 H.spc   1  LIG11       0.0236
     32 H          -1.8374   -1.6628    3.0732 H.spc   1  LIG11       0.0292
     33 H          -0.4065   -2.3798    2.3637 H.spc   1  LIG11       0.0292
     34 H          -2.6351    0.4982    1.3554 H.spc   1  LIG11       0.0250
     35 H          -3.5943   -0.9194    1.7467 H.spc   1  LIG11       0.0250
     36 H          -3.3834   -0.4421    0.0911 H.spc   1  LIG11       0.0250
     37 H          -1.1841   -3.4064    0.4153 H.spc   1  LIG11       0.0250
     38 H          -2.5657   -2.7455   -0.4433 H.spc   1  LIG11       0.0250
     39 H          -2.7160   -3.2032    1.2245 H.spc   1  LIG11       0.0250
@<TRIPOS>BOND
     1     1     2    1
     2     2     3   ar
     3     2     6   ar
     4     3     4   ar
     5     4     5   ar
     6     5     6   ar
     7     6     7    1
     8     7     8    2
     9     7     9   am
    10     9    10    1
    11     9    19    1
    12    10    11   ar
    13    10    15   ar
    14    11    12   ar
    15    12    13   ar
    16    13    14   ar
    17    14    15   ar
    18    15    16    1
    19    16    17    1
    20    16    18    1
    21    18    19    1
    22    19    20    1
    23    19    21    1
    24     3    22    1
    25     4    23    1
    26    11    24    1
    27    12    25    1
    28    13    26    1
    29    14    27    1
    30    16    28    1
    31    17    29    1
    32    17    30    1
    33    17    31    1
    34    18    32    1
    35    18    33    1
    36    20    34    1
    37    20    35    1
    38    20    36    1
    39    21    37    1
    40    21    38    1
    41    21    39    1
