# Supplementary material for: DrugOn: a fully integrated pharmacophore modeling and structure optimization toolkit
Source: PeerJ. 2015 Jan 13;3:e725. doi: 10.7717/peerj.725 (PMC4304849; doi:10.7717/peerj.725)
Supplement: Supplemental Information 1 [file peerj-03-725-s001.zip › DrugOn_setup/Supplementary_Files/Custom_Fragment_DB/Custom_Fragment_10052.mol2]

@<TRIPOS>MOLECULE
NONAME
 21 21 0 0 0
SMALL
USER_CHARGES

@<TRIPOS>ATOM
      1 N          -0.1060   -0.7860    1.9230 N.3     1  LIG11      -0.3102
      2 C           0.3570   -0.4180    0.7560 C.3     1  LIG11       0.1026
      3 N          -0.3190   -0.1670   -0.3530 N.3     1  LIG11      -0.2825
      4 C           0.5770    0.1980   -1.4630 C.3     1  LIG11       0.0007
      5 C           1.8510    0.6140   -0.7320 C.3     1  LIG11      -0.0371
      6 C           1.8160   -0.2280    0.5430 C.3     1  LIG11      -0.0170
      7 C          -1.7670   -0.2630   -0.5450 C.3     1  LIG11      -0.0022
      8 C          -2.4100    1.0480   -0.1290 C.3     1  LIG11      -0.0523
      9 H          -1.1220   -0.8639    1.8771 H.spc   1  LIG11       0.1200
     10 H           0.1644   -0.1116    2.6388 H.spc   1  LIG11       0.1200
     11 H           0.1762    1.0026   -2.0434 H.spc   1  LIG11       0.0427
     12 H           0.7284   -0.5937   -2.1667 H.spc   1  LIG11       0.0427
     13 H           1.8485    1.6604   -0.5086 H.spc   1  LIG11       0.0279
     14 H           2.7356    0.4550   -1.3125 H.spc   1  LIG11       0.0279
     15 H           2.3194   -1.1629    0.4111 H.spc   1  LIG11       0.0297
     16 H           2.3129    0.2309    1.3721 H.spc   1  LIG11       0.0297
     17 H          -2.1656   -1.0719    0.0309 H.spc   1  LIG11       0.0424
     18 H          -1.9782   -0.4523   -1.5767 H.spc   1  LIG11       0.0424
     19 H          -2.1991    1.2377    0.9027 H.spc   1  LIG11       0.0242
     20 H          -3.4671    1.0096   -0.2900 H.spc   1  LIG11       0.0242
     21 H          -2.0062    1.8416   -0.7223 H.spc   1  LIG11       0.0242
@<TRIPOS>BOND
     1     1     2    1
     2     2     3    1
     3     2     6    1
     4     3     4    1
     5     3     7    1
     6     4     5    1
     7     5     6    1
     8     7     8    1
     9     1     9    1
    10     1    10    1
    11     4    11    1
    12     4    12    1
    13     5    13    1
    14     5    14    1
    15     6    15    1
    16     6    16    1
    17     7    17    1
    18     7    18    1
    19     8    19    1
    20     8    20    1
    21     8    21    1
