# Supplementary material for: DrugOn: a fully integrated pharmacophore modeling and structure optimization toolkit
Source: PeerJ. 2015 Jan 13;3:e725. doi: 10.7717/peerj.725 (PMC4304849; doi:10.7717/peerj.725)
Supplement: Supplemental Information 1 [file peerj-03-725-s001.zip › DrugOn_setup/Supplementary_Files/Custom_Fragment_DB/Custom_Fragment_10053.mol2]

@<TRIPOS>MOLECULE
NONAME
 26 28 0 0 0
SMALL
USER_CHARGES

@<TRIPOS>ATOM
      1 S          -1.3400    1.5890   -3.1480 S.3     1  LIG11      -0.1031
      2 C          -1.6090    0.6880   -1.6950 C.ar    1  LIG11       0.1934
      3 N          -2.7710    0.1350   -1.4100 N.ar    1  LIG11      -0.1219
      4 N          -2.5960   -0.6380   -0.2930 N.ar    1  LIG11      -0.1247
      5 C          -1.3370   -0.5130    0.0980 C.ar    1  LIG11       0.2048
      6 N          -0.6460    0.3020   -0.7840 N.ar    1  LIG11      -0.2680
      7 C           0.7320    0.6380   -0.7620 C.ar    1  LIG11       0.0506
      8 C           1.1440    1.9580   -0.9870 C.ar    1  LIG11      -0.0377
      9 C           2.5040    2.2730   -0.9730 C.ar    1  LIG11      -0.0598
     10 C           3.4520    1.2800   -0.7370 C.ar    1  LIG11      -0.0616
     11 C           3.0450   -0.0340   -0.5090 C.ar    1  LIG11      -0.0598
     12 C           1.6880   -0.3590   -0.5190 C.ar    1  LIG11      -0.0377
     13 C          -0.8690   -1.0810    1.3240 C.ar    1  LIG11       0.1721
     14 O           0.1410   -0.4980    2.0390 O.2     1  LIG11      -0.4598
     15 C           0.3380   -1.2490    3.1570 C.ar    1  LIG11       0.0927
     16 C          -0.5450   -2.3020    3.1860 C.ar    1  LIG11      -0.0232
     17 C          -1.3300   -2.1880    2.0130 C.ar    1  LIG11      -0.0128
     18 H          -2.5240    1.7806   -3.7891 H.spc   1  LIG11       0.1101
     19 H           0.4439    2.6956   -1.1626 H.spc   1  LIG11       0.0638
     20 H           2.8082    3.2452   -1.1381 H.spc   1  LIG11       0.0618
     21 H           4.4564    1.5171   -0.7309 H.spc   1  LIG11       0.0618
     22 H           3.7489   -0.7678   -0.3325 H.spc   1  LIG11       0.0618
     23 H           1.3883   -1.3316   -0.3478 H.spc   1  LIG11       0.0638
     24 H           1.0488   -1.0554    3.8797 H.spc   1  LIG11       0.1029
     25 H          -0.6206   -3.0285    3.9150 H.spc   1  LIG11       0.0649
     26 H          -2.1000   -2.8125    1.7266 H.spc   1  LIG11       0.0656
@<TRIPOS>BOND
     1     1     2    1
     2     2     3   ar
     3     2     6   ar
     4     3     4   ar
     5     4     5   ar
     6     5     6   ar
     7     5    13    1
     8     6     7    1
     9     7     8   ar
    10     7    12   ar
    11     8     9   ar
    12     9    10   ar
    13    10    11   ar
    14    11    12   ar
    15    13    14   ar
    16    13    17   ar
    17    14    15   ar
    18    15    16   ar
    19    16    17   ar
    20     1    18    1
    21     8    19    1
    22     9    20    1
    23    10    21    1
    24    11    22    1
    25    12    23    1
    26    15    24    1
    27    16    25    1
    28    17    26    1
