# Supplementary material for: DrugOn: a fully integrated pharmacophore modeling and structure optimization toolkit
Source: PeerJ. 2015 Jan 13;3:e725. doi: 10.7717/peerj.725 (PMC4304849; doi:10.7717/peerj.725)
Supplement: Supplemental Information 1 [file peerj-03-725-s001.zip › DrugOn_setup/Supplementary_Files/Custom_Fragment_DB/Custom_Fragment_10054.mol2]

@<TRIPOS>MOLECULE
NONAME
 15 15 0 0 0
SMALL
USER_CHARGES

@<TRIPOS>ATOM
      1 N          -1.4080   -2.3100   -1.0490 N.3     1  LIG11      -0.3249
      2 C          -0.0620   -1.7160   -1.2060 C.3     1  LIG11       0.0361
      3 C           0.1200   -0.4600   -0.3650 C.ar    1  LIG11       0.0580
      4 N          -0.9910    0.0660    0.2230 N.ar    1  LIG11      -0.2391
      5 C          -0.8150    1.1850    0.9510 C.ar    1  LIG11       0.1162
      6 N           0.3550    1.8270    1.1420 N.ar    1  LIG11      -0.2437
      7 C           1.4310    1.2770    0.5370 C.ar    1  LIG11       0.0310
      8 C           1.3710    0.1310   -0.2330 C.ar    1  LIG11      -0.0210
      9 H          -1.4813   -3.1455   -1.6295 H.spc   1  LIG11       0.1186
     10 H          -2.1252   -1.6338   -1.3113 H.spc   1  LIG11       0.1186
     11 H           0.1152   -1.4897   -2.2367 H.spc   1  LIG11       0.0487
     12 H           0.6479   -2.4378   -0.8596 H.spc   1  LIG11       0.0487
     13 H          -1.6508    1.5873    1.4034 H.spc   1  LIG11       0.1047
     14 H           2.3468    1.7376    0.6564 H.spc   1  LIG11       0.0830
     15 H           2.2098   -0.2646   -0.6856 H.spc   1  LIG11       0.0651
@<TRIPOS>BOND
     1     1     2    1
     2     2     3    1
     3     3     4   ar
     4     3     8   ar
     5     4     5   ar
     6     5     6   ar
     7     6     7   ar
     8     7     8   ar
     9     1     9    1
    10     1    10    1
    11     2    11    1
    12     2    12    1
    13     5    13    1
    14     7    14    1
    15     8    15    1
