# Supplementary material for: DrugOn: a fully integrated pharmacophore modeling and structure optimization toolkit
Source: PeerJ. 2015 Jan 13;3:e725. doi: 10.7717/peerj.725 (PMC4304849; doi:10.7717/peerj.725)
Supplement: Supplemental Information 1 [file peerj-03-725-s001.zip › DrugOn_setup/Supplementary_Files/Custom_Fragment_DB/Custom_Fragment_10055.mol2]

@<TRIPOS>MOLECULE
NONAME
 14 14 0 0 0
SMALL
USER_CHARGES

@<TRIPOS>ATOM
      1 O          -0.8250    2.0520   -0.6820 O.2     1  LIG11      -0.2527
      2 C          -1.1780    0.9660   -1.1310 C.2     1  LIG11       0.3035
      3 N          -2.1190    0.9020   -2.1010 N.am    1  LIG11      -0.3130
      4 N          -0.7300   -0.2630   -0.7690 N.am    1  LIG11      -0.2373
      5 C           0.2160   -0.5200    0.1800 C.ar    1  LIG11       0.2416
      6 N           0.5940   -1.7760    0.4670 N.ar    1  LIG11      -0.1362
      7 N           1.5210   -1.5720    1.4350 N.ar    1  LIG11      -0.2636
      8 C           1.6650   -0.2410    1.6880 C.ar    1  LIG11       0.1133
      9 N           0.8550    0.4510    0.9130 N.ar    1  LIG11      -0.2021
     10 H          -2.5233    1.7291   -2.4500 H.spc   1  LIG11       0.1465
     11 H          -2.3995    0.0284   -2.4578 H.spc   1  LIG11       0.1465
     12 H          -1.1225   -1.0379   -1.2324 H.spc   1  LIG11       0.1593
     13 H           2.0209   -2.2866    1.8918 H.spc   1  LIG11       0.1900
     14 H           2.3117    0.1643    2.3826 H.spc   1  LIG11       0.1042
@<TRIPOS>BOND
     1     1     2    2
     2     2     3   am
     3     2     4   am
     4     4     5    1
     5     5     6   ar
     6     5     9   ar
     7     6     7   ar
     8     7     8   ar
     9     8     9   ar
    10     3    10    1
    11     3    11    1
    12     4    12    1
    13     7    13    1
    14     8    14    1
