# Supplementary material for: DrugOn: a fully integrated pharmacophore modeling and structure optimization toolkit
Source: PeerJ. 2015 Jan 13;3:e725. doi: 10.7717/peerj.725 (PMC4304849; doi:10.7717/peerj.725)
Supplement: Supplemental Information 1 [file peerj-03-725-s001.zip › DrugOn_setup/Supplementary_Files/Custom_Fragment_DB/Custom_Fragment_10056.mol2]

@<TRIPOS>MOLECULE
NONAME
 22 23 0 0 0
SMALL
USER_CHARGES

@<TRIPOS>ATOM
      1 S          -1.1580   -0.3090    1.3610 S.2     1  LIG11      -0.0468
      2 C          -0.1300    0.9110    0.6610 C.ar    1  LIG11       0.1720
      3 N          -0.0620    2.1070    1.1350 N.2     1  LIG11      -0.2608
      4 C           0.8720    3.0350    0.4670 C.3     1  LIG11       0.0440
      5 C           1.0380    2.7200   -1.0100 C.3     1  LIG11      -0.0151
      6 C           1.4490    1.2670   -1.1610 C.3     1  LIG11       0.0302
      7 N           0.5440    0.4190   -0.4180 N.ar    1  LIG11      -0.2869
      8 C           0.3290   -0.9030   -0.7370 C.ar    1  LIG11       0.2668
      9 O           0.8600   -1.5220   -1.6530 O.2     1  LIG11      -0.2664
     10 C          -0.6550   -1.4910    0.2090 C.ar    1  LIG11       0.0758
     11 C          -1.0550   -2.7630    0.1300 C.2     1  LIG11      -0.0680
     12 C          -2.0330   -3.4710    1.0150 C.3     1  LIG11      -0.0453
     13 H           1.8245    3.0023    0.9534 H.spc   1  LIG11       0.0509
     14 H           0.4558    4.0180    0.5409 H.spc   1  LIG11       0.0509
     15 H           1.7738    3.3622   -1.4471 H.spc   1  LIG11       0.0300
     16 H           0.1102    2.8838   -1.5171 H.spc   1  LIG11       0.0300
     17 H           2.4520    1.1292   -0.8147 H.spc   1  LIG11       0.0494
     18 H           1.4042    0.9995   -2.1961 H.spc   1  LIG11       0.0494
     19 H          -0.6410   -3.3239   -0.6309 H.spc   1  LIG11       0.0582
     20 H          -2.3934   -2.7948    1.7618 H.spc   1  LIG11       0.0272
     21 H          -1.5699   -4.3187    1.4753 H.spc   1  LIG11       0.0272
     22 H          -2.8566   -3.8147    0.4248 H.spc   1  LIG11       0.0272
@<TRIPOS>BOND
     1     1     2   ar
     2     1    10   ar
     3     2     3    2
     4     2     7   ar
     5     3     4    1
     6     4     5    1
     7     5     6    1
     8     6     7    1
     9     7     8   ar
    10     8     9    2
    11     8    10   ar
    12    10    11    2
    13    11    12    1
    14     4    13    1
    15     4    14    1
    16     5    15    1
    17     5    16    1
    18     6    17    1
    19     6    18    1
    20    11    19    1
    21    12    20    1
    22    12    21    1
    23    12    22    1
