# Supplementary material for: DrugOn: a fully integrated pharmacophore modeling and structure optimization toolkit
Source: PeerJ. 2015 Jan 13;3:e725. doi: 10.7717/peerj.725 (PMC4304849; doi:10.7717/peerj.725)
Supplement: Supplemental Information 1 [file peerj-03-725-s001.zip › DrugOn_setup/Supplementary_Files/Custom_Fragment_DB/Custom_Fragment_10057.mol2]

@<TRIPOS>MOLECULE
NONAME
 32 33 0 0 0
SMALL
USER_CHARGES

@<TRIPOS>ATOM
      1 S           1.4810    0.0730    1.0050 S.2     1  LIG11      -0.0773
      2 C          -0.1390    0.0680    1.5870 C.ar    1  LIG11      -0.0044
      3 C          -0.4080   -0.0440    3.0620 C.3     1  LIG11      -0.0211
      4 C          -1.2950   -1.2420    3.3960 C.3     1  LIG11      -0.0486
      5 C          -2.7690   -1.0600    3.0190 C.3     1  LIG11      -0.0524
      6 C          -3.0630   -1.0540    1.5160 C.3     1  LIG11      -0.0490
      7 C          -2.5570    0.1850    0.7760 C.3     1  LIG11      -0.0261
      8 C          -1.0660    0.1740    0.5580 C.ar    1  LIG11      -0.0213
      9 C          -0.3920    0.2700   -0.7140 C.ar    1  LIG11       0.0907
     10 C           0.9890    0.2250   -0.6260 C.ar    1  LIG11       0.0863
     11 N           1.9180    0.2910   -1.6530 N.am    1  LIG11      -0.2796
     12 C           3.2910    0.2550   -1.5500 C.2     1  LIG11       0.2145
     13 O           3.9730    0.1610   -0.5320 O.2     1  LIG11      -0.2758
     14 C           3.9560    0.3510   -2.9040 C.3     1  LIG11       0.0125
     15 C          -1.1070    0.4100   -1.9720 C.2     1  LIG11       0.3394
     16 O          -1.5670    1.5600   -2.2700 O.2     1  LIG11      -0.2450
     17 O          -1.2460   -0.6250   -2.7000 O.3     1  LIG11      -0.4771
     18 H          -0.8661    0.8558    3.4161 H.spc   1  LIG11       0.0318
     19 H           0.5321   -0.1927    3.5508 H.spc   1  LIG11       0.0318
     20 H          -1.2194   -1.4601    4.4408 H.spc   1  LIG11       0.0269
     21 H          -0.9338   -2.0547    2.8011 H.spc   1  LIG11       0.0269
     22 H          -3.1349   -0.1533    3.4536 H.spc   1  LIG11       0.0265
     23 H          -3.2723   -1.9213    3.4060 H.spc   1  LIG11       0.0265
     24 H          -4.1167   -1.1552    1.3599 H.spc   1  LIG11       0.0268
     25 H          -2.5248   -1.8831    1.1064 H.spc   1  LIG11       0.0268
     26 H          -2.8347    1.0653    1.3171 H.spc   1  LIG11       0.0314
     27 H          -3.0139    0.1790   -0.1915 H.spc   1  LIG11       0.0314
     28 H           1.5531    0.3733   -2.5637 H.spc   1  LIG11       0.1553
     29 H           3.2076    0.4257   -3.6650 H.spc   1  LIG11       0.0323
     30 H           4.5738   -0.5057   -3.0748 H.spc   1  LIG11       0.0323
     31 H           4.5738    1.2242   -2.9313 H.spc   1  LIG11       0.0323
     32 H          -0.8833   -1.4438   -2.4244 H.spc   1  LIG11       0.2954
@<TRIPOS>BOND
     1     1     2   ar
     2     1    10   ar
     3     2     3    1
     4     2     8   ar
     5     3     4    1
     6     4     5    1
     7     5     6    1
     8     6     7    1
     9     7     8    1
    10     8     9   ar
    11     9    10   ar
    12     9    15    1
    13    10    11    1
    14    11    12   am
    15    12    13    2
    16    12    14    1
    17    15    16    2
    18    15    17    1
    19     3    18    1
    20     3    19    1
    21     4    20    1
    22     4    21    1
    23     5    22    1
    24     5    23    1
    25     6    24    1
    26     6    25    1
    27     7    26    1
    28     7    27    1
    29    11    28    1
    30    14    29    1
    31    14    30    1
    32    14    31    1
    33    17    32    1
