# Supplementary material for: DrugOn: a fully integrated pharmacophore modeling and structure optimization toolkit
Source: PeerJ. 2015 Jan 13;3:e725. doi: 10.7717/peerj.725 (PMC4304849; doi:10.7717/peerj.725)
Supplement: Supplemental Information 1 [file peerj-03-725-s001.zip › DrugOn_setup/Supplementary_Files/Custom_Fragment_DB/Custom_Fragment_10058.mol2]

@<TRIPOS>MOLECULE
NONAME
 12 11 0 0 0
SMALL
USER_CHARGES

@<TRIPOS>ATOM
      1 CL         -1.3890    1.2530   -0.1570 Cl      1  LIG11      -0.1212
      2 C          -0.6960   -0.3830    0.1270 C.3     1  LIG11       0.0399
      3 C          -0.4960   -1.0940   -1.2110 C.3     1  LIG11      -0.0481
      4 C           0.5740   -0.3140    0.9960 C.3     1  LIG11       0.0067
      5 S           2.0080    0.5390    0.2460 S.3     1  LIG11      -0.1768
      6 H          -1.3849   -0.9737    0.6939 H.spc   1  LIG11       0.0471
      7 H           0.1894   -0.5353   -1.8134 H.spc   1  LIG11       0.0244
      8 H          -1.4325   -1.2006   -1.7175 H.spc   1  LIG11       0.0244
      9 H          -0.0942   -2.0698   -1.0342 H.spc   1  LIG11       0.0244
     10 H           0.8624   -1.3058    1.2754 H.spc   1  LIG11       0.0388
     11 H           0.3029    0.2846    1.8404 H.spc   1  LIG11       0.0388
     12 H           2.4283   -0.1542   -0.8460 H.spc   1  LIG11       0.1017
@<TRIPOS>BOND
     1     1     2    1
     2     2     3    1
     3     2     4    1
     4     4     5    1
     5     2     6    1
     6     3     7    1
     7     3     8    1
     8     3     9    1
     9     4    10    1
    10     4    11    1
    11     5    12    1
