# Supplementary material for: DrugOn: a fully integrated pharmacophore modeling and structure optimization toolkit
Source: PeerJ. 2015 Jan 13;3:e725. doi: 10.7717/peerj.725 (PMC4304849; doi:10.7717/peerj.725)
Supplement: Supplemental Information 1 [file peerj-03-725-s001.zip › DrugOn_setup/Supplementary_Files/Custom_Fragment_DB/Custom_Fragment_10059.mol2]

@<TRIPOS>MOLECULE
NONAME
 22 23 0 0 0
SMALL
USER_CHARGES

@<TRIPOS>ATOM
      1 S          -1.3890   -3.5370    0.8610 S.3     1  LIG11      -0.1034
      2 C          -0.2870   -2.2410    0.5940 C.ar    1  LIG11       0.1889
      3 N           1.0000   -2.2760    0.8620 N.ar    1  LIG11      -0.1223
      4 N           1.5220   -1.0470    0.5310 N.ar    1  LIG11      -0.1251
      5 C           0.5370   -0.2890    0.0740 C.ar    1  LIG11       0.2003
      6 N          -0.6290   -1.0210    0.0770 N.ar    1  LIG11      -0.3001
      7 C          -1.9510   -0.5970   -0.3790 C.3     1  LIG11       0.0244
      8 C          -2.7550    0.0870    0.7170 C.3     1  LIG11      -0.0470
      9 C           0.7190    1.0680   -0.3340 C.ar    1  LIG11       0.1717
     10 O          -0.3370    1.8630   -0.6830 O.2     1  LIG11      -0.4598
     11 C           0.1580    3.0870   -1.0100 C.ar    1  LIG11       0.0927
     12 C           1.5250    3.1000   -0.8740 C.ar    1  LIG11      -0.0232
     13 C           1.8870    1.8020   -0.4370 C.ar    1  LIG11      -0.0128
     14 H          -0.7211   -4.6006    1.3829 H.spc   1  LIG11       0.1101
     15 H          -2.4928   -1.4416   -0.7505 H.spc   1  LIG11       0.0490
     16 H          -1.8030    0.1203   -1.1590 H.spc   1  LIG11       0.0490
     17 H          -2.9242   -0.6015    1.5184 H.spc   1  LIG11       0.0247
     18 H          -3.6875    0.4387    0.3277 H.spc   1  LIG11       0.0247
     19 H          -2.2040    0.9270    1.0853 H.spc   1  LIG11       0.0247
     20 H          -0.4119    3.8910   -1.3165 H.spc   1  LIG11       0.1029
     21 H           2.1593    3.8940   -1.0537 H.spc   1  LIG11       0.0649
     22 H           2.8418    1.4672   -0.2338 H.spc   1  LIG11       0.0656
@<TRIPOS>BOND
     1     1     2    1
     2     2     3   ar
     3     2     6   ar
     4     3     4   ar
     5     4     5   ar
     6     5     6   ar
     7     5     9    1
     8     6     7    1
     9     7     8    1
    10     9    10   ar
    11     9    13   ar
    12    10    11   ar
    13    11    12   ar
    14    12    13   ar
    15     1    14    1
    16     7    15    1
    17     7    16    1
    18     8    17    1
    19     8    18    1
    20     8    19    1
    21    11    20    1
    22    12    21    1
    23    13    22    1
