# Supplementary material for: DrugOn: a fully integrated pharmacophore modeling and structure optimization toolkit
Source: PeerJ. 2015 Jan 13;3:e725. doi: 10.7717/peerj.725 (PMC4304849; doi:10.7717/peerj.725)
Supplement: Supplemental Information 1 [file peerj-03-725-s001.zip › DrugOn_setup/Supplementary_Files/Custom_Fragment_DB/Custom_Fragment_1006.mol2]

@<TRIPOS>MOLECULE
NONAME
 20 20 0 0 0
SMALL
USER_CHARGES

@<TRIPOS>ATOM
      1 N          -0.8450    1.3960    1.0400 N.ar    1  LIG11      -0.3638
      2 C          -1.7270    0.4190    0.6570 C.ar    1  LIG11       0.0054
      3 C          -1.0360   -0.5580   -0.0440 C.ar    1  LIG11      -0.0258
      4 C          -1.6450   -1.8020   -0.5950 C.3     1  LIG11      -0.0377
      5 C           0.3300   -0.1290   -0.0960 C.ar    1  LIG11      -0.0024
      6 C           1.4660   -0.7620   -0.6950 C.2     1  LIG11      -0.0598
      7 C           1.4630   -1.6050   -1.7350 C.2     1  LIG11      -0.0981
      8 C           0.4180    1.0730    0.5940 C.ar    1  LIG11       0.0203
      9 C           1.5760    1.9690    0.8750 C.3     1  LIG11      -0.0239
     10 H          -1.0778    2.2029    1.5538 H.spc   1  LIG11       0.1650
     11 H          -2.7393    0.4117    0.8574 H.spc   1  LIG11       0.0810
     12 H          -2.6933   -1.8117   -0.3808 H.spc   1  LIG11       0.0278
     13 H          -1.1726   -2.6642   -0.1727 H.spc   1  LIG11       0.0278
     14 H          -1.5024   -1.8237   -1.6552 H.spc   1  LIG11       0.0278
     15 H           2.3859   -0.5451   -0.2805 H.spc   1  LIG11       0.0618
     16 H           0.5726   -1.8591   -2.1907 H.spc   1  LIG11       0.0535
     17 H           2.3511   -2.0007   -2.0810 H.spc   1  LIG11       0.0535
     18 H           1.2449    2.8129    1.4434 H.spc   1  LIG11       0.0292
     19 H           2.0250    2.2923   -0.0408 H.spc   1  LIG11       0.0292
     20 H           2.3086    1.4305    1.4391 H.spc   1  LIG11       0.0292
@<TRIPOS>BOND
     1     1     2   ar
     2     1     8   ar
     3     2     3   ar
     4     3     4    1
     5     3     5   ar
     6     5     6    1
     7     5     8   ar
     8     6     7    2
     9     8     9    1
    10     1    10    1
    11     2    11    1
    12     4    12    1
    13     4    13    1
    14     4    14    1
    15     6    15    1
    16     7    16    1
    17     7    17    1
    18     9    18    1
    19     9    19    1
    20     9    20    1
