# Supplementary material for: DrugOn: a fully integrated pharmacophore modeling and structure optimization toolkit
Source: PeerJ. 2015 Jan 13;3:e725. doi: 10.7717/peerj.725 (PMC4304849; doi:10.7717/peerj.725)
Supplement: Supplemental Information 1 [file peerj-03-725-s001.zip › DrugOn_setup/Supplementary_Files/Custom_Fragment_DB/Custom_Fragment_10060.mol2]

@<TRIPOS>MOLECULE
NONAME
 14 13 0 0 0
SMALL
USER_CHARGES

@<TRIPOS>ATOM
      1 S          -1.0030    2.2470   -0.2440 S.2     1  LIG11      -0.0269
      2 C           0.1610    1.4900    0.6930 C.2     1  LIG11       0.1198
      3 S           1.3960    2.3970    1.5530 S.3     1  LIG11      -0.1189
      4 N           0.3040    0.1450    0.9120 N.am    1  LIG11      -0.2525
      5 N          -0.5430   -0.8030    0.3430 N.am    1  LIG11      -0.2359
      6 C          -0.1240   -1.5340   -0.7450 C.2     1  LIG11       0.2259
      7 O           0.9800   -1.4420   -1.2820 O.2     1  LIG11      -0.2746
      8 C          -1.1730   -2.5000   -1.2300 C.3     1  LIG11       0.0136
      9 H           1.2297    3.7261    1.3177 H.spc   1  LIG11       0.1089
     10 H           1.0348   -0.1637    1.4950 H.spc   1  LIG11       0.1711
     11 H          -1.4409   -0.9500    0.7190 H.spc   1  LIG11       0.1727
     12 H          -2.0486   -2.4117   -0.6214 H.spc   1  LIG11       0.0323
     13 H          -0.7981   -3.5016   -1.1965 H.spc   1  LIG11       0.0323
     14 H          -1.4242   -2.2668   -2.2436 H.spc   1  LIG11       0.0323
@<TRIPOS>BOND
     1     1     2    2
     2     2     3    1
     3     2     4    1
     4     4     5    1
     5     5     6   am
     6     6     7    2
     7     6     8    1
     8     3     9    1
     9     4    10    1
    10     5    11    1
    11     8    12    1
    12     8    13    1
    13     8    14    1
