# Supplementary material for: DrugOn: a fully integrated pharmacophore modeling and structure optimization toolkit
Source: PeerJ. 2015 Jan 13;3:e725. doi: 10.7717/peerj.725 (PMC4304849; doi:10.7717/peerj.725)
Supplement: Supplemental Information 1 [file peerj-03-725-s001.zip › DrugOn_setup/Supplementary_Files/Custom_Fragment_DB/Custom_Fragment_10061.mol2]

@<TRIPOS>MOLECULE
NONAME
 15 16 0 0 0
SMALL
USER_CHARGES

@<TRIPOS>ATOM
      1 S          -1.4760    3.4600    0.3490 S.2     1  LIG11      -0.0250
      2 C          -0.7620    1.9810    0.1070 C.ar    1  LIG11       0.1240
      3 S           0.4610    1.6220   -1.1360 S.2     1  LIG11      -0.0621
      4 C           0.5570   -0.0650   -0.6030 C.ar    1  LIG11       0.0379
      5 C           1.3480   -1.0890   -1.1060 C.ar    1  LIG11      -0.0459
      6 C           1.2510   -2.3540   -0.5160 C.ar    1  LIG11      -0.0606
      7 C           0.3730   -2.5740    0.5580 C.ar    1  LIG11      -0.0598
      8 C          -0.4190   -1.5330    1.0540 C.ar    1  LIG11      -0.0372
      9 C          -0.3080   -0.2910    0.4580 C.ar    1  LIG11       0.0543
     10 N          -1.0250    0.8440    0.8350 N.ar    1  LIG11      -0.3428
     11 H           1.9914   -0.9214   -1.8953 H.spc   1  LIG11       0.0629
     12 H           1.8289   -3.1311   -0.8726 H.spc   1  LIG11       0.0618
     13 H           0.3116   -3.5116    0.9849 H.spc   1  LIG11       0.0618
     14 H          -1.0672   -1.6879    1.8419 H.spc   1  LIG11       0.0638
     15 H          -1.6762    0.8323    1.5732 H.spc   1  LIG11       0.1669
@<TRIPOS>BOND
     1     1     2    2
     2     2     3   ar
     3     2    10   ar
     4     3     4   ar
     5     4     5   ar
     6     4     9   ar
     7     5     6   ar
     8     6     7   ar
     9     7     8   ar
    10     8     9   ar
    11     9    10   ar
    12     5    11    1
    13     6    12    1
    14     7    13    1
    15     8    14    1
    16    10    15    1
