# Supplementary material for: DrugOn: a fully integrated pharmacophore modeling and structure optimization toolkit
Source: PeerJ. 2015 Jan 13;3:e725. doi: 10.7717/peerj.725 (PMC4304849; doi:10.7717/peerj.725)
Supplement: Supplemental Information 1 [file peerj-03-725-s001.zip › DrugOn_setup/Supplementary_Files/Custom_Fragment_DB/Custom_Fragment_10062.mol2]

@<TRIPOS>MOLECULE
NONAME
 11 10 0 0 0
SMALL
USER_CHARGES

@<TRIPOS>ATOM
      1 S           0.0080    0.2670   -0.3710 S.O2    1  LIG11       0.0480
      2 O           1.3970    0.7050   -0.3850 O.2     1  LIG11      -0.1566
      3 O          -0.4800   -0.6610   -1.3830 O.2     1  LIG11      -0.1566
      4 N          -0.3280   -0.3950    1.1820 N.4     1  LIG11      -0.0756
      5 O           0.4600   -1.6190    1.3060 O.3     1  LIG11      -0.2948
      6 C          -1.0580    1.7030   -0.3480 C.3     1  LIG11       0.0726
      7 H          -1.3232   -0.5955    1.2806 H.spc   1  LIG11       0.1808
      8 H           1.4020   -1.4088    1.2096 H.spc   1  LIG11       0.2382
      9 H          -0.9602    2.2353   -1.2710 H.spc   1  LIG11       0.0480
     10 H          -0.8054    2.3387    0.4748 H.spc   1  LIG11       0.0480
     11 H          -2.0731    1.3856   -0.2309 H.spc   1  LIG11       0.0480
@<TRIPOS>BOND
     1     1     2    2
     2     1     3    2
     3     1     4    1
     4     1     6    1
     5     4     5    1
     6     4     7    1
     7     5     8    1
     8     6     9    1
     9     6    10    1
    10     6    11    1
