# Supplementary material for: DrugOn: a fully integrated pharmacophore modeling and structure optimization toolkit
Source: PeerJ. 2015 Jan 13;3:e725. doi: 10.7717/peerj.725 (PMC4304849; doi:10.7717/peerj.725)
Supplement: Supplemental Information 1 [file peerj-03-725-s001.zip › DrugOn_setup/Supplementary_Files/Custom_Fragment_DB/Custom_Fragment_10063.mol2]

@<TRIPOS>MOLECULE
NONAME
 10 9 0 0 0
SMALL
USER_CHARGES

@<TRIPOS>ATOM
      1 S          -0.2390    0.2540   -0.7630 S.O2    1  LIG11       0.0953
      2 O          -1.0200    1.4100   -0.3420 O.2     1  LIG11      -0.1496
      3 O          -0.9190   -0.9700   -1.1650 O.2     1  LIG11      -0.1496
      4 N           0.8470   -0.0980    0.3860 N.2     1  LIG11       0.0647
      5 N           0.4280   -0.4940    1.4790 N.2     1  LIG11      -0.0740
      6 N           0.0660   -0.8620    2.4990 N.1     1  LIG11      -0.0124
      7 C           0.8380    0.7600   -2.0940 C.3     1  LIG11       0.0799
      8 H           0.2500    1.0302   -2.9462 H.spc   1  LIG11       0.0485
      9 H           1.5130   -0.0312   -2.3455 H.spc   1  LIG11       0.0485
     10 H           1.4117    1.6068   -1.7797 H.spc   1  LIG11       0.0485
@<TRIPOS>BOND
     1     1     2    2
     2     1     3    2
     3     1     4    1
     4     1     7    1
     5     4     5    2
     6     5     6    3
     7     7     8    1
     8     7     9    1
     9     7    10    1
