# Supplementary material for: DrugOn: a fully integrated pharmacophore modeling and structure optimization toolkit
Source: PeerJ. 2015 Jan 13;3:e725. doi: 10.7717/peerj.725 (PMC4304849; doi:10.7717/peerj.725)
Supplement: Supplemental Information 1 [file peerj-03-725-s001.zip › DrugOn_setup/Supplementary_Files/Custom_Fragment_DB/Custom_Fragment_10064.mol2]

@<TRIPOS>MOLECULE
NONAME
 14 13 0 0 0
SMALL
USER_CHARGES

@<TRIPOS>ATOM
      1 S          -0.6420   -2.3310    1.2880 S.3     1  LIG11      -0.0830
      2 N          -0.8830   -0.7880    0.7600 N.3     1  LIG11      -0.2011
      3 N           0.3030   -0.3590    0.2250 N.3     1  LIG11      -0.2247
      4 C           0.3200    0.7590   -0.4890 C.3     1  LIG11       0.1110
      5 N          -0.7170    1.5450   -0.7110 N.3     1  LIG11      -0.3096
      6 C           1.6190    1.1740   -1.0740 C.3     1  LIG11      -0.0293
      7 H          -1.7930   -2.8098    1.8316 H.spc   1  LIG11       0.1206
      8 H          -1.1708   -0.1841    1.5300 H.spc   1  LIG11       0.1541
      9 H           0.6962   -1.1118   -0.3399 H.spc   1  LIG11       0.1435
     10 H          -1.5438    1.1533   -0.2600 H.spc   1  LIG11       0.1200
     11 H          -0.8758    1.6454   -1.7136 H.spc   1  LIG11       0.1200
     12 H           2.3704    0.4554   -0.8212 H.spc   1  LIG11       0.0262
     13 H           1.8957    2.1422   -0.7123 H.spc   1  LIG11       0.0262
     14 H           1.5250    1.2250   -2.1386 H.spc   1  LIG11       0.0262
@<TRIPOS>BOND
     1     1     2    1
     2     2     3    1
     3     3     4    1
     4     4     5    1
     5     4     6    1
     6     1     7    1
     7     2     8    1
     8     3     9    1
     9     5    10    1
    10     5    11    1
    11     6    12    1
    12     6    13    1
    13     6    14    1
