# Supplementary material for: DrugOn: a fully integrated pharmacophore modeling and structure optimization toolkit
Source: PeerJ. 2015 Jan 13;3:e725. doi: 10.7717/peerj.725 (PMC4304849; doi:10.7717/peerj.725)
Supplement: Supplemental Information 1 [file peerj-03-725-s001.zip › DrugOn_setup/Supplementary_Files/Custom_Fragment_DB/Custom_Fragment_10065.mol2]

@<TRIPOS>MOLECULE
NONAME
 25 26 0 0 0
SMALL
USER_CHARGES

@<TRIPOS>ATOM
      1 S          -0.1020   -1.5320   -0.4230 S.3     1  LIG11      -0.0826
      2 C           1.2890   -0.4190   -0.3650 C.ar    1  LIG11       0.0340
      3 C           2.5390   -0.9150   -0.7630 C.ar    1  LIG11      -0.0462
      4 C           3.6680   -0.0970   -0.7420 C.ar    1  LIG11      -0.0606
      5 C           3.5580    1.2260   -0.3240 C.ar    1  LIG11      -0.0599
      6 C           2.3180    1.7270    0.0740 C.ar    1  LIG11      -0.0395
      7 C           1.1720    0.9190    0.0590 C.ar    1  LIG11       0.0450
      8 N          -0.0570    1.4610    0.4660 N.pl3   1  LIG11      -0.3162
      9 C          -1.2600    0.7690    0.4970 C.2     1  LIG11       0.0222
     10 C          -2.4290    1.6200    0.9620 C.3     1  LIG11      -0.0253
     11 C          -1.3910   -0.5210    0.1380 C.2     1  LIG11       0.0715
     12 C          -2.7090   -1.2010    0.2130 C.2     1  LIG11       0.1681
     13 O          -3.2320   -1.4540    1.2990 O.2     1  LIG11      -0.2918
     14 C          -3.3640   -1.5820   -1.0920 C.3     1  LIG11      -0.0008
     15 H           2.6240   -1.8952   -1.0745 H.spc   1  LIG11       0.0629
     16 H           4.5835   -0.4719   -1.0359 H.spc   1  LIG11       0.0618
     17 H           4.3912    1.8347   -0.3085 H.spc   1  LIG11       0.0618
     18 H           2.2431    2.7083    0.3845 H.spc   1  LIG11       0.0636
     19 H          -0.0666    2.4033    0.7511 H.spc   1  LIG11       0.1519
     20 H          -2.0836    2.6063    1.1919 H.spc   1  LIG11       0.0290
     21 H          -2.8895    1.1791    1.8213 H.spc   1  LIG11       0.0290
     22 H          -3.1567    1.6756    0.1796 H.spc   1  LIG11       0.0290
     23 H          -2.7443   -1.2709   -1.9069 H.spc   1  LIG11       0.0309
     24 H          -4.3304   -1.1290   -1.1676 H.spc   1  LIG11       0.0309
     25 H          -3.4849   -2.6445   -1.1278 H.spc   1  LIG11       0.0309
@<TRIPOS>BOND
     1     1     2    1
     2     1    11    1
     3     2     3   ar
     4     2     7   ar
     5     3     4   ar
     6     4     5   ar
     7     5     6   ar
     8     6     7   ar
     9     7     8    1
    10     8     9    1
    11     9    10    1
    12     9    11    2
    13    11    12    1
    14    12    13    2
    15    12    14    1
    16     3    15    1
    17     4    16    1
    18     5    17    1
    19     6    18    1
    20     8    19    1
    21    10    20    1
    22    10    21    1
    23    10    22    1
    24    14    23    1
    25    14    24    1
    26    14    25    1
