# Supplementary material for: DrugOn: a fully integrated pharmacophore modeling and structure optimization toolkit
Source: PeerJ. 2015 Jan 13;3:e725. doi: 10.7717/peerj.725 (PMC4304849; doi:10.7717/peerj.725)
Supplement: Supplemental Information 1 [file peerj-03-725-s001.zip › DrugOn_setup/Supplementary_Files/Custom_Fragment_DB/Custom_Fragment_10066.mol2]

@<TRIPOS>MOLECULE
NONAME
 31 32 0 0 0
SMALL
USER_CHARGES

@<TRIPOS>ATOM
      1 O           3.8010   -0.9180   -2.2270 O.2     1  LIG11      -0.2758
      2 C           2.8860   -0.0980   -2.2660 C.2     1  LIG11       0.2141
      3 N           1.7380   -0.0950   -1.5110 N.am    1  LIG11      -0.2842
      4 C           1.3380   -0.9990   -0.4980 C.ar    1  LIG11       0.0548
      5 C           2.1630   -2.0430   -0.0560 C.ar    1  LIG11      -0.0387
      6 C           1.7550   -2.8890    0.9760 C.ar    1  LIG11      -0.0599
      7 C           0.5170   -2.7020    1.5790 C.ar    1  LIG11      -0.0599
      8 C          -0.3160   -1.6710    1.1450 C.ar    1  LIG11      -0.0387
      9 C           0.0620   -0.8090    0.1000 C.ar    1  LIG11       0.0528
     10 N          -0.7910    0.2330   -0.3260 N.pl3   1  LIG11      -0.3130
     11 C          -1.7090    1.0330    0.3780 C.ar    1  LIG11       0.0314
     12 C          -1.6580    1.2170    1.7690 C.ar    1  LIG11      -0.0405
     13 C          -2.6110    1.9950    2.4340 C.ar    1  LIG11      -0.0600
     14 C          -3.6410    2.6010    1.7170 C.ar    1  LIG11      -0.0616
     15 C          -3.7130    2.4290    0.3360 C.ar    1  LIG11      -0.0600
     16 C          -2.7560    1.6510   -0.3230 C.ar    1  LIG11      -0.0405
     17 C           2.9350    1.0650   -3.2270 C.3     1  LIG11       0.0125
     18 H           1.1069    0.6365   -1.7007 H.spc   1  LIG11       0.1548
     19 H           3.0836   -2.1876   -0.4995 H.spc   1  LIG11       0.0637
     20 H           2.3725   -3.6534    1.2914 H.spc   1  LIG11       0.0618
     21 H           0.2151   -3.3238    2.3453 H.spc   1  LIG11       0.0618
     22 H          -1.2318   -1.5374    1.6017 H.spc   1  LIG11       0.0637
     23 H          -0.7326    0.4356   -1.2877 H.spc   1  LIG11       0.1522
     24 H          -0.9026    0.7694    2.3112 H.spc   1  LIG11       0.0636
     25 H          -2.5515    2.1205    3.4566 H.spc   1  LIG11       0.0618
     26 H          -4.3464    3.1739    2.2060 H.spc   1  LIG11       0.0618
     27 H          -4.4729    2.8759   -0.2006 H.spc   1  LIG11       0.0618
     28 H          -2.8210    1.5288   -1.3457 H.spc   1  LIG11       0.0636
     29 H           3.8425    1.0232   -3.7923 H.spc   1  LIG11       0.0323
     30 H           2.8737    1.9900   -2.6926 H.spc   1  LIG11       0.0323
     31 H           2.1013    1.0046   -3.8950 H.spc   1  LIG11       0.0323
@<TRIPOS>BOND
     1     1     2    2
     2     2     3   am
     3     2    17    1
     4     3     4    1
     5     4     5   ar
     6     4     9   ar
     7     5     6   ar
     8     6     7   ar
     9     7     8   ar
    10     8     9   ar
    11     9    10    1
    12    10    11    1
    13    11    12   ar
    14    11    16   ar
    15    12    13   ar
    16    13    14   ar
    17    14    15   ar
    18    15    16   ar
    19     3    18    1
    20     5    19    1
    21     6    20    1
    22     7    21    1
    23     8    22    1
    24    10    23    1
    25    12    24    1
    26    13    25    1
    27    14    26    1
    28    15    27    1
    29    16    28    1
    30    17    29    1
    31    17    30    1
    32    17    31    1
