# Supplementary material for: DrugOn: a fully integrated pharmacophore modeling and structure optimization toolkit
Source: PeerJ. 2015 Jan 13;3:e725. doi: 10.7717/peerj.725 (PMC4304849; doi:10.7717/peerj.725)
Supplement: Supplemental Information 1 [file peerj-03-725-s001.zip › DrugOn_setup/Supplementary_Files/Custom_Fragment_DB/Custom_Fragment_10067.mol2]

@<TRIPOS>MOLECULE
NONAME
 39 41 0 0 0
SMALL
USER_CHARGES

@<TRIPOS>ATOM
      1 S           1.7000    1.8250   -2.2960 S.2     1  LIG11      -0.1007
      2 C           2.5090    0.7030   -3.3090 C.ar    1  LIG11      -0.0240
      3 C           2.4280   -0.5850   -2.8260 C.ar    1  LIG11      -0.0544
      4 C           1.6930   -0.6600   -1.6100 C.ar    1  LIG11      -0.0506
      5 C           1.2240    0.5780   -1.1990 C.ar    1  LIG11       0.0021
      6 C           0.3990    0.9220    0.0500 C.3     1  LIG11       0.0585
      7 C          -0.8880    0.1350    0.1100 C.2     1  LIG11       0.0456
      8 C          -1.9650    0.4500   -0.8590 C.2     1  LIG11       0.1638
      9 O          -1.8450    1.3930   -1.6390 O.2     1  LIG11      -0.2922
     10 C          -3.2520   -0.3520   -0.8100 C.3     1  LIG11       0.0158
     11 C          -3.0780   -1.7640   -0.2190 C.3     1  LIG11      -0.0211
     12 C          -2.3100   -2.6680   -1.2080 C.3     1  LIG11      -0.0590
     13 C          -4.4640   -2.3900    0.0190 C.3     1  LIG11      -0.0590
     14 C          -2.3310   -1.6610    1.1260 C.3     1  LIG11       0.0115
     15 C          -1.1010   -0.8000    1.0460 C.2     1  LIG11       0.1151
     16 O          -0.1700   -1.0690    2.0390 O.2     1  LIG11      -0.4456
     17 C           0.9210   -0.2190    2.2220 C.2     1  LIG11       0.1947
     18 N           1.5950   -0.4660    3.3860 N.pl3   1  LIG11      -0.3288
     19 C           1.2090    0.7280    1.3150 C.2     1  LIG11       0.1056
     20 C           2.3270    1.6430    1.5150 C.2     1  LIG11       0.3386
     21 O           3.4930    1.3410    1.7270 O.2     1  LIG11      -0.2453
     22 O           1.9050    2.9170    1.4200 O.3     1  LIG11      -0.4772
     23 H           2.9995    0.9621   -4.1792 H.spc   1  LIG11       0.0693
     24 H           2.8520   -1.4019   -3.2929 H.spc   1  LIG11       0.0623
     25 H           1.5277   -1.5373   -1.0923 H.spc   1  LIG11       0.0626
     26 H           0.1388    1.9573   -0.0232 H.spc   1  LIG11       0.0457
     27 H          -3.6659   -0.4246   -1.7940 H.spc   1  LIG11       0.0350
     28 H          -3.9145    0.1737   -0.1545 H.spc   1  LIG11       0.0350
     29 H          -2.8470   -2.7237   -2.1318 H.spc   1  LIG11       0.0235
     30 H          -2.1831   -3.6463   -0.7937 H.spc   1  LIG11       0.0235
     31 H          -1.3421   -2.2491   -1.3885 H.spc   1  LIG11       0.0235
     32 H          -4.9871   -2.4639   -0.9115 H.spc   1  LIG11       0.0235
     33 H          -5.0237   -1.7979    0.7126 H.spc   1  LIG11       0.0235
     34 H          -4.3414   -3.3693    0.4323 H.spc   1  LIG11       0.0235
     35 H          -2.0639   -2.6399    1.4655 H.spc   1  LIG11       0.0349
     36 H          -2.9973   -1.1938    1.8207 H.spc   1  LIG11       0.0349
     37 H           1.2972   -1.1899    3.9832 H.spc   1  LIG11       0.1451
     38 H           2.3780    0.0800    3.6268 H.spc   1  LIG11       0.1451
     39 H           1.0007    3.1000    1.2564 H.spc   1  LIG11       0.2954
@<TRIPOS>BOND
     1     1     2   ar
     2     1     5   ar
     3     2     3   ar
     4     3     4   ar
     5     4     5   ar
     6     5     6    1
     7     6     7    1
     8     6    19    1
     9     7     8    1
    10     7    15    2
    11     8     9    2
    12     8    10    1
    13    10    11    1
    14    11    12    1
    15    11    13    1
    16    11    14    1
    17    14    15    1
    18    15    16    1
    19    16    17    1
    20    17    18    1
    21    17    19    2
    22    19    20    1
    23    20    21    2
    24    20    22    1
    25     2    23    1
    26     3    24    1
    27     4    25    1
    28     6    26    1
    29    10    27    1
    30    10    28    1
    31    12    29    1
    32    12    30    1
    33    12    31    1
    34    13    32    1
    35    13    33    1
    36    13    34    1
    37    14    35    1
    38    14    36    1
    39    18    37    1
    40    18    38    1
    41    22    39    1
