# Supplementary material for: DrugOn: a fully integrated pharmacophore modeling and structure optimization toolkit
Source: PeerJ. 2015 Jan 13;3:e725. doi: 10.7717/peerj.725 (PMC4304849; doi:10.7717/peerj.725)
Supplement: Supplemental Information 1 [file peerj-03-725-s001.zip › DrugOn_setup/Supplementary_Files/Custom_Fragment_DB/Custom_Fragment_10068.mol2]

@<TRIPOS>MOLECULE
NONAME
 24 26 0 0 0
SMALL
USER_CHARGES

@<TRIPOS>ATOM
      1 S          -2.0680    0.9620    0.6170 S.3     1  LIG11      -0.0487
      2 C          -3.1070    1.6560   -0.5690 C.2     1  LIG11       0.1579
      3 N          -4.2920    2.0890   -0.3440 N.2     1  LIG11      -0.2793
      4 N          -2.5030    1.6900   -1.7670 N.am    1  LIG11      -0.2606
      5 C          -1.2360    1.1930   -1.8580 C.2     1  LIG11       0.2572
      6 O          -0.5610    1.3050   -2.8720 O.2     1  LIG11      -0.2692
      7 C          -0.8080    0.6020   -0.5570 C.2     1  LIG11       0.0900
      8 C           0.2970   -0.0880   -0.2870 C.2     1  LIG11       0.0647
      9 C           0.7910   -0.6060    1.0120 C.ar    1  LIG11       0.0095
     10 C           0.3590   -0.5590    2.3250 C.ar    1  LIG11      -0.0521
     11 C           1.1300   -1.1710    3.3240 C.ar    1  LIG11      -0.0611
     12 C           2.3320   -1.8220    3.0130 C.ar    1  LIG11      -0.0600
     13 C           2.7830   -1.8690    1.6940 C.ar    1  LIG11      -0.0399
     14 C           2.0040   -1.2600    0.7330 C.ar    1  LIG11       0.0416
     15 N           2.2850   -1.2020   -0.6200 N.am    1  LIG11      -0.2809
     16 C           1.3080   -0.5290   -1.3160 C.2     1  LIG11       0.2501
     17 O           1.2880   -0.3910   -2.5280 O.2     1  LIG11      -0.2698
     18 H          -4.6731    2.0322    0.5620 H.spc   1  LIG11       0.1886
     19 H          -2.9602    2.0621   -2.5556 H.spc   1  LIG11       0.1571
     20 H          -0.5216   -0.0785    2.5672 H.spc   1  LIG11       0.0624
     21 H           0.8073   -1.1416    4.3038 H.spc   1  LIG11       0.0618
     22 H           2.8846   -2.2677    3.7620 H.spc   1  LIG11       0.0618
     23 H           3.6664   -2.3417    1.4467 H.spc   1  LIG11       0.0636
     24 H           3.0870   -1.5947   -1.0346 H.spc   1  LIG11       0.1552
@<TRIPOS>BOND
     1     1     2    1
     2     1     7    1
     3     2     3    2
     4     2     4    1
     5     4     5   am
     6     5     6    2
     7     5     7    1
     8     7     8    2
     9     8     9    1
    10     8    16    1
    11     9    10   ar
    12     9    14   ar
    13    10    11   ar
    14    11    12   ar
    15    12    13   ar
    16    13    14   ar
    17    14    15    1
    18    15    16   am
    19    16    17    2
    20     3    18    1
    21     4    19    1
    22    10    20    1
    23    11    21    1
    24    12    22    1
    25    13    23    1
    26    15    24    1
