# Supplementary material for: DrugOn: a fully integrated pharmacophore modeling and structure optimization toolkit
Source: PeerJ. 2015 Jan 13;3:e725. doi: 10.7717/peerj.725 (PMC4304849; doi:10.7717/peerj.725)
Supplement: Supplemental Information 1 [file peerj-03-725-s001.zip › DrugOn_setup/Supplementary_Files/Custom_Fragment_DB/Custom_Fragment_10069.mol2]

@<TRIPOS>MOLECULE
NONAME
 12 12 0 0 0
SMALL
USER_CHARGES

@<TRIPOS>ATOM
      1 S          -2.2340    0.5350    1.8100 S.3     1  LIG11      -0.1730
      2 C          -1.6120   -0.7350    0.6730 C.3     1  LIG11       0.0235
      3 C          -0.3360   -0.3010    0.0290 C.ar    1  LIG11       0.0188
      4 S           1.1950   -0.7530    0.6730 S.2     1  LIG11      -0.0796
      5 C           1.9650    0.1000   -0.6010 C.ar    1  LIG11       0.0649
      6 N           1.1700    0.6920   -1.4730 N.ar    1  LIG11      -0.2554
      7 C          -0.1470    0.4610   -1.1100 C.ar    1  LIG11       0.0387
      8 H          -3.3939    0.1078    2.3772 H.spc   1  LIG11       0.1020
      9 H          -2.3462   -0.9462   -0.0762 H.spc   1  LIG11       0.0428
     10 H          -1.4165   -1.6225    1.2378 H.spc   1  LIG11       0.0428
     11 H           2.9928    0.1477   -0.6812 H.spc   1  LIG11       0.0907
     12 H          -0.9389    0.8347   -1.6562 H.spc   1  LIG11       0.0838
@<TRIPOS>BOND
     1     1     2    1
     2     2     3    1
     3     3     4   ar
     4     3     7   ar
     5     4     5   ar
     6     5     6   ar
     7     6     7   ar
     8     1     8    1
     9     2     9    1
    10     2    10    1
    11     5    11    1
    12     7    12    1
