# Supplementary material for: DrugOn: a fully integrated pharmacophore modeling and structure optimization toolkit
Source: PeerJ. 2015 Jan 13;3:e725. doi: 10.7717/peerj.725 (PMC4304849; doi:10.7717/peerj.725)
Supplement: Supplemental Information 1 [file peerj-03-725-s001.zip › DrugOn_setup/Supplementary_Files/Custom_Fragment_DB/Custom_Fragment_1007.mol2]

@<TRIPOS>MOLECULE
NONAME
 14 14 0 0 0
SMALL
USER_CHARGES

@<TRIPOS>ATOM
      1 S          -0.1470    1.9590    0.4170 S.3     1  LIG11      -0.0879
      2 C           1.5200    2.6030    0.1470 C.3     1  LIG11      -0.0106
      3 C           0.0780    0.2890    0.0380 C.ar    1  LIG11       0.2079
      4 N           1.1990   -0.2950   -0.3410 N.ar    1  LIG11      -0.1212
      5 N           0.9240   -1.6370   -0.5380 N.ar    1  LIG11      -0.1354
      6 C          -0.3560   -1.8170   -0.2700 C.ar    1  LIG11       0.1379
      7 N          -0.9280   -0.6360    0.0960 N.ar    1  LIG11      -0.2310
      8 N          -2.2890   -0.4670    0.4510 N.pl3   1  LIG11      -0.2950
      9 H           1.5340    3.6538    0.3486 H.spc   1  LIG11       0.0345
     10 H           1.8314    2.4146   -0.8592 H.spc   1  LIG11       0.0345
     11 H           2.1996    2.1087    0.8094 H.spc   1  LIG11       0.0345
     12 H          -0.8511   -2.7205   -0.3291 H.spc   1  LIG11       0.1064
     13 H          -2.6248    0.4231    0.7043 H.spc   1  LIG11       0.1627
     14 H          -2.8990   -1.2397    0.4444 H.spc   1  LIG11       0.1627
@<TRIPOS>BOND
     1     1     2    1
     2     1     3    1
     3     3     4   ar
     4     3     7   ar
     5     4     5   ar
     6     5     6   ar
     7     6     7   ar
     8     7     8    1
     9     2     9    1
    10     2    10    1
    11     2    11    1
    12     6    12    1
    13     8    13    1
    14     8    14    1
