# Supplementary material for: DrugOn: a fully integrated pharmacophore modeling and structure optimization toolkit
Source: PeerJ. 2015 Jan 13;3:e725. doi: 10.7717/peerj.725 (PMC4304849; doi:10.7717/peerj.725)
Supplement: Supplemental Information 1 [file peerj-03-725-s001.zip › DrugOn_setup/Supplementary_Files/Custom_Fragment_DB/Custom_Fragment_10070.mol2]

@<TRIPOS>MOLECULE
NONAME
 31 32 0 0 0
SMALL
USER_CHARGES

@<TRIPOS>ATOM
      1 O          -1.8240   -0.4280   -3.1590 O.2     1  LIG11      -0.2757
      2 C          -2.2370   -0.1940   -2.0260 C.2     1  LIG11       0.2152
      3 N          -1.4800    0.0570   -0.9070 N.am    1  LIG11      -0.2702
      4 C          -0.1130    0.2910   -0.8670 C.ar    1  LIG11       0.1339
      5 N           0.7040    0.7880   -1.8650 N.ar    1  LIG11      -0.3033
      6 C           0.3210    1.3190   -3.1630 C.3     1  LIG11       0.0161
      7 C           2.0040    0.7690   -1.3990 C.ar    1  LIG11       0.1947
      8 N           3.0450    1.0680   -2.1770 N.pl3   1  LIG11      -0.3288
      9 N           2.0490    0.4550   -0.1210 N.ar    1  LIG11      -0.2127
     10 C           0.7450    0.1650    0.2150 C.ar    1  LIG11       0.1129
     11 C           0.3940   -0.2660    1.5540 C.ar    1  LIG11       0.0038
     12 C           0.8720    0.4570    2.6570 C.ar    1  LIG11      -0.0525
     13 C           0.5560    0.0550    3.9580 C.ar    1  LIG11      -0.0611
     14 C          -0.2320   -1.0770    4.1670 C.ar    1  LIG11      -0.0617
     15 C          -0.7010   -1.8100    3.0770 C.ar    1  LIG11      -0.0611
     16 C          -0.3860   -1.4100    1.7750 C.ar    1  LIG11      -0.0525
     17 C          -3.7150   -0.2390   -1.7190 C.3     1  LIG11       0.0125
     18 H          -1.9563    0.0724   -0.0456 H.spc   1  LIG11       0.1562
     19 H          -0.7368    1.2208   -3.2911 H.spc   1  LIG11       0.0457
     20 H           0.8383    0.8002   -3.9428 H.spc   1  LIG11       0.0457
     21 H           0.5866    2.3544   -3.2118 H.spc   1  LIG11       0.0457
     22 H           2.9029    1.2901   -3.1255 H.spc   1  LIG11       0.1451
     23 H           3.9556    1.0667   -1.8028 H.spc   1  LIG11       0.1451
     24 H           1.4608    1.2912    2.5070 H.spc   1  LIG11       0.0624
     25 H           0.9058    0.5959    4.7643 H.spc   1  LIG11       0.0618
     26 H          -0.4678   -1.3719    5.1275 H.spc   1  LIG11       0.0618
     27 H          -1.2815   -2.6491    3.2319 H.spc   1  LIG11       0.0618
     28 H          -0.7295   -1.9598    0.9720 H.spc   1  LIG11       0.0624
     29 H          -4.2607   -0.4364   -2.6180 H.spc   1  LIG11       0.0323
     30 H          -4.0324    0.6879   -1.2890 H.spc   1  LIG11       0.0323
     31 H          -3.9041   -1.0212   -1.0138 H.spc   1  LIG11       0.0323
@<TRIPOS>BOND
     1     1     2    2
     2     2     3   am
     3     2    17    1
     4     3     4    1
     5     4     5   ar
     6     4    10   ar
     7     5     6    1
     8     5     7   ar
     9     7     8    1
    10     7     9   ar
    11     9    10   ar
    12    10    11    1
    13    11    12   ar
    14    11    16   ar
    15    12    13   ar
    16    13    14   ar
    17    14    15   ar
    18    15    16   ar
    19     3    18    1
    20     6    19    1
    21     6    20    1
    22     6    21    1
    23     8    22    1
    24     8    23    1
    25    12    24    1
    26    13    25    1
    27    14    26    1
    28    15    27    1
    29    16    28    1
    30    17    29    1
    31    17    30    1
    32    17    31    1
