# Supplementary material for: DrugOn: a fully integrated pharmacophore modeling and structure optimization toolkit
Source: PeerJ. 2015 Jan 13;3:e725. doi: 10.7717/peerj.725 (PMC4304849; doi:10.7717/peerj.725)
Supplement: Supplemental Information 1 [file peerj-03-725-s001.zip › DrugOn_setup/Supplementary_Files/Custom_Fragment_DB/Custom_Fragment_10071.mol2]

@<TRIPOS>MOLECULE
NONAME
 31 32 0 0 0
SMALL
USER_CHARGES

@<TRIPOS>ATOM
      1 S          -1.9850    0.2010    1.0450 S.O2    1  LIG11       0.0429
      2 O          -2.9670    1.2710    0.9790 O.2     1  LIG11      -0.1553
      3 O          -2.4430   -1.1770    1.1130 O.2     1  LIG11      -0.1553
      4 N          -0.9120    0.3960   -0.2820 N.pl3   1  LIG11      -0.2026
      5 C          -0.0320   -0.7120   -0.5490 C.ar    1  LIG11       0.0723
      6 C          -0.5820   -1.8210   -1.2050 C.ar    1  LIG11      -0.0373
      7 C           0.1320   -3.0150   -1.3030 C.ar    1  LIG11      -0.0598
      8 C           1.3920   -3.1190   -0.7190 C.ar    1  LIG11      -0.0599
      9 C           1.9510   -2.0200   -0.0670 C.ar    1  LIG11      -0.0386
     10 C           1.2640   -0.8000   -0.0140 C.ar    1  LIG11       0.0562
     11 N           1.9360    0.2740    0.5900 N.am    1  LIG11      -0.2839
     12 C           1.7660    1.6050    0.3330 C.2     1  LIG11       0.2191
     13 O           2.2940    2.4710    1.0270 O.2     1  LIG11      -0.2754
     14 C           0.9620    1.9610   -0.8940 C.3     1  LIG11       0.0443
     15 C          -0.5220    1.7840   -0.6350 C.3     1  LIG11       0.0513
     16 C          -1.3200    2.1860   -1.8790 C.3     1  LIG11      -0.0443
     17 C          -0.9340    0.5140    2.4610 C.3     1  LIG11       0.0738
     18 H          -1.5246   -1.7537   -1.6197 H.spc   1  LIG11       0.0637
     19 H          -0.2724   -3.8196   -1.8071 H.spc   1  LIG11       0.0618
     20 H           1.9120   -4.0090   -0.7686 H.spc   1  LIG11       0.0618
     21 H           2.8774   -2.1061    0.3796 H.spc   1  LIG11       0.0637
     22 H           2.6041    0.0425    1.2750 H.spc   1  LIG11       0.1549
     23 H           1.2650    1.3522   -1.7201 H.spc   1  LIG11       0.0377
     24 H           1.1433    2.9888   -1.1300 H.spc   1  LIG11       0.0377
     25 H          -0.7413    2.4103    0.2044 H.spc   1  LIG11       0.0520
     26 H          -1.0692    1.5347   -2.6901 H.spc   1  LIG11       0.0248
     27 H          -1.1104    3.2020   -2.1413 H.spc   1  LIG11       0.0248
     28 H          -2.3657    2.0998   -1.6691 H.spc   1  LIG11       0.0248
     29 H          -1.5073    0.4183    3.3594 H.spc   1  LIG11       0.0482
     30 H          -0.5072    1.4931    2.3964 H.spc   1  LIG11       0.0482
     31 H          -0.1384   -0.2014    2.4735 H.spc   1  LIG11       0.0482
@<TRIPOS>BOND
     1     1     2    2
     2     1     3    2
     3     1     4    1
     4     1    17    1
     5     4     5    1
     6     4    15    1
     7     5     6   ar
     8     5    10   ar
     9     6     7   ar
    10     7     8   ar
    11     8     9   ar
    12     9    10   ar
    13    10    11    1
    14    11    12   am
    15    12    13    2
    16    12    14    1
    17    14    15    1
    18    15    16    1
    19     6    18    1
    20     7    19    1
    21     8    20    1
    22     9    21    1
    23    11    22    1
    24    14    23    1
    25    14    24    1
    26    15    25    1
    27    16    26    1
    28    16    27    1
    29    16    28    1
    30    17    29    1
    31    17    30    1
    32    17    31    1
