# Supplementary material for: DrugOn: a fully integrated pharmacophore modeling and structure optimization toolkit
Source: PeerJ. 2015 Jan 13;3:e725. doi: 10.7717/peerj.725 (PMC4304849; doi:10.7717/peerj.725)
Supplement: Supplemental Information 1 [file peerj-03-725-s001.zip › DrugOn_setup/Supplementary_Files/Custom_Fragment_DB/Custom_Fragment_10072.mol2]

@<TRIPOS>MOLECULE
NONAME
 27 28 0 0 0
SMALL
USER_CHARGES

@<TRIPOS>ATOM
      1 O          -1.3160   -0.5430   -2.4820 O.2     1  LIG11      -0.4473
      2 C          -1.8330    0.3930   -1.6130 C.2     1  LIG11       0.1084
      3 C          -1.5370    0.4460   -0.3080 C.2     1  LIG11       0.0771
      4 C          -2.1610    1.4170    0.5240 C.1     1  LIG11       0.0988
      5 N          -2.6890    2.2040    1.1970 N.1     1  LIG11      -0.1911
      6 C          -0.5670   -0.5450    0.2920 C.3     1  LIG11       0.0643
      7 C           0.6730    0.1790    0.8290 C.ar    1  LIG11      -0.0335
      8 C           0.8840    0.2840    2.2170 C.ar    1  LIG11      -0.0576
      9 C           1.9880    0.9750    2.7230 C.ar    1  LIG11      -0.0615
     10 C           2.8970    1.5740    1.8520 C.ar    1  LIG11      -0.0617
     11 C           2.7060    1.4810    0.4740 C.ar    1  LIG11      -0.0615
     12 C           1.6040    0.7910   -0.0350 C.ar    1  LIG11      -0.0576
     13 C          -0.2110   -1.6860   -0.6730 C.2     1  LIG11       0.0719
     14 N           0.4600   -2.7700   -0.1130 N.pl3   1  LIG11      -0.3566
     15 C          -0.5870   -1.6170   -1.9740 C.2     1  LIG11       0.2009
     16 N          -0.3110   -2.5820   -2.9120 N.pl3   1  LIG11      -0.3280
     17 H          -2.4878    1.0956   -1.9906 H.spc   1  LIG11       0.1040
     18 H          -1.0553   -1.0171    1.1188 H.spc   1  LIG11       0.0468
     19 H           0.2150   -0.1548    2.8688 H.spc   1  LIG11       0.0621
     20 H           2.1307    1.0421    3.7429 H.spc   1  LIG11       0.0618
     21 H           3.7108    2.0860    2.2270 H.spc   1  LIG11       0.0618
     22 H           3.3800    1.9228   -0.1706 H.spc   1  LIG11       0.0618
     23 H           1.4693    0.7282   -1.0562 H.spc   1  LIG11       0.0621
     24 H           0.7053   -2.7580    0.8404 H.spc   1  LIG11       0.1422
     25 H           0.6891   -3.5485   -0.6704 H.spc   1  LIG11       0.1422
     26 H          -0.6152   -2.4666   -3.8412 H.spc   1  LIG11       0.1452
     27 H           0.1910   -3.3890   -2.6550 H.spc   1  LIG11       0.1452
@<TRIPOS>BOND
     1     1     2    1
     2     1    15    1
     3     2     3    2
     4     3     4    1
     5     3     6    1
     6     4     5    3
     7     6     7    1
     8     6    13    1
     9     7     8   ar
    10     7    12   ar
    11     8     9   ar
    12     9    10   ar
    13    10    11   ar
    14    11    12   ar
    15    13    14    1
    16    13    15    2
    17    15    16    1
    18     2    17    1
    19     6    18    1
    20     8    19    1
    21     9    20    1
    22    10    21    1
    23    11    22    1
    24    12    23    1
    25    14    24    1
    26    14    25    1
    27    16    26    1
    28    16    27    1
