# Supplementary material for: DrugOn: a fully integrated pharmacophore modeling and structure optimization toolkit
Source: PeerJ. 2015 Jan 13;3:e725. doi: 10.7717/peerj.725 (PMC4304849; doi:10.7717/peerj.725)
Supplement: Supplemental Information 1 [file peerj-03-725-s001.zip › DrugOn_setup/Supplementary_Files/Custom_Fragment_DB/Custom_Fragment_10073.mol2]

@<TRIPOS>MOLECULE
NONAME
 18 18 0 0 0
SMALL
USER_CHARGES

@<TRIPOS>ATOM
      1 S           2.9800   -1.5390   -1.8850 S.2     1  LIG11      -0.0188
      2 C           1.9910   -0.4350   -1.0790 C.2     1  LIG11       0.1319
      3 N           2.5290    0.8370   -0.9490 N.am    1  LIG11      -0.3404
      4 N           0.7750   -0.8440   -0.6250 N.am    1  LIG11      -0.2970
      5 C          -0.2670   -0.2030    0.0650 C.ar    1  LIG11       0.0326
      6 C          -1.3900   -0.9970    0.3580 C.ar    1  LIG11      -0.0405
      7 C          -2.4890   -0.4700    1.0400 C.ar    1  LIG11      -0.0600
      8 C          -2.4800    0.8610    1.4420 C.ar    1  LIG11      -0.0616
      9 C          -1.3750    1.6590    1.1590 C.ar    1  LIG11      -0.0600
     10 C          -0.2740    1.1310    0.4740 C.ar    1  LIG11      -0.0405
     11 H           3.4220    1.0334   -1.3139 H.spc   1  LIG11       0.1440
     12 H           2.0178    1.5433   -0.4918 H.spc   1  LIG11       0.1440
     13 H           0.5855   -1.7898   -0.8220 H.spc   1  LIG11       0.1538
     14 H          -1.4023   -1.9862    0.0640 H.spc   1  LIG11       0.0636
     15 H          -3.3055   -1.0669    1.2450 H.spc   1  LIG11       0.0618
     16 H          -3.2885    1.2554    1.9477 H.spc   1  LIG11       0.0618
     17 H          -1.3673    2.6472    1.4564 H.spc   1  LIG11       0.0618
     18 H           0.5388    1.7332    0.2700 H.spc   1  LIG11       0.0636
@<TRIPOS>BOND
     1     1     2    2
     2     2     3    1
     3     2     4    1
     4     4     5    1
     5     5     6   ar
     6     5    10   ar
     7     6     7   ar
     8     7     8   ar
     9     8     9   ar
    10     9    10   ar
    11     3    11    1
    12     3    12    1
    13     4    13    1
    14     6    14    1
    15     7    15    1
    16     8    16    1
    17     9    17    1
    18    10    18    1
