# Supplementary material for: DrugOn: a fully integrated pharmacophore modeling and structure optimization toolkit
Source: PeerJ. 2015 Jan 13;3:e725. doi: 10.7717/peerj.725 (PMC4304849; doi:10.7717/peerj.725)
Supplement: Supplemental Information 1 [file peerj-03-725-s001.zip › DrugOn_setup/Supplementary_Files/Custom_Fragment_DB/Custom_Fragment_10074.mol2]

@<TRIPOS>MOLECULE
NONAME
 23 24 0 0 0
SMALL
USER_CHARGES

@<TRIPOS>ATOM
      1 CL         -0.6610    1.4940   -2.2090 Cl      1  LIG11      -0.0797
      2 C           0.3810    0.1200   -2.1610 C.ar    1  LIG11       0.0832
      3 C           0.6270   -0.5770   -3.3450 C.ar    1  LIG11      -0.0398
      4 C           1.4970   -1.6690   -3.3430 C.ar    1  LIG11      -0.0602
      5 C           2.1290   -2.0610   -2.1610 C.ar    1  LIG11      -0.0582
      6 C           1.8870   -1.3680   -0.9750 C.ar    1  LIG11      -0.0178
      7 C           0.9980   -0.2890   -0.9710 C.ar    1  LIG11       0.1486
      8 O           0.8200    0.4020    0.2120 O.3     1  LIG11      -0.4353
      9 C          -0.3230    0.0890    0.9420 C.ar    1  LIG11       0.2381
     10 N          -1.0280   -1.0300    0.6180 N.ar    1  LIG11      -0.2199
     11 C          -2.1250   -1.3020    1.3650 C.ar    1  LIG11       0.0315
     12 C          -2.5500   -0.5130    2.4250 C.ar    1  LIG11      -0.0421
     13 C          -1.8100    0.6240    2.7440 C.ar    1  LIG11      -0.0377
     14 C          -0.6720    0.9360    1.9940 C.ar    1  LIG11       0.1135
     15 C           0.1030    2.0970    2.3020 C.1     1  LIG11       0.1045
     16 N           0.7260    3.0450    2.5630 N.1     1  LIG11      -0.1907
     17 H           0.1662   -0.2854   -4.2212 H.spc   1  LIG11       0.0633
     18 H           1.6735   -2.1879   -4.2174 H.spc   1  LIG11       0.0618
     19 H           2.7762   -2.8648   -2.1650 H.spc   1  LIG11       0.0619
     20 H           2.3624   -1.6507   -0.1037 H.spc   1  LIG11       0.0655
     21 H          -2.6758   -2.1433    1.1328 H.spc   1  LIG11       0.0831
     22 H          -3.3939   -0.7625    2.9641 H.spc   1  LIG11       0.0633
     23 H          -2.0995    1.2305    3.5271 H.spc   1  LIG11       0.0632
@<TRIPOS>BOND
     1     1     2    1
     2     2     3   ar
     3     2     7   ar
     4     3     4   ar
     5     4     5   ar
     6     5     6   ar
     7     6     7   ar
     8     7     8    1
     9     8     9    1
    10     9    10   ar
    11     9    14   ar
    12    10    11   ar
    13    11    12   ar
    14    12    13   ar
    15    13    14   ar
    16    14    15    1
    17    15    16    3
    18     3    17    1
    19     4    18    1
    20     5    19    1
    21     6    20    1
    22    11    21    1
    23    12    22    1
    24    13    23    1
