# Supplementary material for: DrugOn: a fully integrated pharmacophore modeling and structure optimization toolkit
Source: PeerJ. 2015 Jan 13;3:e725. doi: 10.7717/peerj.725 (PMC4304849; doi:10.7717/peerj.725)
Supplement: Supplemental Information 1 [file peerj-03-725-s001.zip › DrugOn_setup/Supplementary_Files/Custom_Fragment_DB/Custom_Fragment_10075.mol2]

@<TRIPOS>MOLECULE
NONAME
 31 33 0 0 0
SMALL
USER_CHARGES

@<TRIPOS>ATOM
      1 O           1.9720   -0.7450   -1.8410 O.2     1  LIG11      -0.2757
      2 C           2.4770   -0.7120   -0.7210 C.2     1  LIG11       0.2152
      3 N           1.9640   -0.0830    0.3900 N.am    1  LIG11      -0.2699
      4 C           0.6630    0.3860    0.4950 C.ar    1  LIG11       0.1385
      5 N           0.3340    1.3840    1.3960 N.ar    1  LIG11      -0.2713
      6 C           1.1140    2.0560    2.3390 C.ar    1  LIG11       0.0158
      7 C           0.5640    3.0160    3.0940 C.ar    1  LIG11      -0.0268
      8 C          -0.8690    3.2770    2.8330 C.ar    1  LIG11       0.0328
      9 N          -1.6250    2.6710    1.9630 N.ar    1  LIG11      -0.2202
     10 C          -1.0160    1.6920    1.2230 C.ar    1  LIG11       0.2367
     11 N          -1.5590    0.9220    0.3010 N.ar    1  LIG11      -0.2084
     12 C          -0.5410    0.0860   -0.1190 C.ar    1  LIG11       0.1135
     13 C          -0.8490   -1.0260   -0.9930 C.ar    1  LIG11       0.0038
     14 C          -0.5070   -2.3400   -0.6360 C.ar    1  LIG11      -0.0525
     15 C          -0.8650   -3.4100   -1.4600 C.ar    1  LIG11      -0.0611
     16 C          -1.5770   -3.1780   -2.6390 C.ar    1  LIG11      -0.0617
     17 C          -1.9360   -1.8770   -2.9920 C.ar    1  LIG11      -0.0611
     18 C          -1.5800   -0.8040   -2.1700 C.ar    1  LIG11      -0.0525
     19 C           3.8370   -1.3140   -0.4630 C.3     1  LIG11       0.0125
     20 H           2.5609    0.0427    1.1628 H.spc   1  LIG11       0.1562
     21 H           2.1106    1.8140    2.4539 H.spc   1  LIG11       0.0815
     22 H           1.1006    3.5358    3.8059 H.spc   1  LIG11       0.0647
     23 H          -1.3153    4.0156    3.3989 H.spc   1  LIG11       0.0831
     24 H           0.0111   -2.5163    0.2389 H.spc   1  LIG11       0.0624
     25 H          -0.6030   -4.3730   -1.1972 H.spc   1  LIG11       0.0618
     26 H          -1.8374   -3.9688   -3.2488 H.spc   1  LIG11       0.0618
     27 H          -2.4652   -1.7065   -3.8614 H.spc   1  LIG11       0.0618
     28 H          -1.8560    0.1558   -2.4299 H.spc   1  LIG11       0.0624
     29 H           4.1918   -1.7896   -1.3534 H.spc   1  LIG11       0.0323
     30 H           3.7832   -2.0210    0.3384 H.spc   1  LIG11       0.0323
     31 H           4.5181   -0.5375   -0.1837 H.spc   1  LIG11       0.0323
@<TRIPOS>BOND
     1     1     2    2
     2     2     3   am
     3     2    19    1
     4     3     4    1
     5     4     5   ar
     6     4    12   ar
     7     5     6   ar
     8     5    10   ar
     9     6     7   ar
    10     7     8   ar
    11     8     9   ar
    12     9    10   ar
    13    10    11   ar
    14    11    12   ar
    15    12    13    1
    16    13    14   ar
    17    13    18   ar
    18    14    15   ar
    19    15    16   ar
    20    16    17   ar
    21    17    18   ar
    22     3    20    1
    23     6    21    1
    24     7    22    1
    25     8    23    1
    26    14    24    1
    27    15    25    1
    28    16    26    1
    29    17    27    1
    30    18    28    1
    31    19    29    1
    32    19    30    1
    33    19    31    1
