# Supplementary material for: DrugOn: a fully integrated pharmacophore modeling and structure optimization toolkit
Source: PeerJ. 2015 Jan 13;3:e725. doi: 10.7717/peerj.725 (PMC4304849; doi:10.7717/peerj.725)
Supplement: Supplemental Information 1 [file peerj-03-725-s001.zip › DrugOn_setup/Supplementary_Files/Custom_Fragment_DB/Custom_Fragment_10076.mol2]

@<TRIPOS>MOLECULE
NONAME
 25 26 0 0 0
SMALL
USER_CHARGES

@<TRIPOS>ATOM
      1 S          -0.7430    3.4070   -0.3390 S.2     1  LIG11      -0.0128
      2 C          -0.4030    1.7680   -0.1130 C.ar    1  LIG11       0.1598
      3 N           0.8480    1.3520   -0.4730 N.ar    1  LIG11      -0.3346
      4 C           1.2940    0.0410   -0.3600 C.ar    1  LIG11       0.0518
      5 C           2.6000   -0.2620   -0.7570 C.ar    1  LIG11      -0.0376
      6 C           3.0710   -1.5690   -0.6510 C.ar    1  LIG11      -0.0598
      7 C           2.2380   -2.5660   -0.1500 C.ar    1  LIG11      -0.0610
      8 C           0.9320   -2.2570    0.2450 C.ar    1  LIG11      -0.0491
      9 C           0.4530   -0.9450    0.1400 C.ar    1  LIG11       0.0403
     10 C          -0.9140   -0.5560    0.5380 C.ar    1  LIG11       0.1370
     11 N          -1.7950   -1.3870    1.0010 N.2     1  LIG11      -0.2828
     12 N          -1.2760    0.7980    0.4020 N.ar    1  LIG11      -0.3063
     13 C          -2.6480    1.1670    0.8230 C.3     1  LIG11       0.0242
     14 C          -3.6570    1.0090   -0.3070 C.3     1  LIG11      -0.0470
     15 H           1.4716    2.0225   -0.8347 H.spc   1  LIG11       0.1678
     16 H           3.2135    0.4805   -1.1276 H.spc   1  LIG11       0.0638
     17 H           4.0342   -1.7974   -0.9429 H.spc   1  LIG11       0.0618
     18 H           2.5847   -3.5347   -0.0699 H.spc   1  LIG11       0.0618
     19 H           0.3185   -2.9995    0.6156 H.spc   1  LIG11       0.0625
     20 H          -1.5666   -2.3389    1.1056 H.spc   1  LIG11       0.1883
     21 H          -2.6585    2.1757    1.1797 H.spc   1  LIG11       0.0490
     22 H          -2.9353    0.4986    1.6076 H.spc   1  LIG11       0.0490
     23 H          -3.3984    1.6658   -1.1112 H.spc   1  LIG11       0.0247
     24 H          -4.6441    1.2250    0.0449 H.spc   1  LIG11       0.0247
     25 H          -3.6367   -0.0016   -0.6579 H.spc   1  LIG11       0.0247
@<TRIPOS>BOND
     1     1     2    2
     2     2     3   ar
     3     2    12   ar
     4     3     4   ar
     5     4     5   ar
     6     4     9   ar
     7     5     6   ar
     8     6     7   ar
     9     7     8   ar
    10     8     9   ar
    11     9    10   ar
    12    10    11    2
    13    10    12   ar
    14    12    13    1
    15    13    14    1
    16     3    15    1
    17     5    16    1
    18     6    17    1
    19     7    18    1
    20     8    19    1
    21    11    20    1
    22    13    21    1
    23    13    22    1
    24    14    23    1
    25    14    24    1
    26    14    25    1
