# Supplementary material for: DrugOn: a fully integrated pharmacophore modeling and structure optimization toolkit
Source: PeerJ. 2015 Jan 13;3:e725. doi: 10.7717/peerj.725 (PMC4304849; doi:10.7717/peerj.725)
Supplement: Supplemental Information 1 [file peerj-03-725-s001.zip › DrugOn_setup/Supplementary_Files/Custom_Fragment_DB/Custom_Fragment_10077.mol2]

@<TRIPOS>MOLECULE
NONAME
 31 33 0 0 0
SMALL
USER_CHARGES

@<TRIPOS>ATOM
      1 S          -3.6600    1.4440    1.7220 S.2     1  LIG11      -0.0111
      2 C          -2.4200    0.4320    1.2560 C.ar    1  LIG11       0.1813
      3 N          -2.3090   -0.8410    1.7570 N.ar    1  LIG11      -0.2524
      4 N          -1.1810   -1.4480    1.2750 N.ar    1  LIG11      -0.1368
      5 C          -0.6180   -0.5610    0.4880 C.ar    1  LIG11       0.2242
      6 N           0.4970   -0.7680   -0.2770 N.pl3   1  LIG11      -0.2835
      7 C           1.4650   -1.7830   -0.1870 C.ar    1  LIG11       0.0336
      8 C           1.5620   -2.6850    0.8850 C.ar    1  LIG11      -0.0405
      9 C           2.5400   -3.6840    0.9110 C.ar    1  LIG11      -0.0600
     10 C           3.4440   -3.8050   -0.1410 C.ar    1  LIG11      -0.0616
     11 C           3.3680   -2.9260   -1.2180 C.ar    1  LIG11      -0.0600
     12 C           2.3880   -1.9290   -1.2370 C.ar    1  LIG11      -0.0405
     13 N          -1.3320    0.6320    0.4480 N.ar    1  LIG11      -0.2596
     14 C          -0.9830    1.8060   -0.2560 C.ar    1  LIG11       0.0516
     15 C          -1.9390    2.5320   -0.9820 C.ar    1  LIG11      -0.0377
     16 C          -1.5840    3.6980   -1.6660 C.ar    1  LIG11      -0.0598
     17 C          -0.2690    4.1560   -1.6320 C.ar    1  LIG11      -0.0616
     18 C           0.6920    3.4480   -0.9150 C.ar    1  LIG11      -0.0598
     19 C           0.3380    2.2810   -0.2330 C.ar    1  LIG11      -0.0377
     20 H          -2.9505   -1.2587    2.3760 H.spc   1  LIG11       0.1911
     21 H           0.6426   -0.1104   -0.9950 H.spc   1  LIG11       0.1550
     22 H           0.8971   -2.6089    1.6706 H.spc   1  LIG11       0.0636
     23 H           2.5919   -4.3330    1.7117 H.spc   1  LIG11       0.0618
     24 H           4.1662   -4.5420   -0.1225 H.spc   1  LIG11       0.0618
     25 H           4.0344   -3.0103   -2.0015 H.spc   1  LIG11       0.0618
     26 H           2.3412   -1.2845   -2.0416 H.spc   1  LIG11       0.0636
     27 H          -2.9161    2.2012   -1.0114 H.spc   1  LIG11       0.0638
     28 H          -2.2977    4.2207   -2.1974 H.spc   1  LIG11       0.0618
     29 H          -0.0077    5.0174   -2.1367 H.spc   1  LIG11       0.0618
     30 H           1.6668    3.7856   -0.8873 H.spc   1  LIG11       0.0618
     31 H           1.0569    1.7614    0.2945 H.spc   1  LIG11       0.0638
@<TRIPOS>BOND
     1     1     2    2
     2     2     3   ar
     3     2    13   ar
     4     3     4   ar
     5     4     5   ar
     6     5     6    1
     7     5    13   ar
     8     6     7    1
     9     7     8   ar
    10     7    12   ar
    11     8     9   ar
    12     9    10   ar
    13    10    11   ar
    14    11    12   ar
    15    13    14    1
    16    14    15   ar
    17    14    19   ar
    18    15    16   ar
    19    16    17   ar
    20    17    18   ar
    21    18    19   ar
    22     3    20    1
    23     6    21    1
    24     8    22    1
    25     9    23    1
    26    10    24    1
    27    11    25    1
    28    12    26    1
    29    15    27    1
    30    16    28    1
    31    17    29    1
    32    18    30    1
    33    19    31    1
