# Supplementary material for: DrugOn: a fully integrated pharmacophore modeling and structure optimization toolkit
Source: PeerJ. 2015 Jan 13;3:e725. doi: 10.7717/peerj.725 (PMC4304849; doi:10.7717/peerj.725)
Supplement: Supplemental Information 1 [file peerj-03-725-s001.zip › DrugOn_setup/Supplementary_Files/Custom_Fragment_DB/Custom_Fragment_10078.mol2]

@<TRIPOS>MOLECULE
NONAME
 15 15 0 0 0
SMALL
USER_CHARGES

@<TRIPOS>ATOM
      1 F          -0.1500   -1.9860    1.0560 F       1  LIG11      -0.1643
      2 C          -0.9090   -1.3230    0.1370 C.3     1  LIG11       0.4367
      3 F          -2.2040   -1.6640    0.4160 F       1  LIG11      -0.1643
      4 F          -0.6390   -1.8710   -1.0820 F       1  LIG11      -0.1643
      5 C          -0.6860    0.1700    0.1660 C.ar    1  LIG11       0.1789
      6 N          -1.6860    1.0430    0.4420 N.ar    1  LIG11      -0.1690
      7 N          -1.0950    2.2640    0.3720 N.ar    1  LIG11      -0.2834
      8 C           0.2340    2.1920    0.0640 C.ar    1  LIG11       0.0369
      9 C           0.5460    0.8550   -0.0790 C.ar    1  LIG11       0.1078
     10 C           1.8540    0.3260   -0.4070 C.2     1  LIG11       0.3404
     11 O           2.8530    1.0080   -0.5990 O.2     1  LIG11      -0.2450
     12 O           1.8800   -1.0150   -0.4850 O.3     1  LIG11      -0.4770
     13 H          -1.5733    3.1105    0.5267 H.spc   1  LIG11       0.1882
     14 H           0.8827    2.9876   -0.0419 H.spc   1  LIG11       0.0832
     15 H           1.0982   -1.5084   -0.3326 H.spc   1  LIG11       0.2954
@<TRIPOS>BOND
     1     1     2    1
     2     2     3    1
     3     2     4    1
     4     2     5    1
     5     5     6   ar
     6     5     9   ar
     7     6     7   ar
     8     7     8   ar
     9     8     9   ar
    10     9    10    1
    11    10    11    2
    12    10    12    1
    13     7    13    1
    14     8    14    1
    15    12    15    1
