# Supplementary material for: DrugOn: a fully integrated pharmacophore modeling and structure optimization toolkit
Source: PeerJ. 2015 Jan 13;3:e725. doi: 10.7717/peerj.725 (PMC4304849; doi:10.7717/peerj.725)
Supplement: Supplemental Information 1 [file peerj-03-725-s001.zip › DrugOn_setup/Supplementary_Files/Custom_Fragment_DB/Custom_Fragment_10079.mol2]

@<TRIPOS>MOLECULE
NONAME
 17 17 0 0 0
SMALL
USER_CHARGES

@<TRIPOS>ATOM
      1 O           1.2730    0.1110    1.9720 O.2     1  LIG11      -0.2922
      2 C           1.3720    0.2000    0.7470 C.2     1  LIG11       0.1633
      3 C           2.7120    0.4740    0.1030 C.3     1  LIG11      -0.0013
      4 C           0.2140    0.0460   -0.1320 C.ar    1  LIG11       0.0571
      5 C           0.1580    0.1180   -1.5460 C.ar    1  LIG11       0.0599
      6 N          -1.0750   -0.0720   -2.0360 N.ar    1  LIG11      -0.1814
      7 N          -1.8280   -0.2700   -0.9200 N.ar    1  LIG11      -0.2812
      8 C          -1.0960   -0.2080    0.2420 C.ar    1  LIG11       0.0434
      9 C          -1.7310   -0.3980    1.5710 C.3     1  LIG11      -0.0222
     10 H           3.4614    0.5627    0.8616 H.spc   1  LIG11       0.0309
     11 H           2.6667    1.3704   -0.4796 H.spc   1  LIG11       0.0309
     12 H           2.9631   -0.3387   -0.5461 H.spc   1  LIG11       0.0309
     13 H           0.9833    0.2985   -2.1388 H.spc   1  LIG11       0.0855
     14 H          -2.7974   -0.4402   -0.9424 H.spc   1  LIG11       0.1885
     15 H          -0.9890   -0.3112    2.3371 H.spc   1  LIG11       0.0292
     16 H          -2.2052   -1.3559    1.6214 H.spc   1  LIG11       0.0292
     17 H          -2.4761    0.3562    1.7159 H.spc   1  LIG11       0.0292
@<TRIPOS>BOND
     1     1     2    2
     2     2     3    1
     3     2     4    1
     4     4     5   ar
     5     4     8   ar
     6     5     6   ar
     7     6     7   ar
     8     7     8   ar
     9     8     9    1
    10     3    10    1
    11     3    11    1
    12     3    12    1
    13     5    13    1
    14     7    14    1
    15     9    15    1
    16     9    16    1
    17     9    17    1
