# Supplementary material for: DrugOn: a fully integrated pharmacophore modeling and structure optimization toolkit
Source: PeerJ. 2015 Jan 13;3:e725. doi: 10.7717/peerj.725 (PMC4304849; doi:10.7717/peerj.725)
Supplement: Supplemental Information 1 [file peerj-03-725-s001.zip › DrugOn_setup/Supplementary_Files/Custom_Fragment_DB/Custom_Fragment_1008.mol2]

@<TRIPOS>MOLECULE
NONAME
 17 17 0 0 0
SMALL
USER_CHARGES

@<TRIPOS>ATOM
      1 O          -0.8090   -0.7520    2.0550 O.2     1  LIG11      -0.2658
      2 C          -0.1230   -0.5730    1.0500 C.ar    1  LIG11       0.2743
      3 N          -0.3980    0.2860   -0.0170 N.ar    1  LIG11      -0.1832
      4 N          -1.5740    1.0130   -0.1130 N.2     1  LIG11      -0.1784
      5 C          -2.6600    0.5100    0.3810 C.2     1  LIG11       0.0121
      6 C           0.5480    0.4870   -1.0210 C.ar    1  LIG11       0.1312
      7 N           1.6920   -0.1300   -1.0780 N.ar    1  LIG11      -0.2403
      8 C           1.9570   -1.0290   -0.0840 C.ar    1  LIG11       0.0348
      9 C           1.1540   -1.2930    0.9430 C.ar    1  LIG11       0.0229
     10 C           0.2140    1.4810   -2.1150 C.3     1  LIG11      -0.0044
     11 H          -3.5463    1.0352    0.3199 H.spc   1  LIG11       0.0762
     12 H          -2.6393   -0.4161    0.8358 H.spc   1  LIG11       0.0762
     13 H           2.8502   -1.5436   -0.1339 H.spc   1  LIG11       0.0832
     14 H           1.4231   -1.9919    1.6530 H.spc   1  LIG11       0.0687
     15 H          -0.7521    1.9029   -1.9315 H.spc   1  LIG11       0.0308
     16 H           0.2328    1.0002   -3.0707 H.spc   1  LIG11       0.0308
     17 H           0.9448    2.2625   -2.1152 H.spc   1  LIG11       0.0308
@<TRIPOS>BOND
     1     1     2    2
     2     2     3   ar
     3     2     9   ar
     4     3     4    1
     5     3     6   ar
     6     4     5    2
     7     6     7   ar
     8     6    10    1
     9     7     8   ar
    10     8     9   ar
    11     5    11    1
    12     5    12    1
    13     8    13    1
    14     9    14    1
    15    10    15    1
    16    10    16    1
    17    10    17    1
