# Supplementary material for: DrugOn: a fully integrated pharmacophore modeling and structure optimization toolkit
Source: PeerJ. 2015 Jan 13;3:e725. doi: 10.7717/peerj.725 (PMC4304849; doi:10.7717/peerj.725)
Supplement: Supplemental Information 1 [file peerj-03-725-s001.zip › DrugOn_setup/Supplementary_Files/Custom_Fragment_DB/Custom_Fragment_10080.mol2]

@<TRIPOS>MOLECULE
NONAME
 17 16 0 0 0
SMALL
USER_CHARGES

@<TRIPOS>ATOM
      1 N           1.5340    0.6530   -0.9980 N.3     1  LIG11      -0.3242
      2 C           1.1320   -0.3890   -0.0340 C.3     1  LIG11       0.0205
      3 C           1.1980   -1.7490   -0.7380 C.3     1  LIG11      -0.0463
      4 C          -0.2310   -0.1600    0.5760 C.2     1  LIG11      -0.0719
      5 C          -1.1570    0.7590    0.2510 C.2     1  LIG11      -0.0896
      6 C          -2.4750    0.8850    0.9430 C.3     1  LIG11      -0.0468
      7 H           2.4592    0.4356   -1.3683 H.spc   1  LIG11       0.1187
      8 H           1.5402    1.5679   -0.5470 H.spc   1  LIG11       0.1187
      9 H           1.8138   -0.3548    0.7899 H.spc   1  LIG11       0.0499
     10 H           0.5095   -1.7610   -1.5570 H.spc   1  LIG11       0.0248
     11 H           0.9676   -2.5344   -0.0488 H.spc   1  LIG11       0.0248
     12 H           2.1892   -1.9050   -1.1095 H.spc   1  LIG11       0.0248
     13 H          -0.4862   -0.7959    1.3477 H.spc   1  LIG11       0.0584
     14 H          -0.9457    1.4132   -0.5187 H.spc   1  LIG11       0.0567
     15 H          -2.5472    0.1440    1.7115 H.spc   1  LIG11       0.0272
     16 H          -3.2744    0.7699    0.2411 H.spc   1  LIG11       0.0272
     17 H          -2.5493    1.8572    1.3837 H.spc   1  LIG11       0.0272
@<TRIPOS>BOND
     1     1     2    1
     2     2     3    1
     3     2     4    1
     4     4     5    2
     5     5     6    1
     6     1     7    1
     7     1     8    1
     8     2     9    1
     9     3    10    1
    10     3    11    1
    11     3    12    1
    12     4    13    1
    13     5    14    1
    14     6    15    1
    15     6    16    1
    16     6    17    1
