# Supplementary material for: DrugOn: a fully integrated pharmacophore modeling and structure optimization toolkit
Source: PeerJ. 2015 Jan 13;3:e725. doi: 10.7717/peerj.725 (PMC4304849; doi:10.7717/peerj.725)
Supplement: Supplemental Information 1 [file peerj-03-725-s001.zip › DrugOn_setup/Supplementary_Files/Custom_Fragment_DB/Custom_Fragment_10081.mol2]

@<TRIPOS>MOLECULE
NONAME
 34 36 0 0 0
SMALL
USER_CHARGES

@<TRIPOS>ATOM
      1 S          -3.3430   -1.1660    3.5510 S.2     1  LIG11      -0.0606
      2 C          -3.6400   -2.8410    3.7180 C.ar    1  LIG11      -0.0030
      3 C          -2.8770   -3.5390    2.8090 C.ar    1  LIG11       0.0368
      4 N          -2.0650   -2.7740    1.9910 N.ar    1  LIG11      -0.2331
      5 C          -2.1960   -1.4920    2.2820 C.ar    1  LIG11       0.1624
      6 N          -1.5780   -0.4540    1.6800 N.pl3   1  LIG11      -0.2881
      7 C          -0.5700   -0.4330    0.7470 C.ar    1  LIG11       0.1207
      8 C          -0.3390    0.8430   -0.0680 C.ar    1  LIG11       0.2934
      9 O          -1.0220    1.8530    0.0820 O.2     1  LIG11      -0.2638
     10 N           0.7770    0.6210   -0.8780 N.ar    1  LIG11      -0.2156
     11 N           1.1400   -0.7210   -0.7310 N.ar    1  LIG11      -0.2823
     12 C           2.0430   -1.4250   -1.6160 C.3     1  LIG11       0.0292
     13 C           0.3990   -1.2640    0.3030 C.ar    1  LIG11       0.0594
     14 C           0.7230   -2.6260    0.8340 C.3     1  LIG11      -0.0208
     15 C           1.4380    1.5790   -1.6720 C.ar    1  LIG11       0.0674
     16 C           2.8210    1.5240   -1.9010 C.ar    1  LIG11      -0.0362
     17 C           3.4630    2.4910   -2.6800 C.ar    1  LIG11      -0.0598
     18 C           2.7340    3.5390   -3.2340 C.ar    1  LIG11      -0.0616
     19 C           1.3650    3.6260   -2.9990 C.ar    1  LIG11      -0.0598
     20 C           0.7260    2.6590   -2.2180 C.ar    1  LIG11      -0.0362
     21 H          -4.2919   -3.2646    4.3967 H.spc   1  LIG11       0.0709
     22 H          -2.9089   -4.5683    2.7421 H.spc   1  LIG11       0.0835
     23 H          -1.9030    0.4338    1.9547 H.spc   1  LIG11       0.1543
     24 H           2.4690   -0.7351   -2.3142 H.spc   1  LIG11       0.0472
     25 H           1.5222   -2.2027   -2.1345 H.spc   1  LIG11       0.0472
     26 H           2.8263   -1.8696   -1.0383 H.spc   1  LIG11       0.0472
     27 H           0.0456   -2.8714    1.6250 H.spc   1  LIG11       0.0293
     28 H           1.7322   -2.6551    1.1882 H.spc   1  LIG11       0.0293
     29 H           0.6200   -3.3439    0.0473 H.spc   1  LIG11       0.0293
     30 H           3.3736    0.7568   -1.4874 H.spc   1  LIG11       0.0639
     31 H           4.4798    2.4276   -2.8446 H.spc   1  LIG11       0.0618
     32 H           3.2062    4.2482   -3.8163 H.spc   1  LIG11       0.0618
     33 H           0.8212    4.4052   -3.4018 H.spc   1  LIG11       0.0618
     34 H          -0.2872    2.7402   -2.0394 H.spc   1  LIG11       0.0639
@<TRIPOS>BOND
     1     1     2   ar
     2     1     5   ar
     3     2     3   ar
     4     3     4   ar
     5     4     5   ar
     6     5     6    1
     7     6     7    1
     8     7     8   ar
     9     7    13   ar
    10     8     9    2
    11     8    10   ar
    12    10    11   ar
    13    10    15    1
    14    11    12    1
    15    11    13   ar
    16    13    14    1
    17    15    16   ar
    18    15    20   ar
    19    16    17   ar
    20    17    18   ar
    21    18    19   ar
    22    19    20   ar
    23     2    21    1
    24     3    22    1
    25     6    23    1
    26    12    24    1
    27    12    25    1
    28    12    26    1
    29    14    27    1
    30    14    28    1
    31    14    29    1
    32    16    30    1
    33    17    31    1
    34    18    32    1
    35    19    33    1
    36    20    34    1
