# Supplementary material for: DrugOn: a fully integrated pharmacophore modeling and structure optimization toolkit
Source: PeerJ. 2015 Jan 13;3:e725. doi: 10.7717/peerj.725 (PMC4304849; doi:10.7717/peerj.725)
Supplement: Supplemental Information 1 [file peerj-03-725-s001.zip › DrugOn_setup/Supplementary_Files/Custom_Fragment_DB/Custom_Fragment_10082.mol2]

@<TRIPOS>MOLECULE
NONAME
 19 20 0 0 0
SMALL
USER_CHARGES

@<TRIPOS>ATOM
      1 S           1.1150    1.8160   -0.5760 S.3     1  LIG11      -0.0452
      2 C           0.2880    0.7010   -1.6600 C.2     1  LIG11       0.2249
      3 O           0.2500    0.8290   -2.8770 O.2     1  LIG11      -0.2794
      4 C          -0.3270   -0.3690   -0.8950 C.ar    1  LIG11       0.0369
      5 C          -1.0540   -1.4100   -1.4520 C.ar    1  LIG11      -0.0498
      6 C          -1.5920   -2.3740   -0.5980 C.ar    1  LIG11      -0.0610
      7 C          -1.3940   -2.2790    0.7840 C.ar    1  LIG11      -0.0611
      8 C          -0.6570   -1.2220    1.3290 C.ar    1  LIG11      -0.0528
      9 C          -0.1160   -0.2540    0.4870 C.ar    1  LIG11       0.0013
     10 C           0.6770    0.9170    0.8610 C.2     1  LIG11       0.0368
     11 C           1.0350    1.2800    2.0970 C.2     1  LIG11       0.0015
     12 N           1.7740    2.3640    2.5000 N.pl3   1  LIG11      -0.3629
     13 H          -1.1938   -1.4705   -2.4727 H.spc   1  LIG11       0.0625
     14 H          -2.1374   -3.1591   -0.9869 H.spc   1  LIG11       0.0618
     15 H          -1.7959   -2.9962    1.4078 H.spc   1  LIG11       0.0618
     16 H          -0.5152   -1.1601    2.3493 H.spc   1  LIG11       0.0624
     17 H           0.7102    0.6581    2.8538 H.spc   1  LIG11       0.0787
     18 H           2.1176    3.0011    1.8327 H.spc   1  LIG11       0.1418
     19 H           1.9605    2.5045    3.4564 H.spc   1  LIG11       0.1418
@<TRIPOS>BOND
     1     1     2    1
     2     1    10    1
     3     2     3    2
     4     2     4    1
     5     4     5   ar
     6     4     9   ar
     7     5     6   ar
     8     6     7   ar
     9     7     8   ar
    10     8     9   ar
    11     9    10    1
    12    10    11    2
    13    11    12    1
    14     5    13    1
    15     6    14    1
    16     7    15    1
    17     8    16    1
    18    11    17    1
    19    12    18    1
    20    12    19    1
