# Supplementary material for: DrugOn: a fully integrated pharmacophore modeling and structure optimization toolkit
Source: PeerJ. 2015 Jan 13;3:e725. doi: 10.7717/peerj.725 (PMC4304849; doi:10.7717/peerj.725)
Supplement: Supplemental Information 1 [file peerj-03-725-s001.zip › DrugOn_setup/Supplementary_Files/Custom_Fragment_DB/Custom_Fragment_10083.mol2]

@<TRIPOS>MOLECULE
NONAME
 22 23 0 0 0
SMALL
USER_CHARGES

@<TRIPOS>ATOM
      1 N          -3.0880    0.2620    0.3180 N.ar    1  LIG11      -0.1786
      2 N          -2.6630    1.5500    0.1850 N.ar    1  LIG11      -0.2839
      3 C          -1.3070    1.6530    0.0240 C.ar    1  LIG11       0.0303
      4 C          -0.8090    0.3700    0.0560 C.ar    1  LIG11       0.0222
      5 C           0.6030    0.0650   -0.0680 C.ar    1  LIG11      -0.0147
      6 C           1.2080   -0.8480    0.8070 C.ar    1  LIG11      -0.0539
      7 C           2.5670   -1.1500    0.6850 C.ar    1  LIG11      -0.0612
      8 C           3.3310   -0.5430   -0.3110 C.ar    1  LIG11      -0.0617
      9 C           2.7390    0.3680   -1.1850 C.ar    1  LIG11      -0.0612
     10 C           1.3800    0.6720   -1.0650 C.ar    1  LIG11      -0.0539
     11 C          -1.9530   -0.4580    0.2350 C.ar    1  LIG11       0.0674
     12 C          -2.0070   -1.9420    0.3190 C.3     1  LIG11      -0.0200
     13 H          -3.2683    2.3262    0.2028 H.spc   1  LIG11       0.1882
     14 H          -0.7645    2.5224   -0.0976 H.spc   1  LIG11       0.0830
     15 H           0.6465   -1.2998    1.5456 H.spc   1  LIG11       0.0624
     16 H           3.0056   -1.8230    1.3328 H.spc   1  LIG11       0.0618
     17 H           4.3341   -0.7679   -0.4013 H.spc   1  LIG11       0.0618
     18 H           3.3049    0.8183   -1.9213 H.spc   1  LIG11       0.0618
     19 H           0.9460    1.3470   -1.7139 H.spc   1  LIG11       0.0624
     20 H          -3.0209   -2.2554    0.4557 H.spc   1  LIG11       0.0293
     21 H          -1.3996   -2.2896    1.1284 H.spc   1  LIG11       0.0293
     22 H          -1.6293   -2.3598   -0.5908 H.spc   1  LIG11       0.0293
@<TRIPOS>BOND
     1     1     2   ar
     2     1    11   ar
     3     2     3   ar
     4     3     4   ar
     5     4     5    1
     6     4    11   ar
     7     5     6   ar
     8     5    10   ar
     9     6     7   ar
    10     7     8   ar
    11     8     9   ar
    12     9    10   ar
    13    11    12    1
    14     2    13    1
    15     3    14    1
    16     6    15    1
    17     7    16    1
    18     8    17    1
    19     9    18    1
    20    10    19    1
    21    12    20    1
    22    12    21    1
    23    12    22    1
