# Supplementary material for: DrugOn: a fully integrated pharmacophore modeling and structure optimization toolkit
Source: PeerJ. 2015 Jan 13;3:e725. doi: 10.7717/peerj.725 (PMC4304849; doi:10.7717/peerj.725)
Supplement: Supplemental Information 1 [file peerj-03-725-s001.zip › DrugOn_setup/Supplementary_Files/Custom_Fragment_DB/Custom_Fragment_10084.mol2]

@<TRIPOS>MOLECULE
NONAME
 23 24 0 0 0
SMALL
USER_CHARGES

@<TRIPOS>ATOM
      1 BR         -2.6480   -2.2170   -0.6930 Br      1  LIG11      -0.0465
      2 C          -2.3720   -0.5390    0.1440 C.ar    1  LIG11       0.0601
      3 C          -3.4790    0.2830    0.3690 C.ar    1  LIG11      -0.0442
      4 C          -3.3100    1.5230    0.9870 C.ar    1  LIG11      -0.0605
      5 C          -2.0400    1.9400    1.3860 C.ar    1  LIG11      -0.0582
      6 C          -0.9320    1.1220    1.1630 C.ar    1  LIG11      -0.0182
      7 C          -1.0930   -0.1150    0.5220 C.ar    1  LIG11       0.1424
      8 O          -0.0130   -0.9610    0.3240 O.3     1  LIG11      -0.4535
      9 C           1.0860   -0.4200   -0.3240 C.ar    1  LIG11       0.1467
     10 C           0.9520    0.2480   -1.5510 C.ar    1  LIG11      -0.0179
     11 C           2.0820    0.7480   -2.1990 C.ar    1  LIG11      -0.0582
     12 C           3.3470    0.5720   -1.6370 C.ar    1  LIG11      -0.0602
     13 C           3.4880   -0.1110   -0.4280 C.ar    1  LIG11      -0.0398
     14 C           2.3600   -0.6130    0.2240 C.ar    1  LIG11       0.0831
     15 CL          2.5730   -1.4570    1.7140 Cl      1  LIG11      -0.0797
     16 H          -4.4199   -0.0261    0.0788 H.spc   1  LIG11       0.0630
     17 H          -4.1266    2.1329    1.1492 H.spc   1  LIG11       0.0618
     18 H          -1.9198    2.8554    1.8471 H.spc   1  LIG11       0.0619
     19 H           0.0051    1.4269    1.4694 H.spc   1  LIG11       0.0655
     20 H           0.0184    0.3693   -1.9736 H.spc   1  LIG11       0.0655
     21 H           1.9820    1.2490   -3.0957 H.spc   1  LIG11       0.0619
     22 H           4.1802    0.9477   -2.1163 H.spc   1  LIG11       0.0618
     23 H           4.4249   -0.2448   -0.0165 H.spc   1  LIG11       0.0633
@<TRIPOS>BOND
     1     1     2    1
     2     2     3   ar
     3     2     7   ar
     4     3     4   ar
     5     4     5   ar
     6     5     6   ar
     7     6     7   ar
     8     7     8    1
     9     8     9    1
    10     9    10   ar
    11     9    14   ar
    12    10    11   ar
    13    11    12   ar
    14    12    13   ar
    15    13    14   ar
    16    14    15    1
    17     3    16    1
    18     4    17    1
    19     5    18    1
    20     6    19    1
    21    10    20    1
    22    11    21    1
    23    12    22    1
    24    13    23    1
