# Supplementary material for: DrugOn: a fully integrated pharmacophore modeling and structure optimization toolkit
Source: PeerJ. 2015 Jan 13;3:e725. doi: 10.7717/peerj.725 (PMC4304849; doi:10.7717/peerj.725)
Supplement: Supplemental Information 1 [file peerj-03-725-s001.zip › DrugOn_setup/Supplementary_Files/Custom_Fragment_DB/Custom_Fragment_10085.mol2]

@<TRIPOS>MOLECULE
NONAME
 20 21 0 0 0
SMALL
USER_CHARGES

@<TRIPOS>ATOM
      1 N          -0.8430   -0.6670    0.4870 N.ar    1  LIG11      -0.2327
      2 C          -0.8360    0.3340   -0.4480 C.ar    1  LIG11       0.1556
      3 N           0.3080    1.0920   -0.7190 N.ar    1  LIG11      -0.2218
      4 N           0.0840    2.0290   -1.6850 N.ar    1  LIG11      -0.1734
      5 C          -1.2040    1.8510   -2.0110 C.ar    1  LIG11       0.0519
      6 C          -1.8180    0.8190   -1.2800 C.ar    1  LIG11       0.0023
      7 C           1.4940    0.8430   -0.0320 C.ar    1  LIG11       0.0331
      8 C           1.5490   -0.1220    0.8960 C.ar    1  LIG11      -0.0221
      9 C           0.2810   -0.8770    1.1210 C.ar    1  LIG11       0.0449
     10 C           0.3220   -1.9860    2.1600 C.3     1  LIG11      -0.0131
     11 C           0.6630   -3.3170    1.5110 C.3     1  LIG11      -0.0598
     12 H          -1.6939    2.4131   -2.7244 H.spc   1  LIG11       0.0848
     13 H          -2.7952    0.4951   -1.3521 H.spc   1  LIG11       0.0670
     14 H           2.3347    1.4047   -0.2389 H.spc   1  LIG11       0.0831
     15 H           2.4125   -0.3299    1.4215 H.spc   1  LIG11       0.0651
     16 H          -0.6206   -2.0535    2.6619 H.spc   1  LIG11       0.0326
     17 H           1.0834   -1.7527    2.8746 H.spc   1  LIG11       0.0326
     18 H          -0.0890   -3.5669    0.7920 H.spc   1  LIG11       0.0233
     19 H           0.7347   -4.0838    2.2538 H.spc   1  LIG11       0.0233
     20 H           1.6086   -3.2354    1.0170 H.spc   1  LIG11       0.0233
@<TRIPOS>BOND
     1     1     2   ar
     2     1     9   ar
     3     2     3   ar
     4     2     6   ar
     5     3     4   ar
     6     3     7   ar
     7     4     5   ar
     8     5     6   ar
     9     7     8   ar
    10     8     9   ar
    11     9    10    1
    12    10    11    1
    13     5    12    1
    14     6    13    1
    15     7    14    1
    16     8    15    1
    17    10    16    1
    18    10    17    1
    19    11    18    1
    20    11    19    1
    21    11    20    1
