# Supplementary material for: DrugOn: a fully integrated pharmacophore modeling and structure optimization toolkit
Source: PeerJ. 2015 Jan 13;3:e725. doi: 10.7717/peerj.725 (PMC4304849; doi:10.7717/peerj.725)
Supplement: Supplemental Information 1 [file peerj-03-725-s001.zip › DrugOn_setup/Supplementary_Files/Custom_Fragment_DB/Custom_Fragment_10086.mol2]

@<TRIPOS>MOLECULE
NONAME
 11 10 0 0 0
SMALL
USER_CHARGES

@<TRIPOS>ATOM
      1 S          -2.0900    0.8620    0.7930 S.3     1  LIG11      -0.0798
      2 N          -0.9610    0.7730   -0.4270 N.3     1  LIG11      -0.1892
      3 N          -0.2020   -0.3720   -0.2150 N.pl3   1  LIG11      -0.2788
      4 C           1.1550   -0.1650   -0.1630 C.2     1  LIG11      -0.0014
      5 C           2.0980   -1.0970    0.0130 C.2     1  LIG11      -0.0838
      6 H          -2.8563    1.9725    0.6223 H.spc   1  LIG11       0.1208
      7 H          -0.3670    1.6022   -0.4273 H.spc   1  LIG11       0.1577
      8 H          -0.6062   -1.2635   -0.1101 H.spc   1  LIG11       0.1664
      9 H           1.4799    0.8086   -0.2707 H.spc   1  LIG11       0.0786
     10 H           1.8301   -2.0872    0.1261 H.spc   1  LIG11       0.0547
     11 H           3.0935   -0.8260    0.0357 H.spc   1  LIG11       0.0547
@<TRIPOS>BOND
     1     1     2    1
     2     2     3    1
     3     3     4    1
     4     4     5    2
     5     1     6    1
     6     2     7    1
     7     3     8    1
     8     4     9    1
     9     5    10    1
    10     5    11    1
