# Supplementary material for: DrugOn: a fully integrated pharmacophore modeling and structure optimization toolkit
Source: PeerJ. 2015 Jan 13;3:e725. doi: 10.7717/peerj.725 (PMC4304849; doi:10.7717/peerj.725)
Supplement: Supplemental Information 1 [file peerj-03-725-s001.zip › DrugOn_setup/Supplementary_Files/Custom_Fragment_DB/Custom_Fragment_10087.mol2]

@<TRIPOS>MOLECULE
NONAME
 19 20 0 0 0
SMALL
USER_CHARGES

@<TRIPOS>ATOM
      1 O          -1.5310    0.0010   -1.7650 O.2     1  LIG11      -0.2855
      2 C          -1.1960    0.8790   -0.9740 C.ar    1  LIG11       0.2093
      3 C          -1.8320    2.2020   -1.0180 C.ar    1  LIG11       0.0048
      4 C          -1.2380    3.1340   -0.2760 C.ar    1  LIG11       0.0245
      5 N          -0.1410    2.9000    0.5080 N.ar    1  LIG11      -0.2839
      6 N           0.4340    1.6830    0.6900 N.ar    1  LIG11      -0.1685
      7 C          -0.0740    0.6790    0.0220 C.ar    1  LIG11       0.1557
      8 C           0.4650   -0.6800    0.2330 C.ar    1  LIG11       0.0978
      9 N          -0.4070   -1.7120    0.1510 N.ar    1  LIG11      -0.2337
     10 C           0.1110   -2.9300    0.3820 C.ar    1  LIG11       0.1166
     11 N           1.3940   -3.1970    0.6970 N.ar    1  LIG11      -0.2437
     12 C           2.2150   -2.1270    0.7850 C.ar    1  LIG11       0.0314
     13 C           1.7990   -0.8310    0.5650 C.ar    1  LIG11      -0.0158
     14 H          -2.6751    2.3945   -1.5812 H.spc   1  LIG11       0.0671
     15 H          -1.6278    4.0894   -0.2930 H.spc   1  LIG11       0.0824
     16 H           0.2603    3.6691    0.9736 H.spc   1  LIG11       0.1882
     17 H          -0.5319   -3.7342    0.3119 H.spc   1  LIG11       0.1047
     18 H           3.2045   -2.2884    1.0295 H.spc   1  LIG11       0.0831
     19 H           2.4408   -0.0266    0.6429 H.spc   1  LIG11       0.0655
@<TRIPOS>BOND
     1     1     2    2
     2     2     3   ar
     3     2     7   ar
     4     3     4   ar
     5     4     5   ar
     6     5     6   ar
     7     6     7   ar
     8     7     8    1
     9     8     9   ar
    10     8    13   ar
    11     9    10   ar
    12    10    11   ar
    13    11    12   ar
    14    12    13   ar
    15     3    14    1
    16     4    15    1
    17     5    16    1
    18    10    17    1
    19    12    18    1
    20    13    19    1
