# Supplementary material for: DrugOn: a fully integrated pharmacophore modeling and structure optimization toolkit
Source: PeerJ. 2015 Jan 13;3:e725. doi: 10.7717/peerj.725 (PMC4304849; doi:10.7717/peerj.725)
Supplement: Supplemental Information 1 [file peerj-03-725-s001.zip › DrugOn_setup/Supplementary_Files/Custom_Fragment_DB/Custom_Fragment_10088.mol2]

@<TRIPOS>MOLECULE
NONAME
 23 24 0 0 0
SMALL
USER_CHARGES

@<TRIPOS>ATOM
      1 O           0.0700   -0.3270    2.8120 O.2     1  LIG11      -0.4671
      2 C          -1.1100    0.3570    2.7210 C.ar    1  LIG11       0.0927
      3 C          -1.3950    0.6710    1.4070 C.ar    1  LIG11      -0.0146
      4 C          -0.3270    0.1520    0.6400 C.ar    1  LIG11       0.0403
      5 C           0.5280   -0.4440    1.5420 C.ar    1  LIG11       0.1138
      6 C           1.8010   -1.1460    1.2610 C.3     1  LIG11       0.0065
      7 C           1.7760   -1.6050   -0.2090 C.3     1  LIG11      -0.0406
      8 C           1.3180   -0.5000   -1.1830 C.3     1  LIG11      -0.0062
      9 C          -0.0150    0.1380   -0.7750 C.2     1  LIG11       0.0904
     10 N          -0.8590    0.7120   -1.5770 N.2     1  LIG11      -0.0892
     11 O          -0.4090    0.6740   -2.9050 O.2     1  LIG11      -0.3968
     12 C          -1.3770    1.3180   -3.7350 C.3     1  LIG11       0.1072
     13 H          -1.7070    0.6051    3.5254 H.spc   1  LIG11       0.1029
     14 H          -2.2205    1.1812    1.0559 H.spc   1  LIG11       0.0655
     15 H           1.9188   -1.9853    1.9142 H.spc   1  LIG11       0.0344
     16 H           2.6287   -0.4887    1.4276 H.spc   1  LIG11       0.0344
     17 H           1.1377   -2.4580   -0.3080 H.spc   1  LIG11       0.0273
     18 H           2.7824   -1.8541   -0.4734 H.spc   1  LIG11       0.0273
     19 H           1.2373   -0.9019   -2.1714 H.spc   1  LIG11       0.0330
     20 H           2.0582    0.2720   -1.1531 H.spc   1  LIG11       0.0330
     21 H          -1.0462    1.2963   -4.7523 H.spc   1  LIG11       0.0687
     22 H          -1.5257    2.3282   -3.4153 H.spc   1  LIG11       0.0687
     23 H          -2.3089    0.7980   -3.6570 H.spc   1  LIG11       0.0687
@<TRIPOS>BOND
     1     1     2   ar
     2     1     5   ar
     3     2     3   ar
     4     3     4   ar
     5     4     5   ar
     6     4     9    1
     7     5     6    1
     8     6     7    1
     9     7     8    1
    10     8     9    1
    11     9    10    2
    12    10    11    1
    13    11    12    1
    14     2    13    1
    15     3    14    1
    16     6    15    1
    17     6    16    1
    18     7    17    1
    19     7    18    1
    20     8    19    1
    21     8    20    1
    22    12    21    1
    23    12    22    1
    24    12    23    1
