# Supplementary material for: DrugOn: a fully integrated pharmacophore modeling and structure optimization toolkit
Source: PeerJ. 2015 Jan 13;3:e725. doi: 10.7717/peerj.725 (PMC4304849; doi:10.7717/peerj.725)
Supplement: Supplemental Information 1 [file peerj-03-725-s001.zip › DrugOn_setup/Supplementary_Files/Custom_Fragment_DB/Custom_Fragment_10089.mol2]

@<TRIPOS>MOLECULE
NONAME
 16 17 0 0 0
SMALL
USER_CHARGES

@<TRIPOS>ATOM
      1 O          -1.0380   -1.0250    1.0010 O.2     1  LIG11      -0.4614
      2 C          -2.3940   -1.0340    1.1370 C.ar    1  LIG11       0.0926
      3 C          -2.9610   -0.0670    0.3400 C.ar    1  LIG11      -0.0233
      4 C          -1.8870    0.5740   -0.3260 C.ar    1  LIG11      -0.0144
      5 C          -0.7260   -0.0400    0.1040 C.ar    1  LIG11       0.1523
      6 C           0.6340    0.2060   -0.2410 C.ar    1  LIG11       0.1007
      7 N           1.6800   -0.5090    0.2890 N.ar    1  LIG11      -0.2740
      8 N           2.9010   -0.1100   -0.1790 N.ar    1  LIG11      -0.1817
      9 C           2.5900    0.8850   -1.0240 C.ar    1  LIG11       0.0498
     10 C           1.2010    1.1210   -1.1000 C.ar    1  LIG11      -0.0135
     11 H          -2.9205   -1.6752    1.7507 H.spc   1  LIG11       0.1029
     12 H          -3.9659    0.1483    0.2460 H.spc   1  LIG11       0.0649
     13 H          -1.9581    1.3503   -1.0023 H.spc   1  LIG11       0.0656
     14 H           1.5622   -1.2368    0.9414 H.spc   1  LIG11       0.1890
     15 H           3.2910    1.4198   -1.5603 H.spc   1  LIG11       0.0848
     16 H           0.7150    1.8268   -1.6750 H.spc   1  LIG11       0.0655
@<TRIPOS>BOND
     1     1     2   ar
     2     1     5   ar
     3     2     3   ar
     4     3     4   ar
     5     4     5   ar
     6     5     6    1
     7     6     7   ar
     8     6    10   ar
     9     7     8   ar
    10     8     9   ar
    11     9    10   ar
    12     2    11    1
    13     3    12    1
    14     4    13    1
    15     7    14    1
    16     9    15    1
    17    10    16    1
