# Supplementary material for: DrugOn: a fully integrated pharmacophore modeling and structure optimization toolkit
Source: PeerJ. 2015 Jan 13;3:e725. doi: 10.7717/peerj.725 (PMC4304849; doi:10.7717/peerj.725)
Supplement: Supplemental Information 1 [file peerj-03-725-s001.zip › DrugOn_setup/Supplementary_Files/Custom_Fragment_DB/Custom_Fragment_1009.mol2]

@<TRIPOS>MOLECULE
NONAME
 10 9 0 0 0
SMALL
USER_CHARGES

@<TRIPOS>ATOM
      1 S          -0.7900   -1.1680    1.4180 S.3     1  LIG11      -0.1105
      2 S           0.7540   -0.9030    0.0820 S.3     1  LIG11      -0.0967
      3 C           0.6360    0.8730   -0.3380 C.3     1  LIG11       0.0009
      4 C          -0.6000    1.1980   -1.1620 C.3     1  LIG11      -0.0554
      5 H          -0.8229   -2.4662    1.8221 H.spc   1  LIG11       0.1140
      6 H           1.5138    1.1774   -0.8688 H.spc   1  LIG11       0.0382
      7 H           0.5539    1.4118    0.5828 H.spc   1  LIG11       0.0382
      8 H          -0.5549    0.6757   -2.0948 H.spc   1  LIG11       0.0238
      9 H          -0.6660    2.2525   -1.3307 H.spc   1  LIG11       0.0238
     10 H          -1.4720    0.8862   -0.6261 H.spc   1  LIG11       0.0238
@<TRIPOS>BOND
     1     1     2    1
     2     2     3    1
     3     3     4    1
     4     1     5    1
     5     3     6    1
     6     3     7    1
     7     4     8    1
     8     4     9    1
     9     4    10    1
