# Supplementary material for: DrugOn: a fully integrated pharmacophore modeling and structure optimization toolkit
Source: PeerJ. 2015 Jan 13;3:e725. doi: 10.7717/peerj.725 (PMC4304849; doi:10.7717/peerj.725)
Supplement: Supplemental Information 1 [file peerj-03-725-s001.zip › DrugOn_setup/Supplementary_Files/Custom_Fragment_DB/Custom_Fragment_10090.mol2]

@<TRIPOS>MOLECULE
NONAME
 22 22 0 0 0
SMALL
USER_CHARGES

@<TRIPOS>ATOM
      1 S           2.8830   -0.6130   -0.4210 S.3     1  LIG11      -0.1549
      2 C           1.4940    0.2060   -1.2340 C.3     1  LIG11       0.0780
      3 N           1.1020   -0.6960   -2.3150 N.3     1  LIG11      -0.3155
      4 C           0.3670    0.5490   -0.2750 C.ar    1  LIG11       0.0207
      5 C           0.2400    1.8800    0.1730 C.ar    1  LIG11      -0.0528
      6 C          -0.7650    2.2500    1.0640 C.ar    1  LIG11      -0.0612
      7 C          -1.6640    1.3000    1.5320 C.ar    1  LIG11      -0.0583
      8 C          -1.5610   -0.0250    1.1150 C.ar    1  LIG11      -0.0196
      9 C          -0.5480   -0.4110    0.2200 C.ar    1  LIG11       0.1255
     10 O          -0.3840   -1.7100   -0.2500 O.3     1  LIG11      -0.4948
     11 C          -1.1630   -2.7300    0.3900 C.3     1  LIG11       0.0788
     12 H           3.8484   -0.8877   -1.3387 H.spc   1  LIG11       0.1035
     13 H           1.7675    1.1649   -1.6220 H.spc   1  LIG11       0.0623
     14 H           0.8454   -1.6031   -1.9254 H.spc   1  LIG11       0.1195
     15 H           1.8667   -0.8016   -2.9816 H.spc   1  LIG11       0.1195
     16 H           0.9042    2.5936   -0.1656 H.spc   1  LIG11       0.0622
     17 H          -0.8417    3.2305    1.3766 H.spc   1  LIG11       0.0618
     18 H          -2.4095    1.5765    2.1898 H.spc   1  LIG11       0.0619
     19 H          -2.2318   -0.7269    1.4649 H.spc   1  LIG11       0.0654
     20 H          -0.9484   -3.6775   -0.0584 H.spc   1  LIG11       0.0660
     21 H          -2.2062   -2.5076    0.3048 H.spc   1  LIG11       0.0660
     22 H          -0.9089   -2.7668    1.4287 H.spc   1  LIG11       0.0660
@<TRIPOS>BOND
     1     1     2    1
     2     2     3    1
     3     2     4    1
     4     4     5   ar
     5     4     9   ar
     6     5     6   ar
     7     6     7   ar
     8     7     8   ar
     9     8     9   ar
    10     9    10    1
    11    10    11    1
    12     1    12    1
    13     2    13    1
    14     3    14    1
    15     3    15    1
    16     5    16    1
    17     6    17    1
    18     7    18    1
    19     8    19    1
    20    11    20    1
    21    11    21    1
    22    11    22    1
