# Supplementary material for: DrugOn: a fully integrated pharmacophore modeling and structure optimization toolkit
Source: PeerJ. 2015 Jan 13;3:e725. doi: 10.7717/peerj.725 (PMC4304849; doi:10.7717/peerj.725)
Supplement: Supplemental Information 1 [file peerj-03-725-s001.zip › DrugOn_setup/Supplementary_Files/Custom_Fragment_DB/Custom_Fragment_10091.mol2]

@<TRIPOS>MOLECULE
NONAME
 26 27 0 0 0
SMALL
USER_CHARGES

@<TRIPOS>ATOM
      1 O           0.7570    1.0620   -0.8510 O.3     1  LIG11      -0.4367
      2 C          -0.5120    0.5640   -0.6390 C.ar    1  LIG11       0.2378
      3 N          -0.8060   -0.3830    0.1980 N.ar    1  LIG11      -0.1316
      4 N          -2.1460   -0.7210    0.2440 N.ar    1  LIG11      -0.2471
      5 C          -2.4890   -1.7860    1.1820 C.3     1  LIG11       0.0325
      6 C          -3.1330   -0.1150   -0.5310 C.ar    1  LIG11       0.1421
      7 N          -4.3820   -0.4580   -0.4610 N.2     1  LIG11      -0.2823
      8 C          -2.7260    0.9650   -1.4700 C.ar    1  LIG11      -0.0133
      9 C          -1.4350    1.2920   -1.5150 C.ar    1  LIG11       0.0053
     10 C           1.7660    0.4720   -0.0870 C.ar    1  LIG11       0.1304
     11 C           2.4680   -0.6160   -0.6050 C.ar    1  LIG11      -0.0193
     12 C           3.5130   -1.1690    0.1370 C.ar    1  LIG11      -0.0583
     13 C           3.8550   -0.6240    1.3780 C.ar    1  LIG11      -0.0615
     14 C           3.1580    0.4790    1.8780 C.ar    1  LIG11      -0.0583
     15 C           2.1120    1.0370    1.1420 C.ar    1  LIG11      -0.0193
     16 H          -1.6037   -2.1218    1.6805 H.spc   1  LIG11       0.0473
     17 H          -2.9542   -2.5993    0.6651 H.spc   1  LIG11       0.0473
     18 H          -3.1788   -1.4074    1.9071 H.spc   1  LIG11       0.0473
     19 H          -4.6627   -1.1713    0.1568 H.spc   1  LIG11       0.1883
     20 H          -3.4193    1.4441   -2.0656 H.spc   1  LIG11       0.0656
     21 H          -1.0956    2.0343   -2.1466 H.spc   1  LIG11       0.0672
     22 H           2.2177   -1.0078   -1.5264 H.spc   1  LIG11       0.0654
     23 H           4.0334   -1.9807   -0.2308 H.spc   1  LIG11       0.0619
     24 H           4.6249   -1.0377    1.9268 H.spc   1  LIG11       0.0618
     25 H           3.4170    0.8813    2.7924 H.spc   1  LIG11       0.0619
     26 H           1.6002    1.8577    1.5019 H.spc   1  LIG11       0.0654
@<TRIPOS>BOND
     1     1     2    1
     2     1    10    1
     3     2     3   ar
     4     2     9   ar
     5     3     4   ar
     6     4     5    1
     7     4     6   ar
     8     6     7    2
     9     6     8   ar
    10     8     9   ar
    11    10    11   ar
    12    10    15   ar
    13    11    12   ar
    14    12    13   ar
    15    13    14   ar
    16    14    15   ar
    17     5    16    1
    18     5    17    1
    19     5    18    1
    20     7    19    1
    21     8    20    1
    22     9    21    1
    23    11    22    1
    24    12    23    1
    25    13    24    1
    26    14    25    1
    27    15    26    1
