# Supplementary material for: DrugOn: a fully integrated pharmacophore modeling and structure optimization toolkit
Source: PeerJ. 2015 Jan 13;3:e725. doi: 10.7717/peerj.725 (PMC4304849; doi:10.7717/peerj.725)
Supplement: Supplemental Information 1 [file peerj-03-725-s001.zip › DrugOn_setup/Supplementary_Files/Custom_Fragment_DB/Custom_Fragment_10092.mol2]

@<TRIPOS>MOLECULE
NONAME
 22 23 0 0 0
SMALL
USER_CHARGES

@<TRIPOS>ATOM
      1 O          -1.5350   -1.9280    1.8410 O.2     1  LIG11      -0.2873
      2 C          -1.2250   -1.0820    1.0080 C.2     1  LIG11       0.1868
      3 C          -2.2570   -0.3900    0.2360 C.2     1  LIG11      -0.0123
      4 C          -1.9650    0.5300   -0.6730 C.2     1  LIG11      -0.0325
      5 C          -0.5790    0.9300   -0.9810 C.2     1  LIG11       0.0660
      6 N          -0.2260    1.8230   -1.8580 N.2     1  LIG11      -0.2866
      7 C          -1.2530    2.5260   -2.6400 C.3     1  LIG11       0.0290
      8 C           0.4860    0.2400   -0.2080 C.ar    1  LIG11       0.0107
      9 C           1.8310    0.5620   -0.4400 C.ar    1  LIG11      -0.0519
     10 C           2.8440   -0.0780    0.2770 C.ar    1  LIG11      -0.0611
     11 C           2.5210   -1.0420    1.2290 C.ar    1  LIG11      -0.0610
     12 C           1.1860   -1.3670    1.4650 C.ar    1  LIG11      -0.0503
     13 C           0.1700   -0.7250    0.7450 C.ar    1  LIG11       0.0308
     14 H          -3.2473   -0.6262    0.4049 H.spc   1  LIG11       0.0656
     15 H          -2.7375    0.9839   -1.1850 H.spc   1  LIG11       0.0640
     16 H          -0.7827    3.2186   -3.3064 H.spc   1  LIG11       0.0472
     17 H          -1.9282    3.0396   -1.9879 H.spc   1  LIG11       0.0472
     18 H          -1.8106    1.8126   -3.2102 H.spc   1  LIG11       0.0472
     19 H           2.0735    1.2760   -1.1446 H.spc   1  LIG11       0.0624
     20 H           3.8319    0.1633    0.1015 H.spc   1  LIG11       0.0618
     21 H           3.2693   -1.5153    1.7592 H.spc   1  LIG11       0.0618
     22 H           0.9460   -2.0809    2.1705 H.spc   1  LIG11       0.0625
@<TRIPOS>BOND
     1     1     2    2
     2     2     3    1
     3     2    13    1
     4     3     4    2
     5     4     5    1
     6     5     6    2
     7     5     8    1
     8     6     7    1
     9     8     9   ar
    10     8    13   ar
    11     9    10   ar
    12    10    11   ar
    13    11    12   ar
    14    12    13   ar
    15     3    14    1
    16     4    15    1
    17     7    16    1
    18     7    17    1
    19     7    18    1
    20     9    19    1
    21    10    20    1
    22    11    21    1
    23    12    22    1
