# Supplementary material for: DrugOn: a fully integrated pharmacophore modeling and structure optimization toolkit
Source: PeerJ. 2015 Jan 13;3:e725. doi: 10.7717/peerj.725 (PMC4304849; doi:10.7717/peerj.725)
Supplement: Supplemental Information 1 [file peerj-03-725-s001.zip › DrugOn_setup/Supplementary_Files/Custom_Fragment_DB/Custom_Fragment_10093.mol2]

@<TRIPOS>MOLECULE
NONAME
 21 22 0 0 0
SMALL
USER_CHARGES

@<TRIPOS>ATOM
      1 N          -2.4830    0.5670    0.2570 N.3     1  LIG11      -0.3117
      2 C          -1.7530    1.6060    1.0370 C.3     1  LIG11       0.0002
      3 C          -0.3940    1.8750    0.3790 C.3     1  LIG11      -0.0148
      4 C           0.3600    0.6080    0.0380 C.ar    1  LIG11      -0.0418
      5 C           1.7330    0.6730   -0.2400 C.ar    1  LIG11      -0.0582
      6 C           2.4400   -0.4760   -0.5860 C.ar    1  LIG11      -0.0615
      7 C           1.7840   -1.7000   -0.6660 C.ar    1  LIG11      -0.0614
      8 C           0.4170   -1.7780   -0.4030 C.ar    1  LIG11      -0.0571
      9 C          -0.3140   -0.6290   -0.0610 C.ar    1  LIG11      -0.0304
     10 C          -1.7900   -0.7470    0.2460 C.3     1  LIG11       0.0215
     11 H          -2.6194    0.8904   -0.7007 H.spc   1  LIG11       0.1223
     12 H          -1.6180    1.2838    2.0484 H.spc   1  LIG11       0.0427
     13 H          -2.3264    2.5093    1.0449 H.spc   1  LIG11       0.0427
     14 H           0.2028    2.4861    1.0234 H.spc   1  LIG11       0.0326
     15 H          -0.5885    2.3805   -0.5438 H.spc   1  LIG11       0.0326
     16 H           2.2235    1.5795   -0.1878 H.spc   1  LIG11       0.0620
     17 H           3.4514   -0.4192   -0.7832 H.spc   1  LIG11       0.0618
     18 H           2.3095   -2.5510   -0.9202 H.spc   1  LIG11       0.0618
     19 H          -0.0627   -2.6900   -0.4603 H.spc   1  LIG11       0.0621
     20 H          -2.2558   -1.3939   -0.4678 H.spc   1  LIG11       0.0474
     21 H          -1.8748   -1.1558    1.2312 H.spc   1  LIG11       0.0474
@<TRIPOS>BOND
     1     1     2    1
     2     1    10    1
     3     2     3    1
     4     3     4    1
     5     4     5   ar
     6     4     9   ar
     7     5     6   ar
     8     6     7   ar
     9     7     8   ar
    10     8     9   ar
    11     9    10    1
    12     1    11    1
    13     2    12    1
    14     2    13    1
    15     3    14    1
    16     3    15    1
    17     5    16    1
    18     6    17    1
    19     7    18    1
    20     8    19    1
    21    10    20    1
    22    10    21    1
