# Supplementary material for: DrugOn: a fully integrated pharmacophore modeling and structure optimization toolkit
Source: PeerJ. 2015 Jan 13;3:e725. doi: 10.7717/peerj.725 (PMC4304849; doi:10.7717/peerj.725)
Supplement: Supplemental Information 1 [file peerj-03-725-s001.zip › DrugOn_setup/Supplementary_Files/Custom_Fragment_DB/Custom_Fragment_10094.mol2]

@<TRIPOS>MOLECULE
NONAME
 28 29 0 0 0
SMALL
USER_CHARGES

@<TRIPOS>ATOM
      1 S          -0.7750    2.0700    2.8150 S.3     1  LIG11      -0.1705
      2 C          -0.9620    0.3610    2.2230 C.3     1  LIG11       0.0493
      3 C           0.3740   -0.1290    1.6470 C.ar    1  LIG11       0.1264
      4 N           1.2830   -0.5010    2.5040 N.ar    1  LIG11      -0.2406
      5 C           2.4660   -0.9660    2.0090 C.ar    1  LIG11       0.0347
      6 C           2.7620   -1.0780    0.7180 C.ar    1  LIG11       0.0215
      7 C           1.7600   -0.6650   -0.2690 C.ar    1  LIG11       0.2585
      8 O           2.0450   -0.7480   -1.4630 O.2     1  LIG11      -0.2672
      9 N           0.5640   -0.1920    0.2660 N.ar    1  LIG11      -0.2640
     10 C          -0.4400    0.2270   -0.6460 C.ar    1  LIG11       0.0540
     11 C          -0.6360    1.6010   -0.8450 C.ar    1  LIG11      -0.0374
     12 C          -1.6060    2.0480   -1.7390 C.ar    1  LIG11      -0.0598
     13 C          -2.3790    1.1280   -2.4430 C.ar    1  LIG11      -0.0614
     14 C          -2.1860   -0.2410   -2.2530 C.ar    1  LIG11      -0.0569
     15 C          -1.2230   -0.7150   -1.3480 C.ar    1  LIG11      -0.0265
     16 C          -1.0470   -2.2010   -1.1750 C.3     1  LIG11      -0.0377
     17 H          -1.9579    2.5056    3.3256 H.spc   1  LIG11       0.1021
     18 H          -1.7283    0.3085    1.4781 H.spc   1  LIG11       0.0453
     19 H          -1.2442   -0.2669    3.0421 H.spc   1  LIG11       0.0453
     20 H           3.1869   -1.2530    2.6894 H.spc   1  LIG11       0.0832
     21 H           3.6773   -1.4477    0.4171 H.spc   1  LIG11       0.0687
     22 H          -0.0598    2.2831   -0.3275 H.spc   1  LIG11       0.0638
     23 H          -1.7518    3.0599   -1.8796 H.spc   1  LIG11       0.0618
     24 H          -3.0963    1.4595   -3.1068 H.spc   1  LIG11       0.0618
     25 H          -2.7591   -0.9143   -2.7851 H.spc   1  LIG11       0.0621
     26 H          -0.2788   -2.3882   -0.4541 H.spc   1  LIG11       0.0278
     27 H          -0.7959   -2.6557   -2.1105 H.spc   1  LIG11       0.0278
     28 H          -1.9657   -2.6260   -0.8283 H.spc   1  LIG11       0.0278
@<TRIPOS>BOND
     1     1     2    1
     2     2     3    1
     3     3     4   ar
     4     3     9   ar
     5     4     5   ar
     6     5     6   ar
     7     6     7   ar
     8     7     8    2
     9     7     9   ar
    10     9    10    1
    11    10    11   ar
    12    10    15   ar
    13    11    12   ar
    14    12    13   ar
    15    13    14   ar
    16    14    15   ar
    17    15    16    1
    18     1    17    1
    19     2    18    1
    20     2    19    1
    21     5    20    1
    22     6    21    1
    23    11    22    1
    24    12    23    1
    25    13    24    1
    26    14    25    1
    27    16    26    1
    28    16    27    1
    29    16    28    1
