# Supplementary material for: DrugOn: a fully integrated pharmacophore modeling and structure optimization toolkit
Source: PeerJ. 2015 Jan 13;3:e725. doi: 10.7717/peerj.725 (PMC4304849; doi:10.7717/peerj.725)
Supplement: Supplemental Information 3 — This is the raw dataset of the validation requested by the reviewers. [file peerj-03-725-s003.zip]

Archive with 18 entries (17 files):
- Results for the validation/
- Results for the validation/4IAR.pdb
- Results for the validation/drugOn2.mdb
- Results for the validation/drugOn2.png
- Results for the validation/drugOn2b.png
- Results for the validation/drugOn3.png
- Results for the validation/drugOn3b.png
- Results for the validation/drugOnicon.pdb
- Results for the validation/moe.mdb
- Results for the validation/moe2.png
- Results for the validation/moe2b.png
- Results for the validation/moeicon.pdb
- Results for the validation/phase2.mdb
- Results for the validation/phase2.png
- Results for the validation/phase2b.png
- Results for the validation/phase3.png
- Results for the validation/phase3b.png
- Results for the validation/phaseicon.pdb
