# Supplementary material for: DrugOn: a fully integrated pharmacophore modeling and structure optimization toolkit
Source: PeerJ. 2015 Jan 13;3:e725. doi: 10.7717/peerj.725 (PMC4304849; doi:10.7717/peerj.725)
Supplement: Supplemental Information 3 — This is the raw dataset of the validation requested by the reviewers. [file peerj-03-725-s003.zip › Results for the validation/4IAR.pdb]

HEADER    SIGNALING PROTEIN, ELECTRON TRANSPORT   07-DEC-12   4IAR              
TITLE     CRYSTAL STRUCTURE OF THE CHIMERIC PROTEIN OF 5-HT1B-BRIL IN COMPLEX   
TITLE    2 WITH ERGOTAMINE (PSI COMMUNITY TARGET)                               
COMPND    MOL_ID: 1;                                                            
COMPND   2 MOLECULE: CHIMERA PROTEIN OF HUMAN 5-HYDROXYTRYPTAMINE RECEPTOR 1B   
COMPND   3 AND E. COLI SOLUBLE CYTOCHROME B562;                                 
COMPND   4 CHAIN: A;                                                            
COMPND   5 ENGINEERED: YES;                                                     
COMPND   6 MUTATION: YES                                                        
SOURCE    MOL_ID: 1;                                                            
SOURCE   2 ORGANISM_SCIENTIFIC: HOMO SAPIENS, ESCHERICHIA COLI;                 
SOURCE   3 ORGANISM_TAXID: 9606, 562;                                           
SOURCE   4 GENE: 5HT1B_HUMAN, HTR1B, HTR1DB, CYBC;                              
SOURCE   5 EXPRESSION_SYSTEM: SPODOPTERA FRUGIPERDA;                            
SOURCE   6 EXPRESSION_SYSTEM_TAXID: 7108;                                       
SOURCE   7 EXPRESSION_SYSTEM_STRAIN: SF9;                                       
SOURCE   8 EXPRESSION_SYSTEM_VECTOR_TYPE: PLASMID;                              
SOURCE   9 EXPRESSION_SYSTEM_PLASMID: PFASTBAC                                  
KEYWDS    ERGOTAMINE, NOVEL PROTEIN ENGINEERING, GPCR NETWORK, MEMBRANE         
KEYWDS   2 PROTEIN, PSI-BIOLOGY, STRUCTURAL GENOMICS, GPCR, SIGNALING PROTEIN,  
KEYWDS   3 ELECTRON TRANSPORT, GPCR DOCK                                        
EXPDTA    X-RAY DIFFRACTION                                                     
AUTHOR    C.WANG,Y.JIANG,J.MA,H.WU,D.WACKER,V.KATRITCH,G.W.HAN,W.LIU,X.HUANG,   
AUTHOR   2 E.VARDY,J.D.MCCORVY,X.GAO,E.X.ZHOU,K.MELCHER,C.ZHANG,F.BAI,H.YANG,   
AUTHOR   3 L.YANG,H.JIANG,B.L.ROTH,V.CHEREZOV,R.C.STEVENS,H.E.XU,GPCR NETWORK   
AUTHOR   4 (GPCR)                                                               
REVDAT   4   18-DEC-13 4IAR    1       REMARK                                   
REVDAT   3   15-MAY-13 4IAR    1       JRNL                                     
REVDAT   2   10-APR-13 4IAR    1       JRNL                                     
REVDAT   1   13-MAR-13 4IAR    0                                                
JRNL        AUTH   C.WANG,Y.JIANG,J.MA,H.WU,D.WACKER,V.KATRITCH,G.W.HAN,W.LIU,  
JRNL        AUTH 2 X.P.HUANG,E.VARDY,J.D.MCCORVY,X.GAO,X.E.ZHOU,K.MELCHER,      
JRNL        AUTH 3 C.ZHANG,F.BAI,H.YANG,L.YANG,H.JIANG,B.L.ROTH,V.CHEREZOV,     
JRNL        AUTH 4 R.C.STEVENS,H.E.XU                                           
JRNL        TITL   STRUCTURAL BASIS FOR MOLECULAR RECOGNITION AT SEROTONIN      
JRNL        TITL 2 RECEPTORS.                                                   
JRNL        REF    SCIENCE                       V. 340   610 2013              
JRNL        REFN                   ISSN 0036-8075                               
JRNL        PMID   23519210                                                     
JRNL        DOI    10.1126/SCIENCE.1232807                                      
REMARK   2                                                                      
REMARK   2 RESOLUTION.    2.70 ANGSTROMS.                                       
REMARK   3                                                                      
REMARK   3 REFINEMENT.                                                          
REMARK   3   PROGRAM     : BUSTER 2.10.0                                        
REMARK   3   AUTHORS     : BRICOGNE,BLANC,BRANDL,FLENSBURG,KELLER,              
REMARK   3               : PACIOREK,ROVERSI,SHARFF,SMART,VONRHEIN,              
REMARK   3               : WOMACK,MATTHEWS,TEN EYCK,TRONRUD                     
REMARK   3                                                                      
REMARK   3  DATA USED IN REFINEMENT.                                            
REMARK   3   RESOLUTION RANGE HIGH (ANGSTROMS) : 2.70                           
REMARK   3   RESOLUTION RANGE LOW  (ANGSTROMS) : 25.62                          
REMARK   3   DATA CUTOFF            (SIGMA(F)) : 0.000                          
REMARK   3   COMPLETENESS FOR RANGE        (%) : 92.4                           
REMARK   3   NUMBER OF REFLECTIONS             : 16860                          
REMARK   3                                                                      
REMARK   3  FIT TO DATA USED IN REFINEMENT.                                     
REMARK   3   CROSS-VALIDATION METHOD           : THROUGHOUT                     
REMARK   3   FREE R VALUE TEST SET SELECTION   : RANDOM                         
REMARK   3   R VALUE     (WORKING + TEST SET)  : 0.225                          
REMARK   3   R VALUE            (WORKING SET)  : 0.223                          
REMARK   3   FREE R VALUE                      : 0.261                          
REMARK   3   FREE R VALUE TEST SET SIZE   (%)  : 5.170                          
REMARK   3   FREE R VALUE TEST SET COUNT       : 871                            
REMARK   3   ESTIMATED ERROR OF FREE R VALUE   : NULL                           
REMARK   3                                                                      
REMARK   3  FIT IN THE HIGHEST RESOLUTION BIN.                                  
REMARK   3   TOTAL NUMBER OF BINS USED               : 8                        
REMARK   3   BIN RESOLUTION RANGE HIGH   (ANGSTROMS) : 2.70                     
REMARK   3   BIN RESOLUTION RANGE LOW    (ANGSTROMS) : 2.89                     
REMARK   3   BIN COMPLETENESS (WORKING+TEST)     (%) : 92.39                    
REMARK   3   REFLECTIONS IN BIN (WORKING + TEST SET) : 2292                     
REMARK   3   BIN R VALUE        (WORKING + TEST SET) : 0.2415                   
REMARK   3   REFLECTIONS IN BIN        (WORKING SET) : 2183                     
REMARK   3   BIN R VALUE               (WORKING SET) : 0.2369                   
REMARK   3   BIN FREE R VALUE                        : 0.3322                   
REMARK   3   BIN FREE R VALUE TEST SET SIZE      (%) : 4.76                     
REMARK   3   BIN FREE R VALUE TEST SET COUNT         : 109                      
REMARK   3   ESTIMATED ERROR OF BIN FREE R VALUE     : NULL                     
REMARK   3                                                                      
REMARK   3  NUMBER OF NON-HYDROGEN ATOMS USED IN REFINEMENT.                    
REMARK   3   PROTEIN ATOMS            : 2933                                    
REMARK   3   NUCLEIC ACID ATOMS       : 0                                       
REMARK   3   HETEROGEN ATOMS          : 57                                      
REMARK   3   SOLVENT ATOMS            : 9                                       
REMARK   3                                                                      
REMARK   3  B VALUES.                                                           
REMARK   3   FROM WILSON PLOT           (A**2) : 56.86                          
REMARK   3   MEAN B VALUE      (OVERALL, A**2) : 81.05                          
REMARK   3   OVERALL ANISOTROPIC B VALUE.                                       
REMARK   3    B11 (A**2) : 7.56300                                              
REMARK   3    B22 (A**2) : -12.46720                                            
REMARK   3    B33 (A**2) : 4.90420                                              
REMARK   3    B12 (A**2) : 0.00000                                              
REMARK   3    B13 (A**2) : 1.67270                                              
REMARK   3    B23 (A**2) : 0.00000                                              
REMARK   3                                                                      
REMARK   3  ESTIMATED COORDINATE ERROR.                                         
REMARK   3   ESD FROM LUZZATI PLOT                    (A) : 0.463               
REMARK   3   DPI (BLOW EQ-10) BASED ON R VALUE        (A) : NULL                
REMARK   3   DPI (BLOW EQ-9) BASED ON FREE R VALUE    (A) : NULL                
REMARK   3   DPI (CRUICKSHANK) BASED ON R VALUE       (A) : 0.485               
REMARK   3   DPI (CRUICKSHANK) BASED ON FREE R VALUE  (A) : NULL                
REMARK   3                                                                      
REMARK   3   REFERENCES: BLOW, D. (2002) ACTA CRYST D58, 792-797                
REMARK   3               CRUICKSHANK, D.W.J. (1999) ACTA CRYST D55, 583-601     
REMARK   3                                                                      
REMARK   3 CORRELATION COEFFICIENTS.                                            
REMARK   3   CORRELATION COEFFICIENT FO-FC      : 0.937                         
REMARK   3   CORRELATION COEFFICIENT FO-FC FREE : 0.914                         
REMARK   3                                                                      
REMARK   3   NUMBER OF GEOMETRIC FUNCTION TERMS DEFINED : 15                    
REMARK   3   TERM                          COUNT    WEIGHT   FUNCTION.          
REMARK   3    BOND LENGTHS              : 3072   ; 2.000  ; HARMONIC            
REMARK   3    BOND ANGLES               : 4216   ; 2.000  ; HARMONIC            
REMARK   3    TORSION ANGLES            : 1343   ; 2.000  ; SINUSOIDAL          
REMARK   3    TRIGONAL CARBON PLANES    : 51     ; 2.000  ; HARMONIC            
REMARK   3    GENERAL PLANES            : 443    ; 5.000  ; HARMONIC            
REMARK   3    ISOTROPIC THERMAL FACTORS : 3072   ; 20.000 ; HARMONIC            
REMARK   3    BAD NON-BONDED CONTACTS   : NULL   ; NULL   ; NULL                
REMARK   3    IMPROPER TORSIONS         : NULL   ; NULL   ; NULL                
REMARK   3    PSEUDOROTATION ANGLES     : NULL   ; NULL   ; NULL                
REMARK   3    CHIRAL IMPROPER TORSION   : 428    ; 5.000  ; SEMIHARMONIC        
REMARK   3    SUM OF OCCUPANCIES        : NULL   ; NULL   ; NULL                
REMARK   3    UTILITY DISTANCES         : NULL   ; NULL   ; NULL                
REMARK   3    UTILITY ANGLES            : NULL   ; NULL   ; NULL                
REMARK   3    UTILITY TORSION           : NULL   ; NULL   ; NULL                
REMARK   3    IDEAL-DIST CONTACT TERM   : 3656   ; 4.000  ; SEMIHARMONIC        
REMARK   3                                                                      
REMARK   3   RMS DEVIATIONS FROM IDEAL VALUES.                                  
REMARK   3    BOND LENGTHS                       (A) : 0.010                    
REMARK   3    BOND ANGLES                  (DEGREES) : 1.02                     
REMARK   3    PEPTIDE OMEGA TORSION ANGLES (DEGREES) : 2.16                     
REMARK   3    OTHER TORSION ANGLES         (DEGREES) : 3.34                     
REMARK   3                                                                      
REMARK   3  TLS DETAILS                                                         
REMARK   3   NUMBER OF TLS GROUPS  : 2                                          
REMARK   3                                                                      
REMARK   3   TLS GROUP : 1                                                      
REMARK   3    SELECTION: { A|38 - A|387 }                                       
REMARK   3    ORIGIN FOR THE GROUP (A):    1.9397  -18.0322   19.7124           
REMARK   3    T TENSOR                                                          
REMARK   3     T11:   -0.3290 T22:    0.3376                                    
REMARK   3     T33:   -0.2563 T12:    0.0148                                    
REMARK   3     T13:   -0.0732 T23:   -0.0708                                    
REMARK   3    L TENSOR                                                          
REMARK   3     L11:    3.0075 L22:    0.4167                                    
REMARK   3     L33:    3.4459 L12:    0.0904                                    
REMARK   3     L13:    1.2079 L23:    0.2018                                    
REMARK   3    S TENSOR                                                          
REMARK   3     S11:   -0.0383 S12:   -0.0165 S13:   -0.0560                     
REMARK   3     S21:   -0.0124 S22:   -0.0611 S23:   -0.0628                     
REMARK   3     S31:    0.0785 S32:   -0.5177 S33:    0.0994                     
REMARK   3                                                                      
REMARK   3   TLS GROUP : 2                                                      
REMARK   3    SELECTION: { A|1001- A|1106 }                                     
REMARK   3    ORIGIN FOR THE GROUP (A):   44.0764  -10.1092   30.2923           
REMARK   3    T TENSOR                                                          
REMARK   3     T11:   -0.2838 T22:    0.2092                                    
REMARK   3     T33:   -0.0663 T12:   -0.0201                                    
REMARK   3     T13:   -0.1142 T23:    0.0612                                    
REMARK   3    L TENSOR                                                          
REMARK   3     L11:    6.4547 L22:    0.8755                                    
REMARK   3     L33:    1.5313 L12:    1.2405                                    
REMARK   3     L13:   -0.0933 L23:    0.6230                                    
REMARK   3    S TENSOR                                                          
REMARK   3     S11:   -0.0426 S12:    0.2053 S13:   -0.1141                     
REMARK   3     S21:   -0.0777 S22:    0.0003 S23:   -0.0007                     
REMARK   3     S31:    0.0541 S32:    0.2384 S33:    0.0423                     
REMARK   3                                                                      
REMARK   3  OTHER REFINEMENT REMARKS: NULL                                      
REMARK   4                                                                      
REMARK   4 4IAR COMPLIES WITH FORMAT V. 3.30, 13-JUL-11                         
REMARK 100                                                                      
REMARK 100 THIS ENTRY HAS BEEN PROCESSED BY RCSB ON 09-JAN-13.                  
REMARK 100 THE RCSB ID CODE IS RCSB076518.                                      
REMARK 200                                                                      
REMARK 200 EXPERIMENTAL DETAILS                                                 
REMARK 200  EXPERIMENT TYPE                : X-RAY DIFFRACTION                  
REMARK 200  DATE OF DATA COLLECTION        : 01-AUG-12; 01-AUG-12               
REMARK 200  TEMPERATURE           (KELVIN) : 100; NULL                          
REMARK 200  PH                             : 7.5                                
REMARK 200  NUMBER OF CRYSTALS USED        : 47                                 
REMARK 200                                                                      
REMARK 200  SYNCHROTRON              (Y/N) : Y; Y                               
REMARK 200  RADIATION SOURCE               : APS; APS                           
REMARK 200  BEAMLINE                       : 23-ID-D; 21-ID-D                   
REMARK 200  X-RAY GENERATOR MODEL          : NULL; NULL                         
REMARK 200  MONOCHROMATIC OR LAUE    (M/L) : M; M                               
REMARK 200  WAVELENGTH OR RANGE        (A) : 1.0330; 1.0330                     
REMARK 200  MONOCHROMATOR                  : DOUBLE CRYSTAL; DOUBLE CRYSTAL     
REMARK 200  OPTICS                         : MIRRORS; MIRRORS                   
REMARK 200                                                                      
REMARK 200  DETECTOR TYPE                  : CCD; CCD                           
REMARK 200  DETECTOR MANUFACTURER          : MARMOSAIC 300 MM CCD; MARMOSAIC    
REMARK 200                                   300 MM CCD                         
REMARK 200  INTENSITY-INTEGRATION SOFTWARE : HKL-2000                           
REMARK 200  DATA SCALING SOFTWARE          : HKL-2000                           
REMARK 200                                                                      
REMARK 200  NUMBER OF UNIQUE REFLECTIONS   : 16979                              
REMARK 200  RESOLUTION RANGE HIGH      (A) : 2.700                              
REMARK 200  RESOLUTION RANGE LOW       (A) : 50.000                             
REMARK 200  REJECTION CRITERIA  (SIGMA(I)) : NULL                               
REMARK 200                                                                      
REMARK 200 OVERALL.                                                             
REMARK 200  COMPLETENESS FOR RANGE     (%) : 92.0                               
REMARK 200  DATA REDUNDANCY                : 9.600                              
REMARK 200  R MERGE                    (I) : 0.16000                            
REMARK 200  R SYM                      (I) : NULL                               
REMARK 200  <I/SIGMA(I)> FOR THE DATA SET  : 18.4000                            
REMARK 200                                                                      
REMARK 200 IN THE HIGHEST RESOLUTION SHELL.                                     
REMARK 200  HIGHEST RESOLUTION SHELL, RANGE HIGH (A) : 2.70                     
REMARK 200  HIGHEST RESOLUTION SHELL, RANGE LOW  (A) : 2.90                     
REMARK 200  COMPLETENESS FOR SHELL     (%) : 64.6                               
REMARK 200  DATA REDUNDANCY IN SHELL       : 4.30                               
REMARK 200  R MERGE FOR SHELL          (I) : 0.62000                            
REMARK 200  R SYM FOR SHELL            (I) : NULL                               
REMARK 200  <I/SIGMA(I)> FOR SHELL         : 1.700                              
REMARK 200                                                                      
REMARK 200 DIFFRACTION PROTOCOL: SINGLE WAVELENGTH; SINGLE WAVELENGTH           
REMARK 200 METHOD USED TO DETERMINE THE STRUCTURE: MOLECULAR REPLACEMENT        
REMARK 200 SOFTWARE USED: PHASER                                                
REMARK 200 STARTING MODEL: PDB ENTRY 4EIY                                       
REMARK 200                                                                      
REMARK 200 REMARK: NULL                                                         
REMARK 280                                                                      
REMARK 280 CRYSTAL                                                              
REMARK 280 SOLVENT CONTENT, VS   (%): 66.10                                     
REMARK 280 MATTHEWS COEFFICIENT, VM (ANGSTROMS**3/DA): 3.63                     
REMARK 280                                                                      
REMARK 280 CRYSTALLIZATION CONDITIONS: 100 MM TRIS PH 7.5, 30% (V/V) PEG400,    
REMARK 280  400 MM LITHIUM CHLORIDE , LIPID CUBIC PHASE (LCP), TEMPERATURE      
REMARK 280  293K                                                                
REMARK 290                                                                      
REMARK 290 CRYSTALLOGRAPHIC SYMMETRY                                            
REMARK 290 SYMMETRY OPERATORS FOR SPACE GROUP: C 1 2 1                          
REMARK 290                                                                      
REMARK 290      SYMOP   SYMMETRY                                                
REMARK 290     NNNMMM   OPERATOR                                                
REMARK 290       1555   X,Y,Z                                                   
REMARK 290       2555   -X,Y,-Z                                                 
REMARK 290       3555   X+1/2,Y+1/2,Z                                           
REMARK 290       4555   -X+1/2,Y+1/2,-Z                                         
REMARK 290                                                                      
REMARK 290     WHERE NNN -> OPERATOR NUMBER                                     
REMARK 290           MMM -> TRANSLATION VECTOR                                  
REMARK 290                                                                      
REMARK 290 CRYSTALLOGRAPHIC SYMMETRY TRANSFORMATIONS                            
REMARK 290 THE FOLLOWING TRANSFORMATIONS OPERATE ON THE ATOM/HETATM             
REMARK 290 RECORDS IN THIS ENTRY TO PRODUCE CRYSTALLOGRAPHICALLY                
REMARK 290 RELATED MOLECULES.                                                   
REMARK 290   SMTRY1   1  1.000000  0.000000  0.000000        0.00000            
REMARK 290   SMTRY2   1  0.000000  1.000000  0.000000        0.00000            
REMARK 290   SMTRY3   1  0.000000  0.000000  1.000000        0.00000            
REMARK 290   SMTRY1   2 -1.000000  0.000000  0.000000        0.00000            
REMARK 290   SMTRY2   2  0.000000  1.000000  0.000000        0.00000            
REMARK 290   SMTRY3   2  0.000000  0.000000 -1.000000        0.00000            
REMARK 290   SMTRY1   3  1.000000  0.000000  0.000000       97.64500            
REMARK 290   SMTRY2   3  0.000000  1.000000  0.000000       22.75000            
REMARK 290   SMTRY3   3  0.000000  0.000000  1.000000        0.00000            
REMARK 290   SMTRY1   4 -1.000000  0.000000  0.000000       97.64500            
REMARK 290   SMTRY2   4  0.000000  1.000000  0.000000       22.75000            
REMARK 290   SMTRY3   4  0.000000  0.000000 -1.000000        0.00000            
REMARK 290                                                                      
REMARK 290 REMARK: NULL                                                         
REMARK 300                                                                      
REMARK 300 BIOMOLECULE: 1                                                       
REMARK 300 SEE REMARK 350 FOR THE AUTHOR PROVIDED AND/OR PROGRAM                
REMARK 300 GENERATED ASSEMBLY INFORMATION FOR THE STRUCTURE IN                  
REMARK 300 THIS ENTRY. THE REMARK MAY ALSO PROVIDE INFORMATION ON               
REMARK 300 BURIED SURFACE AREA.                                                 
REMARK 300 REMARK: AUTHORS STATE THAT THE BIOLOGICAL UNIT IS UNKNOWN            
REMARK 350                                                                      
REMARK 350 COORDINATES FOR A COMPLETE MULTIMER REPRESENTING THE KNOWN           
REMARK 350 BIOLOGICALLY SIGNIFICANT OLIGOMERIZATION STATE OF THE                
REMARK 350 MOLECULE CAN BE GENERATED BY APPLYING BIOMT TRANSFORMATIONS          
REMARK 350 GIVEN BELOW.  BOTH NON-CRYSTALLOGRAPHIC AND                          
REMARK 350 CRYSTALLOGRAPHIC OPERATIONS ARE GIVEN.                               
REMARK 350                                                                      
REMARK 350 BIOMOLECULE: 1                                                       
REMARK 350 SOFTWARE DETERMINED QUATERNARY STRUCTURE: MONOMERIC                  
REMARK 350 SOFTWARE USED: PISA                                                  
REMARK 350 APPLY THE FOLLOWING TO CHAINS: A                                     
REMARK 350   BIOMT1   1  1.000000  0.000000  0.000000        0.00000            
REMARK 350   BIOMT2   1  0.000000  1.000000  0.000000        0.00000            
REMARK 350   BIOMT3   1  0.000000  0.000000  1.000000        0.00000            
REMARK 465                                                                      
REMARK 465 MISSING RESIDUES                                                     
REMARK 465 THE FOLLOWING RESIDUES WERE NOT LOCATED IN THE                       
REMARK 465 EXPERIMENT. (M=MODEL NUMBER; RES=RESIDUE NAME; C=CHAIN               
REMARK 465 IDENTIFIER; SSSEQ=SEQUENCE NUMBER; I=INSERTION CODE.)                
REMARK 465                                                                      
REMARK 465   M RES C SSSEQI                                                     
REMARK 465     GLY A    30                                                      
REMARK 465     GLY A    31                                                      
REMARK 465     THR A    32                                                      
REMARK 465     CYS A    33                                                      
REMARK 465     SER A    34                                                      
REMARK 465     ALA A    35                                                      
REMARK 465     LYS A    36                                                      
REMARK 465     ASP A    37                                                      
REMARK 465     LYS A   191                                                      
REMARK 465     ALA A   192                                                      
REMARK 465     GLU A   193                                                      
REMARK 465     GLU A   194                                                      
REMARK 465     GLU A   195                                                      
REMARK 465     VAL A   196                                                      
REMARK 465     CYS A   340                                                      
REMARK 465     LYS A   341                                                      
REMARK 465     ASP A   342                                                      
REMARK 465     ALA A   343                                                      
REMARK 465     CYS A   344                                                      
REMARK 465     CYS A   388                                                      
REMARK 465     THR A   389                                                      
REMARK 465     SER A   390                                                      
REMARK 470                                                                      
REMARK 470 MISSING ATOM                                                         
REMARK 470 THE FOLLOWING RESIDUES HAVE MISSING ATOMS (M=MODEL NUMBER;           
REMARK 470 RES=RESIDUE NAME; C=CHAIN IDENTIFIER; SSEQ=SEQUENCE NUMBER;          
REMARK 470 I=INSERTION CODE):                                                   
REMARK 470   M RES CSSEQI  ATOMS                                                
REMARK 470     ILE A  39    CG1  CG2  CD1                                       
REMARK 470     ARG A  76    CG   CD   NE   CZ   NH1  NH2                        
REMARK 470     ARG A  78    CD   NE   CZ   NH1  NH2                             
REMARK 470     ARG A 114    NE   CZ   NH1  NH2                                  
REMARK 470     LYS A 160    CD   CE   NZ                                        
REMARK 470     LYS A 164    CD   CE   NZ                                        
REMARK 470     ARG A 188    CG   CD   NE   CZ   NH1  NH2                        
REMARK 470     GLN A 189    CG   CD   OE1  NE2                                  
REMARK 470     SER A 197    OG                                                  
REMARK 470     GLU A 198    CG   CD   OE1  OE2                                  
REMARK 470     ARG A 230    CD   NE   CZ   NH1  NH2                             
REMARK 470     LYS A1042    CG   CD   CE   NZ                                   
REMARK 470     LYS A1051    CG   CD   CE   NZ                                   
REMARK 470     GLU A1057    CG   CD   OE1  OE2                                  
REMARK 470     LYS A1059    CG   CD   CE   NZ                                   
REMARK 470     ARG A1062    CG   CD   NE   CZ   NH1  NH2                        
REMARK 470     ASP A1074    CG   OD1  OD2                                       
REMARK 470     LYS A1083    CG   CD   CE   NZ                                   
REMARK 470     LYS A1085    CG   CD   CE   NZ                                   
REMARK 470     LYS A1104    CD   CE   NZ                                        
REMARK 470     LYS A 314    CG   CD   CE   NZ                                   
REMARK 470     TRP A 345    CG   CD1  CD2  NE1  CE2  CE3  CZ2                   
REMARK 470     TRP A 345    CZ3  CH2                                            
REMARK 470     GLN A 378    CG   CD   OE1  NE2                                  
REMARK 470     ARG A 385    CG   CD   NE   CZ   NH1  NH2                        
REMARK 500                                                                      
REMARK 500 GEOMETRY AND STEREOCHEMISTRY                                         
REMARK 500 SUBTOPIC: TORSION ANGLES                                             
REMARK 500                                                                      
REMARK 500 TORSION ANGLES OUTSIDE THE EXPECTED RAMACHANDRAN REGIONS:            
REMARK 500 (M=MODEL NUMBER; RES=RESIDUE NAME; C=CHAIN IDENTIFIER;               
REMARK 500 SSEQ=SEQUENCE NUMBER; I=INSERTION CODE).                             
REMARK 500                                                                      
REMARK 500 STANDARD TABLE:                                                      
REMARK 500 FORMAT:(10X,I3,1X,A3,1X,A1,I4,A1,4X,F7.2,3X,F7.2)                    
REMARK 500                                                                      
REMARK 500 EXPECTED VALUES: GJ KLEYWEGT AND TA JONES (1996). PHI/PSI-           
REMARK 500 CHOLOGY: RAMACHANDRAN REVISITED. STRUCTURE 4, 1395 - 1400            
REMARK 500                                                                      
REMARK 500  M RES CSSEQI        PSI       PHI                                   
REMARK 500    ASP A 153       45.09   -148.40                                   
REMARK 500    TRP A 187       62.31    -67.33                                   
REMARK 500    GLN A 189      -32.18   -148.55                                   
REMARK 500    PHE A 217      -64.32   -125.54                                   
REMARK 500    GLU A1057       67.39   -104.23                                   
REMARK 500    ARG A 310       66.03     36.09                                   
REMARK 500    PHE A 346     -177.39    -66.86                                   
REMARK 500                                                                      
REMARK 500 REMARK: NULL                                                         
REMARK 610                                                                      
REMARK 610 MISSING HETEROATOM                                                   
REMARK 610 THE FOLLOWING RESIDUES HAVE MISSING ATOMS (M=MODEL NUMBER;           
REMARK 610 RES=RESIDUE NAME; C=CHAIN IDENTIFIER; SSEQ=SEQUENCE NUMBER;          
REMARK 610 I=INSERTION CODE):                                                   
REMARK 610   M RES C SSEQI                                                      
REMARK 610     OLB A 2002                                                       
REMARK 800                                                                      
REMARK 800 SITE                                                                 
REMARK 800 SITE_IDENTIFIER: AC1                                                 
REMARK 800 EVIDENCE_CODE: SOFTWARE                                              
REMARK 800 SITE_DESCRIPTION: BINDING SITE FOR RESIDUE ERM A 2001                
REMARK 800                                                                      
REMARK 800 SITE_IDENTIFIER: AC2                                                 
REMARK 800 EVIDENCE_CODE: SOFTWARE                                              
REMARK 800 SITE_DESCRIPTION: BINDING SITE FOR RESIDUE OLB A 2002                
REMARK 900                                                                      
REMARK 900 RELATED ENTRIES                                                      
REMARK 900 RELATED ID: GPCR-118   RELATED DB: TARGETTRACK                       
REMARK 900 RELATED ID: 4IAQ   RELATED DB: PDB                                   
DBREF  4IAR A   33   239  UNP    P28222   5HT1B_HUMAN     33    239             
DBREF  4IAR A 1001   308  UNP    P0ABE7   C562_ECOLX      23    128             
DBREF  4IAR A  306   390  UNP    P28222   5HT1B_HUMAN    306    390             
SEQADV 4IAR GLY A   30  UNP  P28222              EXPRESSION TAG                 
SEQADV 4IAR GLY A   31  UNP  P28222              EXPRESSION TAG                 
SEQADV 4IAR THR A   32  UNP  P28222              EXPRESSION TAG                 
SEQADV 4IAR TRP A  138  UNP  P28222    LEU   138 ENGINEERED MUTATION            
SEQADV 4IAR TRP A 1007  UNP  P0ABE7    MET    29 ENGINEERED MUTATION            
SEQADV 4IAR ILE A 1102  UNP  P0ABE7    HIS   124 ENGINEERED MUTATION            
SEQADV 4IAR LEU A 1106  UNP  P0ABE7    ARG   128 ENGINEERED MUTATION            
SEQRES   1 A  401  GLY GLY THR CYS SER ALA LYS ASP TYR ILE TYR GLN ASP          
SEQRES   2 A  401  SER ILE SER LEU PRO TRP LYS VAL LEU LEU VAL MET LEU          
SEQRES   3 A  401  LEU ALA LEU ILE THR LEU ALA THR THR LEU SER ASN ALA          
SEQRES   4 A  401  PHE VAL ILE ALA THR VAL TYR ARG THR ARG LYS LEU HIS          
SEQRES   5 A  401  THR PRO ALA ASN TYR LEU ILE ALA SER LEU ALA VAL THR          
SEQRES   6 A  401  ASP LEU LEU VAL SER ILE LEU VAL MET PRO ILE SER THR          
SEQRES   7 A  401  MET TYR THR VAL THR GLY ARG TRP THR LEU GLY GLN VAL          
SEQRES   8 A  401  VAL CYS ASP PHE TRP LEU SER SER ASP ILE THR CYS CYS          
SEQRES   9 A  401  THR ALA SER ILE TRP HIS LEU CYS VAL ILE ALA LEU ASP          
SEQRES  10 A  401  ARG TYR TRP ALA ILE THR ASP ALA VAL GLU TYR SER ALA          
SEQRES  11 A  401  LYS ARG THR PRO LYS ARG ALA ALA VAL MET ILE ALA LEU          
SEQRES  12 A  401  VAL TRP VAL PHE SER ILE SER ILE SER LEU PRO PRO PHE          
SEQRES  13 A  401  PHE TRP ARG GLN ALA LYS ALA GLU GLU GLU VAL SER GLU          
SEQRES  14 A  401  CYS VAL VAL ASN THR ASP HIS ILE LEU TYR THR VAL TYR          
SEQRES  15 A  401  SER THR VAL GLY ALA PHE TYR PHE PRO THR LEU LEU LEU          
SEQRES  16 A  401  ILE ALA LEU TYR GLY ARG ILE TYR VAL GLU ALA ARG SER          
SEQRES  17 A  401  ARG ILE ALA ASP LEU GLU ASP ASN TRP GLU THR LEU ASN          
SEQRES  18 A  401  ASP ASN LEU LYS VAL ILE GLU LYS ALA ASP ASN ALA ALA          
SEQRES  19 A  401  GLN VAL LYS ASP ALA LEU THR LYS MET ARG ALA ALA ALA          
SEQRES  20 A  401  LEU ASP ALA GLN LYS ALA THR PRO PRO LYS LEU GLU ASP          
SEQRES  21 A  401  LYS SER PRO ASP SER PRO GLU MET LYS ASP PHE ARG HIS          
SEQRES  22 A  401  GLY PHE ASP ILE LEU VAL GLY GLN ILE ASP ASP ALA LEU          
SEQRES  23 A  401  LYS LEU ALA ASN GLU GLY LYS VAL LYS GLU ALA GLN ALA          
SEQRES  24 A  401  ALA ALA GLU GLN LEU LYS THR THR ARG ASN ALA TYR ILE          
SEQRES  25 A  401  GLN LYS TYR LEU ALA ALA ARG GLU ARG LYS ALA THR LYS          
SEQRES  26 A  401  THR LEU GLY ILE ILE LEU GLY ALA PHE ILE VAL CYS TRP          
SEQRES  27 A  401  LEU PRO PHE PHE ILE ILE SER LEU VAL MET PRO ILE CYS          
SEQRES  28 A  401  LYS ASP ALA CYS TRP PHE HIS LEU ALA ILE PHE ASP PHE          
SEQRES  29 A  401  PHE THR TRP LEU GLY TYR LEU ASN SER LEU ILE ASN PRO          
SEQRES  30 A  401  ILE ILE TYR THR MET SER ASN GLU ASP PHE LYS GLN ALA          
SEQRES  31 A  401  PHE HIS LYS LEU ILE ARG PHE LYS CYS THR SER                  
HET    ERM  A2001      43                                                       
HET    OLB  A2002      14                                                       
HETNAM     ERM ERGOTAMINE                                                       
HETNAM     OLB (2S)-2,3-DIHYDROXYPROPYL (9Z)-OCTADEC-9-ENOATE                   
FORMUL   2  ERM    C33 H35 N5 O5                                                
FORMUL   3  OLB    C21 H40 O4                                                   
FORMUL   4  HOH   *9(H2 O)                                                      
HELIX    1   1 ILE A   39  ILE A   44  5                                   6    
HELIX    2   2 SER A   45  THR A   77  1                                  33    
HELIX    3   3 ARG A   78  HIS A   81  5                                   4    
HELIX    4   4 THR A   82  VAL A  102  1                                  21    
HELIX    5   5 MET A  103  GLY A  113  1                                  11    
HELIX    6   6 LEU A  117  ASP A  153  1                                  37    
HELIX    7   7 ASP A  153  ALA A  159  1                                   7    
HELIX    8   8 THR A  162  LEU A  182  1                                  21    
HELIX    9   9 HIS A  205  PHE A  217  1                                  13    
HELIX   10  10 PHE A  217  ALA A 1020  1                                  43    
HELIX   11  11 ASN A 1022  THR A 1044  1                                  23    
HELIX   12  12 ASP A 1060  GLY A 1082  1                                  23    
HELIX   13  13 LYS A 1083  ALA A 1090  1                                   8    
HELIX   14  14 ALA A 1090  TYR A 1101  1                                  12    
HELIX   15  15 TYR A 1101  ARG A  308  1                                   9    
HELIX   16  16 ARG A  310  MET A  337  1                                  28    
HELIX   17  17 LEU A  348  ASN A  373  1                                  26    
HELIX   18  18 ASN A  373  ILE A  384  1                                  12    
SSBOND   1 CYS A  122    CYS A  199                          1555   1555  2.04  
SITE     1 AC1 16 ASP A 129  ILE A 130  CYS A 133  THR A 134                    
SITE     2 AC1 16 CYS A 199  VAL A 200  VAL A 201  ALA A 216                    
SITE     3 AC1 16 TRP A 327  PHE A 330  SER A 334  LEU A 348                    
SITE     4 AC1 16 PHE A 351  ASP A 352  THR A 355  TYR A 359                    
SITE     1 AC2  4 ILE A 367  ILE A 368  MET A 371  SER A 372                    
CRYST1  195.290   45.500   74.280  90.00  95.45  90.00 C 1 2 1       4          
ORIGX1      1.000000  0.000000  0.000000        0.00000                         
ORIGX2      0.000000  1.000000  0.000000        0.00000                         
ORIGX3      0.000000  0.000000  1.000000        0.00000                         
SCALE1      0.005121  0.000000  0.000489        0.00000                         
SCALE2      0.000000  0.021978  0.000000        0.00000                         
SCALE3      0.000000  0.000000  0.013524        0.00000                         
ATOM      1  N   TYR A  38     -27.660 -11.221  13.640  1.00119.29           N  
ANISOU    1  N   TYR A  38     8128  27900   9296   2455  -1431  -2469       N  
ATOM      2  CA  TYR A  38     -27.091 -10.061  12.955  1.00118.47           C  
ANISOU    2  CA  TYR A  38     8270  27362   9381   2845  -1555  -2433       C  
ATOM      3  C   TYR A  38     -25.587 -10.250  12.679  1.00115.86           C  
ANISOU    3  C   TYR A  38     8332  26335   9354   2658  -1519  -2269       C  
ATOM      4  O   TYR A  38     -24.845 -10.658  13.578  1.00115.26           O  
ANISOU    4  O   TYR A  38     8376  26026   9390   2461  -1441  -2245       O  
ATOM      5  CB  TYR A  38     -27.330  -8.771  13.783  1.00122.21           C  
ANISOU    5  CB  TYR A  38     8710  27874   9851   3352  -1672  -2585       C  
ATOM      6  CG  TYR A  38     -26.460  -7.589  13.391  1.00124.38           C  
ANISOU    6  CG  TYR A  38     9316  27559  10383   3703  -1807  -2528       C  
ATOM      7  CD1 TYR A  38     -26.671  -6.906  12.193  1.00127.44           C  
ANISOU    7  CD1 TYR A  38     9764  27867  10792   3946  -1928  -2463       C  
ATOM      8  CD2 TYR A  38     -25.430  -7.147  14.222  1.00123.91           C  
ANISOU    8  CD2 TYR A  38     9506  27036  10540   3778  -1822  -2530       C  
ATOM      9  CE1 TYR A  38     -25.866  -5.828  11.821  1.00127.85           C  
ANISOU    9  CE1 TYR A  38    10129  27369  11079   4233  -2063  -2381       C  
ATOM     10  CE2 TYR A  38     -24.622  -6.067  13.863  1.00124.46           C  
ANISOU   10  CE2 TYR A  38     9883  26560  10847   4064  -1955  -2467       C  
ATOM     11  CZ  TYR A  38     -24.849  -5.405  12.664  1.00133.62           C  
ANISOU   11  CZ  TYR A  38    11109  27634  12028   4284  -2078  -2385       C  
ATOM     12  OH  TYR A  38     -24.061  -4.337  12.305  1.00135.00           O  
ANISOU   12  OH  TYR A  38    11593  27267  12434   4537  -2221  -2296       O  
ATOM     13  N   ILE A  39     -25.141  -9.912  11.452  1.00106.87           N  
ANISOU   13  N   ILE A  39     7378  24894   8333   2734  -1579  -2155       N  
ATOM     14  CA  ILE A  39     -23.738  -9.965  11.062  1.00101.90           C  
ANISOU   14  CA  ILE A  39     7098  23649   7971   2600  -1557  -2003       C  
ATOM     15  C   ILE A  39     -23.320  -8.563  10.635  1.00103.70           C  
ANISOU   15  C   ILE A  39     7523  23534   8342   3011  -1709  -1952       C  
ATOM     16  O   ILE A  39     -23.874  -8.033   9.672  1.00104.38           O  
ANISOU   16  O   ILE A  39     7550  23763   8348   3215  -1804  -1925       O  
ATOM     17  CB  ILE A  39     -23.485 -11.023   9.965  1.00103.39           C  
ANISOU   17  CB  ILE A  39     7328  23796   8159   2219  -1473  -1895       C  
ATOM     18  N   TYR A  40     -22.374  -7.943  11.376  1.00 98.32           N  
ANISOU   18  N   TYR A  40     7075  22413   7868   3135  -1744  -1938       N  
ATOM     19  CA  TYR A  40     -21.853  -6.594  11.100  1.00 98.36           C  
ANISOU   19  CA  TYR A  40     7309  22020   8044   3493  -1902  -1880       C  
ATOM     20  C   TYR A  40     -21.087  -6.551   9.765  1.00102.17           C  
ANISOU   20  C   TYR A  40     7999  22176   8644   3381  -1920  -1671       C  
ATOM     21  O   TYR A  40     -20.889  -5.477   9.192  1.00102.78           O  
ANISOU   21  O   TYR A  40     8223  22023   8808   3655  -2068  -1584       O  
ATOM     22  CB  TYR A  40     -20.953  -6.090  12.258  1.00 97.98           C  
ANISOU   22  CB  TYR A  40     7458  21581   8188   3575  -1922  -1919       C  
ATOM     23  CG  TYR A  40     -19.556  -6.686  12.318  1.00 95.89           C  
ANISOU   23  CG  TYR A  40     7434  20876   8122   3239  -1818  -1782       C  
ATOM     24  CD1 TYR A  40     -18.533  -6.207  11.499  1.00 96.81           C  
ANISOU   24  CD1 TYR A  40     7821  20534   8428   3230  -1872  -1605       C  
ATOM     25  CD2 TYR A  40     -19.234  -7.668  13.252  1.00 94.30           C  
ANISOU   25  CD2 TYR A  40     7190  20722   7917   2950  -1679  -1826       C  
ATOM     26  CE1 TYR A  40     -17.248  -6.744  11.556  1.00 95.07           C  
ANISOU   26  CE1 TYR A  40     7797  19950   8375   2940  -1778  -1492       C  
ATOM     27  CE2 TYR A  40     -17.949  -8.202  13.328  1.00 92.04           C  
ANISOU   27  CE2 TYR A  40     7120  20040   7812   2675  -1595  -1709       C  
ATOM     28  CZ  TYR A  40     -16.959  -7.737  12.478  1.00 96.48           C  
ANISOU   28  CZ  TYR A  40     7928  20177   8551   2679  -1642  -1553       C  
ATOM     29  OH  TYR A  40     -15.691  -8.260  12.538  1.00 90.06           O  
ANISOU   29  OH  TYR A  40     7305  19013   7902   2423  -1560  -1448       O  
ATOM     30  N   GLN A  41     -20.623  -7.728   9.313  1.00 97.31           N  
ANISOU   30  N   GLN A  41     7403  21538   8033   2973  -1777  -1591       N  
ATOM     31  CA  GLN A  41     -19.861  -7.939   8.090  1.00 96.01           C  
ANISOU   31  CA  GLN A  41     7399  21135   7948   2805  -1759  -1417       C  
ATOM     32  C   GLN A  41     -20.724  -7.738   6.846  1.00104.01           C  
ANISOU   32  C   GLN A  41     8269  22461   8789   2913  -1827  -1378       C  
ATOM     33  O   GLN A  41     -20.183  -7.375   5.803  1.00103.39           O  
ANISOU   33  O   GLN A  41     8333  22181   8770   2926  -1877  -1220       O  
ATOM     34  CB  GLN A  41     -19.234  -9.331   8.103  1.00 94.51           C  
ANISOU   34  CB  GLN A  41     7237  20881   7790   2367  -1592  -1397       C  
ATOM     35  CG  GLN A  41     -18.085  -9.435   9.103  1.00 95.05           C  
ANISOU   35  CG  GLN A  41     7502  20551   8060   2264  -1539  -1380       C  
ATOM     36  CD  GLN A  41     -18.351 -10.356  10.268  1.00103.17           C  
ANISOU   36  CD  GLN A  41     8407  21756   9035   2067  -1435  -1499       C  
ATOM     37  OE1 GLN A  41     -17.474 -11.114  10.691  1.00 98.35           O  
ANISOU   37  OE1 GLN A  41     7912  20918   8537   1811  -1341  -1466       O  
ATOM     38  NE2 GLN A  41     -19.536 -10.288  10.849  1.00 88.61           N  
ANISOU   38  NE2 GLN A  41     6324  20330   7014   2188  -1455  -1632       N  
ATOM     39  N   ASP A  42     -22.061  -7.924   6.966  1.00104.54           N  
ANISOU   39  N   ASP A  42     8044  23044   8633   2998  -1836  -1516       N  
ATOM     40  CA  ASP A  42     -23.047  -7.720   5.892  1.00107.27           C  
ANISOU   40  CA  ASP A  42     8209  23765   8784   3129  -1909  -1504       C  
ATOM     41  C   ASP A  42     -23.096  -6.246   5.430  1.00113.14           C  
ANISOU   41  C   ASP A  42     9069  24335   9585   3565  -2104  -1414       C  
ATOM     42  O   ASP A  42     -23.543  -5.972   4.314  1.00114.65           O  
ANISOU   42  O   ASP A  42     9200  24696   9667   3663  -2180  -1328       O  
ATOM     43  CB  ASP A  42     -24.460  -8.161   6.346  1.00111.47           C  
ANISOU   43  CB  ASP A  42     8386  24905   9062   3146  -1882  -1688       C  
ATOM     44  CG  ASP A  42     -24.688  -9.653   6.555  1.00123.06           C  
ANISOU   44  CG  ASP A  42     9701  26627  10428   2696  -1716  -1760       C  
ATOM     45  OD1 ASP A  42     -24.079 -10.463   5.814  1.00122.39           O  
ANISOU   45  OD1 ASP A  42     9717  26392  10393   2373  -1634  -1677       O  
ATOM     46  OD2 ASP A  42     -25.548 -10.008   7.392  1.00131.21           O  
ANISOU   46  OD2 ASP A  42    10496  28047  11312   2670  -1679  -1902       O  
ATOM     47  N   SER A  43     -22.655  -5.308   6.298  1.00109.72           N  
ANISOU   47  N   SER A  43     8804  23564   9319   3822  -2197  -1433       N  
ATOM     48  CA  SER A  43     -22.620  -3.868   6.028  1.00111.54           C  
ANISOU   48  CA  SER A  43     9190  23545   9644   4236  -2407  -1352       C  
ATOM     49  C   SER A  43     -21.331  -3.448   5.287  1.00113.15           C  
ANISOU   49  C   SER A  43     9720  23218  10055   4136  -2448  -1104       C  
ATOM     50  O   SER A  43     -21.359  -2.431   4.588  1.00115.36           O  
ANISOU   50  O   SER A  43    10116  23342  10372   4391  -2620   -963       O  
ATOM     51  CB  SER A  43     -22.773  -3.069   7.321  1.00117.06           C  
ANISOU   51  CB  SER A  43     9918  24138  10423   4559  -2502  -1516       C  
ATOM     52  OG  SER A  43     -21.623  -3.140   8.152  1.00125.17           O  
ANISOU   52  OG  SER A  43    11193  24686  11679   4438  -2465  -1487       O  
ATOM     53  N   ILE A  44     -20.218  -4.228   5.431  1.00104.83           N  
ANISOU   53  N   ILE A  44     8801  21904   9124   3767  -2298  -1042       N  
ATOM     54  CA  ILE A  44     -18.919  -3.974   4.776  1.00102.15           C  
ANISOU   54  CA  ILE A  44     8736  21115   8960   3622  -2309   -817       C  
ATOM     55  C   ILE A  44     -19.071  -4.095   3.238  1.00105.69           C  
ANISOU   55  C   ILE A  44     9143  21732   9282   3547  -2327   -648       C  
ATOM     56  O   ILE A  44     -19.610  -5.090   2.734  1.00104.76           O  
ANISOU   56  O   ILE A  44     8822  21995   8987   3347  -2214   -712       O  
ATOM     57  CB  ILE A  44     -17.781  -4.895   5.316  1.00101.66           C  
ANISOU   57  CB  ILE A  44     8782  20817   9028   3257  -2137   -821       C  
ATOM     58  CG1 ILE A  44     -17.714  -4.874   6.864  1.00100.99           C  
ANISOU   58  CG1 ILE A  44     8706  20631   9033   3314  -2110   -992       C  
ATOM     59  CG2 ILE A  44     -16.426  -4.500   4.703  1.00101.44           C  
ANISOU   59  CG2 ILE A  44     9021  20350   9171   3143  -2163   -594       C  
ATOM     60  CD1 ILE A  44     -16.730  -5.889   7.524  1.00102.22           C  
ANISOU   60  CD1 ILE A  44     8931  20618   9291   2964  -1938  -1015       C  
ATOM     61  N   SER A  45     -18.605  -3.061   2.510  1.00102.36           N  
ANISOU   61  N   SER A  45     8914  21030   8947   3702  -2480   -431       N  
ATOM     62  CA  SER A  45     -18.675  -2.998   1.051  1.00102.59           C  
ANISOU   62  CA  SER A  45     8923  21199   8857   3659  -2521   -237       C  
ATOM     63  C   SER A  45     -17.749  -4.034   0.408  1.00104.16           C  
ANISOU   63  C   SER A  45     9147  21385   9045   3249  -2346   -161       C  
ATOM     64  O   SER A  45     -16.851  -4.559   1.071  1.00101.67           O  
ANISOU   64  O   SER A  45     8934  20829   8868   3035  -2230   -205       O  
ATOM     65  CB  SER A  45     -18.334  -1.595   0.552  1.00107.20           C  
ANISOU   65  CB  SER A  45     9734  21445   9554   3906  -2739      2       C  
ATOM     66  OG  SER A  45     -16.944  -1.319   0.599  1.00112.82           O  
ANISOU   66  OG  SER A  45    10706  21696  10464   3727  -2730    174       O  
ATOM     67  N   LEU A  46     -17.992  -4.328  -0.883  1.00101.33           N  
ANISOU   67  N   LEU A  46     8684  21305   8511   3158  -2335    -60       N  
ATOM     68  CA  LEU A  46     -17.250  -5.266  -1.722  1.00 99.36           C  
ANISOU   68  CA  LEU A  46     8428  21118   8207   2813  -2192     -2       C  
ATOM     69  C   LEU A  46     -15.744  -4.879  -1.785  1.00102.62           C  
ANISOU   69  C   LEU A  46     9101  21079   8811   2687  -2190    193       C  
ATOM     70  O   LEU A  46     -14.927  -5.751  -1.465  1.00100.17           O  
ANISOU   70  O   LEU A  46     8827  20660   8574   2424  -2038    119       O  
ATOM     71  CB  LEU A  46     -17.911  -5.313  -3.123  1.00101.35           C  
ANISOU   71  CB  LEU A  46     8525  21761   8222   2829  -2234     89       C  
ATOM     72  CG  LEU A  46     -17.345  -6.171  -4.276  1.00105.47           C  
ANISOU   72  CG  LEU A  46     9003  22446   8626   2527  -2118    147       C  
ATOM     73  CD1 LEU A  46     -16.273  -5.439  -5.076  1.00106.51           C  
ANISOU   73  CD1 LEU A  46     9325  22326   8816   2499  -2185    441       C  
ATOM     74  CD2 LEU A  46     -16.951  -7.559  -3.847  1.00104.96           C  
ANISOU   74  CD2 LEU A  46     8888  22405   8588   2215  -1923    -61       C  
ATOM     75  N   PRO A  47     -15.332  -3.617  -2.117  1.00100.60           N  
ANISOU   75  N   PRO A  47     9031  20549   8645   2858  -2359    437       N  
ATOM     76  CA  PRO A  47     -13.885  -3.314  -2.157  1.00 99.27           C  
ANISOU   76  CA  PRO A  47     9088  19988   8643   2693  -2349    623       C  
ATOM     77  C   PRO A  47     -13.168  -3.512  -0.816  1.00101.17           C  
ANISOU   77  C   PRO A  47     9446  19900   9095   2615  -2274    492       C  
ATOM     78  O   PRO A  47     -12.050  -4.029  -0.810  1.00 99.41           O  
ANISOU   78  O   PRO A  47     9293  19535   8942   2360  -2156    524       O  
ATOM     79  CB  PRO A  47     -13.838  -1.845  -2.595  1.00103.61           C  
ANISOU   79  CB  PRO A  47     9809  20304   9253   2922  -2580    892       C  
ATOM     80  CG  PRO A  47     -15.135  -1.605  -3.276  1.00110.11           C  
ANISOU   80  CG  PRO A  47    10467  21490   9880   3146  -2680    892       C  
ATOM     81  CD  PRO A  47     -16.122  -2.434  -2.526  1.00104.73           C  
ANISOU   81  CD  PRO A  47     9569  21106   9118   3192  -2575    570       C  
ATOM     82  N   TRP A  48     -13.805  -3.139   0.311  1.00 97.94           N  
ANISOU   82  N   TRP A  48     9039  19404   8769   2837  -2339    334       N  
ATOM     83  CA  TRP A  48     -13.193  -3.299   1.636  1.00 96.09           C  
ANISOU   83  CA  TRP A  48     8903  18888   8717   2782  -2277    203       C  
ATOM     84  C   TRP A  48     -13.174  -4.760   2.079  1.00 95.53           C  
ANISOU   84  C   TRP A  48     8686  19017   8592   2532  -2065     -2       C  
ATOM     85  O   TRP A  48     -12.293  -5.145   2.859  1.00 93.06           O  
ANISOU   85  O   TRP A  48     8467  18473   8419   2380  -1977    -51       O  
ATOM     86  CB  TRP A  48     -13.877  -2.423   2.695  1.00 96.68           C  
ANISOU   86  CB  TRP A  48     9013  18842   8876   3108  -2417     82       C  
ATOM     87  CG  TRP A  48     -13.437  -0.993   2.626  1.00100.09           C  
ANISOU   87  CG  TRP A  48     9689  18876   9466   3303  -2630    275       C  
ATOM     88  CD1 TRP A  48     -14.160   0.065   2.155  1.00106.19           C  
ANISOU   88  CD1 TRP A  48    10500  19640  10209   3606  -2838    377       C  
ATOM     89  CD2 TRP A  48     -12.130  -0.483   2.934  1.00 99.39           C  
ANISOU   89  CD2 TRP A  48     9844  18336   9584   3180  -2664    416       C  
ATOM     90  NE1 TRP A  48     -13.396   1.210   2.182  1.00107.27           N  
ANISOU   90  NE1 TRP A  48    10910  19313  10536   3676  -3011    574       N  
ATOM     91  CE2 TRP A  48     -12.145   0.902   2.657  1.00106.32           C  
ANISOU   91  CE2 TRP A  48    10913  18924  10559   3406  -2905    600       C  
ATOM     92  CE3 TRP A  48     -10.948  -1.062   3.432  1.00 98.35           C  
ANISOU   92  CE3 TRP A  48     9787  18016   9565   2901  -2523    403       C  
ATOM     93  CZ2 TRP A  48     -11.024   1.717   2.858  1.00105.97           C  
ANISOU   93  CZ2 TRP A  48    11132  18412  10720   3332  -3008    775       C  
ATOM     94  CZ3 TRP A  48      -9.840  -0.254   3.629  1.00100.19           C  
ANISOU   94  CZ3 TRP A  48    10259  17819   9988   2844  -2616    568       C  
ATOM     95  CH2 TRP A  48      -9.882   1.117   3.340  1.00103.66           C  
ANISOU   95  CH2 TRP A  48    10887  17979  10521   3042  -2854    753       C  
ATOM     96  N   LYS A  49     -14.117  -5.576   1.564  1.00 90.14           N  
ANISOU   96  N   LYS A  49     7782  18756   7710   2480  -1993   -114       N  
ATOM     97  CA  LYS A  49     -14.172  -6.993   1.892  1.00 87.01           C  
ANISOU   97  CA  LYS A  49     7257  18544   7260   2226  -1813   -298       C  
ATOM     98  C   LYS A  49     -13.039  -7.749   1.187  1.00 88.38           C  
ANISOU   98  C   LYS A  49     7495  18634   7453   1937  -1697   -221       C  
ATOM     99  O   LYS A  49     -12.345  -8.519   1.845  1.00 85.42           O  
ANISOU   99  O   LYS A  49     7167  18113   7177   1752  -1583   -307       O  
ATOM    100  CB  LYS A  49     -15.545  -7.590   1.566  1.00 89.64           C  
ANISOU  100  CB  LYS A  49     7336  19348   7376   2247  -1790   -442       C  
ATOM    101  CG  LYS A  49     -16.393  -7.774   2.823  1.00 90.76           C  
ANISOU  101  CG  LYS A  49     7361  19615   7508   2341  -1778   -641       C  
ATOM    102  CD  LYS A  49     -17.723  -8.413   2.530  1.00 91.31           C  
ANISOU  102  CD  LYS A  49     7162  20179   7352   2325  -1751   -779       C  
ATOM    103  CE  LYS A  49     -18.300  -9.053   3.756  1.00 90.45           C  
ANISOU  103  CE  LYS A  49     6924  20224   7221   2257  -1675   -974       C  
ATOM    104  NZ  LYS A  49     -19.698  -9.510   3.515  1.00101.17           N  
ANISOU  104  NZ  LYS A  49     7999  22099   8343   2252  -1668  -1100       N  
ATOM    105  N   VAL A  50     -12.806  -7.476  -0.118  1.00 86.18           N  
ANISOU  105  N   VAL A  50     7220  18445   7078   1914  -1735    -54       N  
ATOM    106  CA  VAL A  50     -11.743  -8.120  -0.907  1.00 84.81           C  
ANISOU  106  CA  VAL A  50     7085  18248   6891   1666  -1633     14       C  
ATOM    107  C   VAL A  50     -10.348  -7.684  -0.382  1.00 88.20           C  
ANISOU  107  C   VAL A  50     7722  18266   7524   1605  -1630    134       C  
ATOM    108  O   VAL A  50      -9.456  -8.532  -0.288  1.00 85.64           O  
ANISOU  108  O   VAL A  50     7423  17870   7249   1396  -1507     78       O  
ATOM    109  CB  VAL A  50     -11.915  -7.886  -2.426  1.00 89.73           C  
ANISOU  109  CB  VAL A  50     7637  19128   7329   1667  -1681    166       C  
ATOM    110  CG1 VAL A  50     -10.837  -8.612  -3.229  1.00 88.65           C  
ANISOU  110  CG1 VAL A  50     7508  19024   7151   1420  -1568    200       C  
ATOM    111  CG2 VAL A  50     -13.294  -8.346  -2.878  1.00 90.70           C  
ANISOU  111  CG2 VAL A  50     7542  19671   7247   1724  -1686     32       C  
ATOM    112  N   LEU A  51     -10.186  -6.396   0.013  1.00 86.66           N  
ANISOU  112  N   LEU A  51     7674  17801   7451   1790  -1773    281       N  
ATOM    113  CA  LEU A  51      -8.944  -5.880   0.613  1.00 85.80           C  
ANISOU  113  CA  LEU A  51     7763  17297   7541   1737  -1792    390       C  
ATOM    114  C   LEU A  51      -8.647  -6.607   1.909  1.00 85.98           C  
ANISOU  114  C   LEU A  51     7798  17183   7687   1657  -1686    191       C  
ATOM    115  O   LEU A  51      -7.510  -7.016   2.117  1.00 83.88           O  
ANISOU  115  O   LEU A  51     7608  16748   7514   1483  -1602    209       O  
ATOM    116  CB  LEU A  51      -9.025  -4.370   0.890  1.00 88.01           C  
ANISOU  116  CB  LEU A  51     8201  17306   7933   1967  -1991    548       C  
ATOM    117  CG  LEU A  51      -8.709  -3.426  -0.261  1.00 95.03           C  
ANISOU  117  CG  LEU A  51     9178  18152   8778   1984  -2119    845       C  
ATOM    118  CD1 LEU A  51      -9.394  -2.083  -0.053  1.00 97.68           C  
ANISOU  118  CD1 LEU A  51     9626  18306   9182   2282  -2343    943       C  
ATOM    119  CD2 LEU A  51      -7.213  -3.224  -0.401  1.00 96.96           C  
ANISOU  119  CD2 LEU A  51     9563  18150   9126   1769  -2092   1024       C  
ATOM    120  N   LEU A  52      -9.683  -6.803   2.758  1.00 82.83           N  
ANISOU  120  N   LEU A  52     7306  16896   7269   1781  -1687      3       N  
ATOM    121  CA  LEU A  52      -9.594  -7.510   4.045  1.00 81.42           C  
ANISOU  121  CA  LEU A  52     7116  16642   7177   1713  -1595   -183       C  
ATOM    122  C   LEU A  52      -9.172  -8.957   3.871  1.00 83.11           C  
ANISOU  122  C   LEU A  52     7258  16967   7351   1447  -1428   -283       C  
ATOM    123  O   LEU A  52      -8.471  -9.485   4.738  1.00 81.26           O  
ANISOU  123  O   LEU A  52     7083  16561   7232   1336  -1352   -354       O  
ATOM    124  CB  LEU A  52     -10.925  -7.470   4.808  1.00 82.49           C  
ANISOU  124  CB  LEU A  52     7122  16974   7245   1889  -1631   -350       C  
ATOM    125  CG  LEU A  52     -10.905  -6.723   6.138  1.00 87.56           C  
ANISOU  125  CG  LEU A  52     7854  17392   8024   2061  -1706   -412       C  
ATOM    126  CD1 LEU A  52     -12.311  -6.363   6.565  1.00 89.99           C  
ANISOU  126  CD1 LEU A  52     8019  17946   8225   2307  -1784   -544       C  
ATOM    127  CD2 LEU A  52     -10.192  -7.521   7.223  1.00 86.89           C  
ANISOU  127  CD2 LEU A  52     7803  17171   8040   1883  -1586   -514       C  
ATOM    128  N   VAL A  53      -9.608  -9.598   2.760  1.00 79.02           N  
ANISOU  128  N   VAL A  53     6618  16735   6671   1354  -1383   -297       N  
ATOM    129  CA  VAL A  53      -9.251 -10.976   2.422  1.00 77.22           C  
ANISOU  129  CA  VAL A  53     6329  16613   6397   1115  -1246   -408       C  
ATOM    130  C   VAL A  53      -7.776 -11.000   2.008  1.00 80.65           C  
ANISOU  130  C   VAL A  53     6883  16845   6915    997  -1203   -296       C  
ATOM    131  O   VAL A  53      -7.043 -11.877   2.454  1.00 78.12           O  
ANISOU  131  O   VAL A  53     6597  16411   6674    850  -1108   -385       O  
ATOM    132  CB  VAL A  53     -10.186 -11.580   1.344  1.00 81.54           C  
ANISOU  132  CB  VAL A  53     6706  17539   6738   1065  -1228   -478       C  
ATOM    133  CG1 VAL A  53      -9.674 -12.931   0.838  1.00 80.25           C  
ANISOU  133  CG1 VAL A  53     6508  17445   6537    827  -1109   -592       C  
ATOM    134  CG2 VAL A  53     -11.602 -11.716   1.882  1.00 81.96           C  
ANISOU  134  CG2 VAL A  53     6617  17820   6705   1146  -1253   -611       C  
ATOM    135  N   MET A  54      -7.344 -10.012   1.205  1.00 80.01           N  
ANISOU  135  N   MET A  54     6862  16724   6815   1063  -1282    -93       N  
ATOM    136  CA  MET A  54      -5.965  -9.871   0.734  1.00 80.61           C  
ANISOU  136  CA  MET A  54     7027  16660   6941    951  -1254     45       C  
ATOM    137  C   MET A  54      -4.988  -9.605   1.887  1.00 83.14           C  
ANISOU  137  C   MET A  54     7491  16635   7465    930  -1247     63       C  
ATOM    138  O   MET A  54      -3.888 -10.166   1.875  1.00 82.27           O  
ANISOU  138  O   MET A  54     7409  16449   7403    787  -1161     51       O  
ATOM    139  CB  MET A  54      -5.863  -8.751  -0.299  1.00 85.36           C  
ANISOU  139  CB  MET A  54     7661  17304   7468   1021  -1363    292       C  
ATOM    140  CG  MET A  54      -6.148  -9.208  -1.700  1.00 91.27           C  
ANISOU  140  CG  MET A  54     8272  18405   8002    955  -1331    308       C  
ATOM    141  SD  MET A  54      -5.717  -7.913  -2.894  1.00 99.12           S  
ANISOU  141  SD  MET A  54     9319  19431   8910    987  -1454    652       S  
ATOM    142  CE  MET A  54      -7.306  -7.041  -3.028  1.00 97.59           C  
ANISOU  142  CE  MET A  54     9087  19355   8637   1240  -1611    701       C  
ATOM    143  N   LEU A  55      -5.385  -8.765   2.879  1.00 78.47           N  
ANISOU  143  N   LEU A  55     6980  15852   6985   1084  -1341     76       N  
ATOM    144  CA  LEU A  55      -4.547  -8.439   4.039  1.00 76.62           C  
ANISOU  144  CA  LEU A  55     6876  15300   6936   1080  -1350     80       C  
ATOM    145  C   LEU A  55      -4.347  -9.669   4.926  1.00 76.95           C  
ANISOU  145  C   LEU A  55     6879  15330   7027    968  -1225   -113       C  
ATOM    146  O   LEU A  55      -3.225  -9.941   5.343  1.00 75.52           O  
ANISOU  146  O   LEU A  55     6769  14977   6949    863  -1172   -102       O  
ATOM    147  CB  LEU A  55      -5.154  -7.282   4.865  1.00 77.58           C  
ANISOU  147  CB  LEU A  55     7078  15254   7145   1295  -1491     98       C  
ATOM    148  CG  LEU A  55      -4.419  -6.924   6.175  1.00 81.15           C  
ANISOU  148  CG  LEU A  55     7657  15396   7780   1306  -1511     68       C  
ATOM    149  CD1 LEU A  55      -3.325  -5.900   5.943  1.00 81.66           C  
ANISOU  149  CD1 LEU A  55     7880  15194   7954   1273  -1603    275       C  
ATOM    150  CD2 LEU A  55      -5.383  -6.435   7.224  1.00 84.48           C  
ANISOU  150  CD2 LEU A  55     8075  15787   8238   1513  -1591    -61       C  
ATOM    151  N   LEU A  56      -5.435 -10.397   5.209  1.00 72.36           N  
ANISOU  151  N   LEU A  56     6185  14941   6367    984  -1187   -275       N  
ATOM    152  CA  LEU A  56      -5.466 -11.592   6.049  1.00 70.50           C  
ANISOU  152  CA  LEU A  56     5911  14713   6162    869  -1087   -444       C  
ATOM    153  C   LEU A  56      -4.703 -12.750   5.397  1.00 73.64           C  
ANISOU  153  C   LEU A  56     6291  15151   6537    682   -981   -488       C  
ATOM    154  O   LEU A  56      -3.909 -13.413   6.072  1.00 71.52           O  
ANISOU  154  O   LEU A  56     6076  14728   6369    587   -919   -543       O  
ATOM    155  CB  LEU A  56      -6.929 -11.976   6.332  1.00 71.13           C  
ANISOU  155  CB  LEU A  56     5857  15038   6132    916  -1091   -575       C  
ATOM    156  CG  LEU A  56      -7.544 -11.455   7.642  1.00 76.17           C  
ANISOU  156  CG  LEU A  56     6491  15632   6817   1053  -1143   -637       C  
ATOM    157  CD1 LEU A  56      -7.271  -9.963   7.876  1.00 77.15           C  
ANISOU  157  CD1 LEU A  56     6729  15554   7032   1254  -1266   -526       C  
ATOM    158  CD2 LEU A  56      -9.030 -11.706   7.679  1.00 79.50           C  
ANISOU  158  CD2 LEU A  56     6746  16371   7089   1109  -1156   -745       C  
ATOM    159  N   ALA A  57      -4.899 -12.950   4.078  1.00 71.78           N  
ANISOU  159  N   ALA A  57     5982  15124   6168    646   -971   -465       N  
ATOM    160  CA  ALA A  57      -4.210 -13.974   3.294  1.00 71.69           C  
ANISOU  160  CA  ALA A  57     5941  15187   6110    500   -885   -528       C  
ATOM    161  C   ALA A  57      -2.704 -13.686   3.207  1.00 76.03           C  
ANISOU  161  C   ALA A  57     6581  15560   6748    462   -864   -420       C  
ATOM    162  O   ALA A  57      -1.920 -14.641   3.195  1.00 75.64           O  
ANISOU  162  O   ALA A  57     6536  15476   6729    362   -787   -513       O  
ATOM    163  CB  ALA A  57      -4.809 -14.066   1.901  1.00 73.78           C  
ANISOU  163  CB  ALA A  57     6095  15749   6189    493   -894   -525       C  
ATOM    164  N   LEU A  58      -2.287 -12.389   3.180  1.00 73.02           N  
ANISOU  164  N   LEU A  58     6270  15066   6409    539   -941   -229       N  
ATOM    165  CA  LEU A  58      -0.855 -12.104   3.143  1.00 73.22           C  
ANISOU  165  CA  LEU A  58     6365  14947   6509    475   -924   -118       C  
ATOM    166  C   LEU A  58      -0.232 -12.338   4.536  1.00 72.36           C  
ANISOU  166  C   LEU A  58     6344  14578   6573    461   -901   -179       C  
ATOM    167  O   LEU A  58       0.848 -12.903   4.582  1.00 71.35           O  
ANISOU  167  O   LEU A  58     6228  14393   6489    378   -838   -198       O  
ATOM    168  CB  LEU A  58      -0.470 -10.730   2.531  1.00 75.64           C  
ANISOU  168  CB  LEU A  58     6722  15221   6796    509  -1018    128       C  
ATOM    169  CG  LEU A  58      -0.781  -9.422   3.270  1.00 82.16           C  
ANISOU  169  CG  LEU A  58     7664  15820   7735    631  -1147    247       C  
ATOM    170  CD1 LEU A  58       0.392  -8.994   4.171  1.00 81.78           C  
ANISOU  170  CD1 LEU A  58     7731  15491   7849    581  -1161    313       C  
ATOM    171  CD2 LEU A  58      -1.079  -8.299   2.274  1.00 87.35           C  
ANISOU  171  CD2 LEU A  58     8337  16545   8306    691  -1261    458       C  
ATOM    172  N   ILE A  59      -0.928 -11.994   5.648  1.00 66.47           N  
ANISOU  172  N   ILE A  59     5640  13710   5907    549   -948   -223       N  
ATOM    173  CA  ILE A  59      -0.449 -12.254   7.018  1.00 64.43           C  
ANISOU  173  CA  ILE A  59     5449  13241   5789    536   -927   -288       C  
ATOM    174  C   ILE A  59      -0.213 -13.773   7.191  1.00 64.12           C  
ANISOU  174  C   ILE A  59     5370  13242   5751    426   -823   -442       C  
ATOM    175  O   ILE A  59       0.838 -14.178   7.682  1.00 62.47           O  
ANISOU  175  O   ILE A  59     5207  12897   5631    370   -782   -453       O  
ATOM    176  CB  ILE A  59      -1.425 -11.689   8.123  1.00 68.25           C  
ANISOU  176  CB  ILE A  59     5955  13659   6319    661   -996   -333       C  
ATOM    177  CG1 ILE A  59      -1.569 -10.139   8.085  1.00 70.92           C  
ANISOU  177  CG1 ILE A  59     6366  13888   6690    799  -1126   -197       C  
ATOM    178  CG2 ILE A  59      -1.085 -12.189   9.555  1.00 66.51           C  
ANISOU  178  CG2 ILE A  59     5774  13289   6208    632   -960   -424       C  
ATOM    179  CD1 ILE A  59      -0.278  -9.269   8.484  1.00 85.33           C  
ANISOU  179  CD1 ILE A  59     8322  15445   8654    775  -1178    -69       C  
ATOM    180  N   THR A  60      -1.187 -14.596   6.766  1.00 60.13           N  
ANISOU  180  N   THR A  60     4782  12920   5146    394   -793   -557       N  
ATOM    181  CA  THR A  60      -1.166 -16.059   6.860  1.00 59.29           C  
ANISOU  181  CA  THR A  60     4651  12839   5039    284   -721   -710       C  
ATOM    182  C   THR A  60       0.029 -16.609   6.076  1.00 63.84           C  
ANISOU  182  C   THR A  60     5231  13413   5612    226   -668   -727       C  
ATOM    183  O   THR A  60       0.780 -17.432   6.607  1.00 62.44           O  
ANISOU  183  O   THR A  60     5098  13105   5521    177   -628   -800       O  
ATOM    184  CB  THR A  60      -2.511 -16.633   6.363  1.00 65.90           C  
ANISOU  184  CB  THR A  60     5391  13896   5750    251   -721   -813       C  
ATOM    185  OG1 THR A  60      -3.593 -16.020   7.070  1.00 62.04           O  
ANISOU  185  OG1 THR A  60     4873  13454   5245    328   -772   -797       O  
ATOM    186  CG2 THR A  60      -2.601 -18.140   6.511  1.00 64.51           C  
ANISOU  186  CG2 THR A  60     5211  13713   5586    118   -670   -970       C  
ATOM    187  N   LEU A  61       0.219 -16.124   4.828  1.00 61.94           N  
ANISOU  187  N   LEU A  61     4938  13334   5262    240   -674   -653       N  
ATOM    188  CA  LEU A  61       1.326 -16.540   3.967  1.00 61.71           C  
ANISOU  188  CA  LEU A  61     4880  13377   5191    197   -624   -669       C  
ATOM    189  C   LEU A  61       2.693 -16.111   4.585  1.00 65.81           C  
ANISOU  189  C   LEU A  61     5463  13716   5824    199   -617   -571       C  
ATOM    190  O   LEU A  61       3.600 -16.944   4.675  1.00 66.21           O  
ANISOU  190  O   LEU A  61     5513  13731   5912    171   -565   -661       O  
ATOM    191  CB  LEU A  61       1.139 -15.985   2.535  1.00 62.33           C  
ANISOU  191  CB  LEU A  61     4871  13712   5100    205   -638   -584       C  
ATOM    192  CG  LEU A  61       2.256 -16.266   1.501  1.00 66.97           C  
ANISOU  192  CG  LEU A  61     5395  14454   5599    165   -588   -584       C  
ATOM    193  CD1 LEU A  61       2.280 -17.725   1.064  1.00 67.34           C  
ANISOU  193  CD1 LEU A  61     5392  14592   5601    133   -528   -827       C  
ATOM    194  CD2 LEU A  61       2.094 -15.391   0.295  1.00 69.21           C  
ANISOU  194  CD2 LEU A  61     5602  14978   5717    167   -618   -430       C  
ATOM    195  N   ALA A  62       2.816 -14.838   5.033  1.00 61.18           N  
ANISOU  195  N   ALA A  62     4933  13017   5295    238   -679   -401       N  
ATOM    196  CA  ALA A  62       4.030 -14.289   5.635  1.00 60.39           C  
ANISOU  196  CA  ALA A  62     4893  12754   5300    223   -688   -297       C  
ATOM    197  C   ALA A  62       4.432 -15.081   6.885  1.00 63.72           C  
ANISOU  197  C   ALA A  62     5366  12994   5852    218   -654   -412       C  
ATOM    198  O   ALA A  62       5.624 -15.260   7.109  1.00 63.59           O  
ANISOU  198  O   ALA A  62     5354  12921   5885    190   -624   -403       O  
ATOM    199  CB  ALA A  62       3.838 -12.820   5.974  1.00 61.30           C  
ANISOU  199  CB  ALA A  62     5079  12749   5464    266   -784   -124       C  
ATOM    200  N   THR A  63       3.443 -15.595   7.656  1.00 59.54           N  
ANISOU  200  N   THR A  63     4860  12403   5359    239   -661   -514       N  
ATOM    201  CA  THR A  63       3.655 -16.419   8.861  1.00 58.28           C  
ANISOU  201  CA  THR A  63     4750  12088   5307    223   -638   -607       C  
ATOM    202  C   THR A  63       4.206 -17.801   8.464  1.00 62.00           C  
ANISOU  202  C   THR A  63     5200  12586   5771    178   -578   -740       C  
ATOM    203  O   THR A  63       5.067 -18.339   9.151  1.00 61.38           O  
ANISOU  203  O   THR A  63     5162  12376   5784    175   -561   -773       O  
ATOM    204  CB  THR A  63       2.323 -16.568   9.667  1.00 61.27           C  
ANISOU  204  CB  THR A  63     5135  12456   5689    235   -663   -664       C  
ATOM    205  OG1 THR A  63       1.755 -15.283   9.913  1.00 58.91           O  
ANISOU  205  OG1 THR A  63     4847  12154   5384    314   -729   -571       O  
ATOM    206  CG2 THR A  63       2.503 -17.310  11.005  1.00 55.67           C  
ANISOU  206  CG2 THR A  63     4477  11598   5079    204   -650   -722       C  
ATOM    207  N   THR A  64       3.671 -18.381   7.382  1.00 59.06           N  
ANISOU  207  N   THR A  64     4768  12382   5292    156   -557   -827       N  
ATOM    208  CA  THR A  64       4.046 -19.703   6.890  1.00 59.11           C  
ANISOU  208  CA  THR A  64     4760  12413   5286    130   -519   -988       C  
ATOM    209  C   THR A  64       5.480 -19.680   6.405  1.00 62.51           C  
ANISOU  209  C   THR A  64     5160  12881   5711    164   -487   -977       C  
ATOM    210  O   THR A  64       6.258 -20.536   6.807  1.00 62.82           O  
ANISOU  210  O   THR A  64     5231  12814   5826    184   -471  -1070       O  
ATOM    211  CB  THR A  64       3.070 -20.154   5.778  1.00 66.50           C  
ANISOU  211  CB  THR A  64     5631  13546   6092     97   -516  -1091       C  
ATOM    212  OG1 THR A  64       1.733 -20.153   6.286  1.00 67.09           O  
ANISOU  212  OG1 THR A  64     5714  13616   6161     59   -546  -1097       O  
ATOM    213  CG2 THR A  64       3.400 -21.529   5.218  1.00 63.39           C  
ANISOU  213  CG2 THR A  64     5234  13164   5687     78   -493  -1289       C  
ATOM    214  N   LEU A  65       5.839 -18.695   5.578  1.00 58.41           N  
ANISOU  214  N   LEU A  65     4573  12521   5097    170   -483   -854       N  
ATOM    215  CA  LEU A  65       7.182 -18.623   5.019  1.00 58.40           C  
ANISOU  215  CA  LEU A  65     4509  12627   5055    182   -448   -833       C  
ATOM    216  C   LEU A  65       8.211 -18.210   6.071  1.00 61.27           C  
ANISOU  216  C   LEU A  65     4918  12821   5540    188   -456   -739       C  
ATOM    217  O   LEU A  65       9.292 -18.820   6.109  1.00 61.73           O  
ANISOU  217  O   LEU A  65     4945  12890   5618    219   -424   -814       O  
ATOM    218  CB  LEU A  65       7.241 -17.707   3.777  1.00 59.22           C  
ANISOU  218  CB  LEU A  65     4517  12985   5000    154   -447   -705       C  
ATOM    219  CG  LEU A  65       6.404 -18.191   2.558  1.00 64.48           C  
ANISOU  219  CG  LEU A  65     5106  13880   5512    152   -433   -816       C  
ATOM    220  CD1 LEU A  65       6.305 -17.124   1.493  1.00 65.42           C  
ANISOU  220  CD1 LEU A  65     5149  14228   5479    120   -451   -639       C  
ATOM    221  CD2 LEU A  65       6.953 -19.490   1.967  1.00 66.33           C  
ANISOU  221  CD2 LEU A  65     5278  14233   5691    186   -383  -1042       C  
ATOM    222  N   SER A  66       7.878 -17.233   6.953  1.00 55.00           N  
ANISOU  222  N   SER A  66     4195  11875   4825    173   -504   -599       N  
ATOM    223  CA  SER A  66       8.834 -16.787   7.970  1.00 53.47           C  
ANISOU  223  CA  SER A  66     4044  11529   4742    169   -520   -518       C  
ATOM    224  C   SER A  66       9.185 -17.921   8.947  1.00 56.49           C  
ANISOU  224  C   SER A  66     4473  11763   5230    207   -502   -650       C  
ATOM    225  O   SER A  66      10.354 -18.054   9.323  1.00 55.88           O  
ANISOU  225  O   SER A  66     4377  11660   5196    221   -488   -644       O  
ATOM    226  CB  SER A  66       8.330 -15.559   8.715  1.00 55.14           C  
ANISOU  226  CB  SER A  66     4331  11600   5017    160   -588   -381       C  
ATOM    227  OG  SER A  66       7.278 -15.897   9.596  1.00 65.43           O  
ANISOU  227  OG  SER A  66     5697  12780   6383    193   -607   -458       O  
ATOM    228  N   ASN A  67       8.196 -18.765   9.299  1.00 51.75           N  
ANISOU  228  N   ASN A  67     3922  11082   4659    215   -507   -760       N  
ATOM    229  CA  ASN A  67       8.421 -19.900  10.184  1.00 51.17           C  
ANISOU  229  CA  ASN A  67     3907  10852   4682    235   -505   -864       C  
ATOM    230  C   ASN A  67       9.088 -21.048   9.438  1.00 57.58           C  
ANISOU  230  C   ASN A  67     4684  11725   5468    280   -476  -1014       C  
ATOM    231  O   ASN A  67       9.941 -21.704  10.025  1.00 57.29           O  
ANISOU  231  O   ASN A  67     4674  11584   5510    330   -479  -1061       O  
ATOM    232  CB  ASN A  67       7.140 -20.346  10.867  1.00 49.99           C  
ANISOU  232  CB  ASN A  67     3822  10606   4566    197   -531   -904       C  
ATOM    233  CG  ASN A  67       6.750 -19.446  12.015  1.00 62.85           C  
ANISOU  233  CG  ASN A  67     5489  12145   6245    189   -564   -794       C  
ATOM    234  OD1 ASN A  67       7.365 -19.448  13.087  1.00 57.59           O  
ANISOU  234  OD1 ASN A  67     4865  11354   5665    201   -577   -761       O  
ATOM    235  ND2 ASN A  67       5.726 -18.645  11.821  1.00 54.08           N  
ANISOU  235  ND2 ASN A  67     4360  11111   5077    183   -586   -745       N  
ATOM    236  N   ALA A  68       8.762 -21.256   8.135  1.00 57.37           N  
ANISOU  236  N   ALA A  68     4592  11880   5326    278   -454  -1095       N  
ATOM    237  CA  ALA A  68       9.410 -22.285   7.291  1.00 58.77           C  
ANISOU  237  CA  ALA A  68     4721  12151   5457    343   -432  -1270       C  
ATOM    238  C   ALA A  68      10.929 -22.041   7.205  1.00 64.89           C  
ANISOU  238  C   ALA A  68     5416  13022   6218    409   -404  -1241       C  
ATOM    239  O   ALA A  68      11.711 -22.996   7.258  1.00 65.66           O  
ANISOU  239  O   ALA A  68     5509  13086   6351    502   -404  -1380       O  
ATOM    240  CB  ALA A  68       8.810 -22.294   5.901  1.00 60.09           C  
ANISOU  240  CB  ALA A  68     4809  12549   5475    324   -412  -1344       C  
ATOM    241  N   PHE A  69      11.330 -20.750   7.112  1.00 61.57           N  
ANISOU  241  N   PHE A  69     4934  12713   5747    358   -392  -1056       N  
ATOM    242  CA  PHE A  69      12.720 -20.297   7.080  1.00 61.99           C  
ANISOU  242  CA  PHE A  69     4896  12886   5773    375   -369   -985       C  
ATOM    243  C   PHE A  69      13.434 -20.669   8.399  1.00 65.48           C  
ANISOU  243  C   PHE A  69     5400  13121   6358    425   -390   -994       C  
ATOM    244  O   PHE A  69      14.496 -21.283   8.350  1.00 65.57           O  
ANISOU  244  O   PHE A  69     5347  13201   6364    514   -374  -1087       O  
ATOM    245  CB  PHE A  69      12.776 -18.776   6.824  1.00 63.78           C  
ANISOU  245  CB  PHE A  69     5082  13214   5939    268   -377   -757       C  
ATOM    246  CG  PHE A  69      14.088 -18.124   7.177  1.00 66.15           C  
ANISOU  246  CG  PHE A  69     5318  13569   6246    235   -373   -638       C  
ATOM    247  CD1 PHE A  69      15.214 -18.311   6.382  1.00 71.51           C  
ANISOU  247  CD1 PHE A  69     5843  14524   6805    253   -327   -672       C  
ATOM    248  CD2 PHE A  69      14.211 -17.349   8.322  1.00 67.71           C  
ANISOU  248  CD2 PHE A  69     5597  13568   6561    184   -418   -507       C  
ATOM    249  CE1 PHE A  69      16.443 -17.735   6.728  1.00 72.58           C  
ANISOU  249  CE1 PHE A  69     5899  14741   6936    204   -325   -561       C  
ATOM    250  CE2 PHE A  69      15.444 -16.777   8.667  1.00 71.24           C  
ANISOU  250  CE2 PHE A  69     5981  14073   7014    136   -421   -406       C  
ATOM    251  CZ  PHE A  69      16.548 -16.974   7.869  1.00 70.42           C  
ANISOU  251  CZ  PHE A  69     5718  14250   6790    138   -374   -426       C  
ATOM    252  N   VAL A  70      12.828 -20.332   9.562  1.00 60.84           N  
ANISOU  252  N   VAL A  70     4926  12304   5885    383   -430   -907       N  
ATOM    253  CA  VAL A  70      13.377 -20.613  10.895  1.00 60.27           C  
ANISOU  253  CA  VAL A  70     4917  12044   5939    417   -457   -893       C  
ATOM    254  C   VAL A  70      13.565 -22.134  11.106  1.00 65.10           C  
ANISOU  254  C   VAL A  70     5576  12546   6613    519   -469  -1065       C  
ATOM    255  O   VAL A  70      14.588 -22.530  11.667  1.00 64.81           O  
ANISOU  255  O   VAL A  70     5527  12467   6631    596   -479  -1086       O  
ATOM    256  CB  VAL A  70      12.536 -19.976  12.031  1.00 63.34           C  
ANISOU  256  CB  VAL A  70     5406  12251   6408    352   -497   -785       C  
ATOM    257  CG1 VAL A  70      13.162 -20.244  13.397  1.00 62.87           C  
ANISOU  257  CG1 VAL A  70     5397  12034   6458    384   -525   -766       C  
ATOM    258  CG2 VAL A  70      12.386 -18.474  11.826  1.00 63.05           C  
ANISOU  258  CG2 VAL A  70     5344  12281   6329    276   -510   -630       C  
ATOM    259  N   ILE A  71      12.607 -22.976  10.638  1.00 62.46           N  
ANISOU  259  N   ILE A  71     5297  12164   6271    520   -478  -1187       N  
ATOM    260  CA  ILE A  71      12.696 -24.444  10.761  1.00 62.98           C  
ANISOU  260  CA  ILE A  71     5436  12086   6408    606   -512  -1354       C  
ATOM    261  C   ILE A  71      13.860 -24.978   9.901  1.00 68.14           C  
ANISOU  261  C   ILE A  71     5988  12899   7002    745   -493  -1500       C  
ATOM    262  O   ILE A  71      14.688 -25.734  10.406  1.00 68.69           O  
ANISOU  262  O   ILE A  71     6082  12868   7147    862   -525  -1571       O  
ATOM    263  CB  ILE A  71      11.367 -25.180  10.416  1.00 66.20           C  
ANISOU  263  CB  ILE A  71     5928  12406   6818    542   -538  -1451       C  
ATOM    264  CG1 ILE A  71      10.212 -24.754  11.346  1.00 64.58           C  
ANISOU  264  CG1 ILE A  71     5800  12081   6656    415   -557  -1320       C  
ATOM    265  CG2 ILE A  71      11.557 -26.709  10.460  1.00 68.71           C  
ANISOU  265  CG2 ILE A  71     6340  12544   7222    625   -595  -1628       C  
ATOM    266  CD1 ILE A  71       8.864 -24.803  10.696  1.00 63.48           C  
ANISOU  266  CD1 ILE A  71     5665  12007   6448    322   -556  -1361       C  
ATOM    267  N   ALA A  72      13.910 -24.588   8.617  1.00 64.96           N  
ANISOU  267  N   ALA A  72     5464  12765   6454    740   -445  -1544       N  
ATOM    268  CA  ALA A  72      14.932 -25.026   7.668  1.00 66.39           C  
ANISOU  268  CA  ALA A  72     5513  13179   6535    869   -417  -1695       C  
ATOM    269  C   ALA A  72      16.339 -24.594   8.105  1.00 70.87           C  
ANISOU  269  C   ALA A  72     5976  13854   7096    931   -399  -1621       C  
ATOM    270  O   ALA A  72      17.276 -25.388   7.996  1.00 72.11           O  
ANISOU  270  O   ALA A  72     6081  14062   7255   1094   -411  -1774       O  
ATOM    271  CB  ALA A  72      14.620 -24.484   6.280  1.00 67.69           C  
ANISOU  271  CB  ALA A  72     5550  13651   6517    811   -365  -1701       C  
ATOM    272  N   THR A  73      16.476 -23.354   8.625  1.00 65.56           N  
ANISOU  272  N   THR A  73     5277  13210   6422    808   -382  -1396       N  
ATOM    273  CA  THR A  73      17.745 -22.796   9.088  1.00 65.02           C  
ANISOU  273  CA  THR A  73     5108  13251   6345    820   -370  -1298       C  
ATOM    274  C   THR A  73      18.318 -23.659  10.230  1.00 68.09           C  
ANISOU  274  C   THR A  73     5572  13426   6872    946   -419  -1363       C  
ATOM    275  O   THR A  73      19.518 -23.942  10.209  1.00 69.72           O  
ANISOU  275  O   THR A  73     5664  13779   7046   1062   -413  -1424       O  
ATOM    276  CB  THR A  73      17.566 -21.323   9.483  1.00 69.75           C  
ANISOU  276  CB  THR A  73     5711  13849   6942    643   -366  -1055       C  
ATOM    277  OG1 THR A  73      17.100 -20.611   8.338  1.00 64.58           O  
ANISOU  277  OG1 THR A  73     4988  13395   6154    545   -334   -990       O  
ATOM    278  CG2 THR A  73      18.855 -20.684   9.967  1.00 71.15           C  
ANISOU  278  CG2 THR A  73     5785  14140   7109    617   -362   -946       C  
ATOM    279  N   VAL A  74      17.477 -24.099  11.188  1.00 61.62           N  
ANISOU  279  N   VAL A  74     4930  12292   6192    925   -470  -1346       N  
ATOM    280  CA  VAL A  74      17.942 -24.949  12.287  1.00 61.59           C  
ANISOU  280  CA  VAL A  74     5010  12076   6316   1034   -529  -1381       C  
ATOM    281  C   VAL A  74      18.311 -26.336  11.722  1.00 71.57           C  
ANISOU  281  C   VAL A  74     6285  13317   7593   1226   -563  -1613       C  
ATOM    282  O   VAL A  74      19.412 -26.826  11.996  1.00 74.56           O  
ANISOU  282  O   VAL A  74     6608  13729   7991   1386   -588  -1681       O  
ATOM    283  CB  VAL A  74      16.943 -25.034  13.473  1.00 62.73           C  
ANISOU  283  CB  VAL A  74     5327  11924   6583    940   -577  -1279       C  
ATOM    284  CG1 VAL A  74      17.433 -25.994  14.554  1.00 62.83           C  
ANISOU  284  CG1 VAL A  74     5430  11726   6716   1050   -647  -1301       C  
ATOM    285  CG2 VAL A  74      16.690 -23.658  14.073  1.00 60.54           C  
ANISOU  285  CG2 VAL A  74     5033  11677   6293    792   -556  -1086       C  
ATOM    286  N   TYR A  75      17.435 -26.915  10.882  1.00 69.62           N  
ANISOU  286  N   TYR A  75     6093  13036   7324   1220   -568  -1745       N  
ATOM    287  CA  TYR A  75      17.606 -28.235  10.267  1.00 72.28           C  
ANISOU  287  CA  TYR A  75     6465  13319   7679   1394   -616  -1995       C  
ATOM    288  C   TYR A  75      18.872 -28.317   9.400  1.00 76.88           C  
ANISOU  288  C   TYR A  75     6850  14224   8136   1572   -580  -2141       C  
ATOM    289  O   TYR A  75      19.630 -29.276   9.535  1.00 77.42           O  
ANISOU  289  O   TYR A  75     6928  14229   8258   1783   -639  -2297       O  
ATOM    290  CB  TYR A  75      16.357 -28.609   9.426  1.00 74.75           C  
ANISOU  290  CB  TYR A  75     6850  13586   7963   1311   -621  -2101       C  
ATOM    291  CG  TYR A  75      16.430 -29.982   8.786  1.00 81.10           C  
ANISOU  291  CG  TYR A  75     7715  14300   8799   1478   -688  -2381       C  
ATOM    292  CD1 TYR A  75      15.868 -31.093   9.407  1.00 84.03           C  
ANISOU  292  CD1 TYR A  75     8299  14294   9335   1491   -796  -2444       C  
ATOM    293  CD2 TYR A  75      17.063 -30.170   7.557  1.00 84.55           C  
ANISOU  293  CD2 TYR A  75     7998  15033   9095   1620   -654  -2587       C  
ATOM    294  CE1 TYR A  75      15.942 -32.363   8.828  1.00 88.51           C  
ANISOU  294  CE1 TYR A  75     8947  14733   9949   1648   -881  -2712       C  
ATOM    295  CE2 TYR A  75      17.162 -31.437   6.978  1.00 88.30           C  
ANISOU  295  CE2 TYR A  75     8531  15418   9601   1800   -730  -2879       C  
ATOM    296  CZ  TYR A  75      16.590 -32.529   7.610  1.00 98.29           C  
ANISOU  296  CZ  TYR A  75    10032  16259  11053   1815   -849  -2945       C  
ATOM    297  OH  TYR A  75      16.681 -33.775   7.030  1.00102.50           O  
ANISOU  297  OH  TYR A  75    10646  16665  11633   1992   -944  -3244       O  
ATOM    298  N   ARG A  76      19.068 -27.339   8.494  1.00 73.46           N  
ANISOU  298  N   ARG A  76     6237  14146   7530   1490   -492  -2089       N  
ATOM    299  CA  ARG A  76      20.177 -27.295   7.540  1.00 74.92           C  
ANISOU  299  CA  ARG A  76     6196  14722   7548   1619   -443  -2211       C  
ATOM    300  C   ARG A  76      21.532 -26.967   8.181  1.00 79.88           C  
ANISOU  300  C   ARG A  76     6697  15486   8167   1696   -435  -2134       C  
ATOM    301  O   ARG A  76      22.530 -27.557   7.762  1.00 82.17           O  
ANISOU  301  O   ARG A  76     6851  15986   8386   1904   -439  -2314       O  
ATOM    302  CB  ARG A  76      19.887 -26.283   6.421  1.00 73.82           C  
ANISOU  302  CB  ARG A  76     5909  14924   7216   1463   -357  -2124       C  
ATOM    303  N   THR A  77      21.584 -26.027   9.156  1.00 74.53           N  
ANISOU  303  N   THR A  77     6050  14717   7551   1538   -428  -1885       N  
ATOM    304  CA  THR A  77      22.832 -25.585   9.801  1.00 74.59           C  
ANISOU  304  CA  THR A  77     5929  14870   7542   1569   -422  -1791       C  
ATOM    305  C   THR A  77      23.206 -26.503  10.983  1.00 79.65           C  
ANISOU  305  C   THR A  77     6688  15227   8347   1736   -507  -1842       C  
ATOM    306  O   THR A  77      22.525 -26.513  12.015  1.00 78.09           O  
ANISOU  306  O   THR A  77     6672  14705   8293   1650   -553  -1723       O  
ATOM    307  CB  THR A  77      22.739 -24.105  10.238  1.00 80.55           C  
ANISOU  307  CB  THR A  77     6660  15666   8278   1314   -386  -1514       C  
ATOM    308  OG1 THR A  77      21.925 -23.373   9.323  1.00 82.44           O  
ANISOU  308  OG1 THR A  77     6885  16016   8421   1149   -339  -1440       O  
ATOM    309  CG2 THR A  77      24.082 -23.440  10.327  1.00 79.58           C  
ANISOU  309  CG2 THR A  77     6333  15844   8059   1292   -358  -1427       C  
ATOM    310  N   ARG A  78      24.319 -27.252  10.818  1.00 79.05           N  
ANISOU  310  N   ARG A  78     6493  15308   8234   1980   -531  -2015       N  
ATOM    311  CA  ARG A  78      24.896 -28.186  11.797  1.00 79.83           C  
ANISOU  311  CA  ARG A  78     6672  15197   8465   2189   -623  -2081       C  
ATOM    312  C   ARG A  78      25.335 -27.446  13.067  1.00 82.38           C  
ANISOU  312  C   ARG A  78     6984  15478   8839   2078   -630  -1854       C  
ATOM    313  O   ARG A  78      25.250 -28.006  14.164  1.00 81.63           O  
ANISOU  313  O   ARG A  78     7038  15087   8889   2145   -711  -1813       O  
ATOM    314  CB  ARG A  78      26.084 -28.947  11.184  1.00 82.12           C  
ANISOU  314  CB  ARG A  78     6783  15756   8662   2488   -639  -2322       C  
ATOM    315  CG  ARG A  78      26.410 -30.254  11.901  1.00 94.16           C  
ANISOU  315  CG  ARG A  78     8448  16985  10344   2766   -766  -2460       C  
ATOM    316  N   LYS A  79      25.788 -26.180  12.901  1.00 77.91           N  
ANISOU  316  N   LYS A  79     6244  15208   8149   1896   -552  -1702       N  
ATOM    317  CA  LYS A  79      26.208 -25.245  13.954  1.00 75.94           C  
ANISOU  317  CA  LYS A  79     5964  14967   7924   1746   -553  -1490       C  
ATOM    318  C   LYS A  79      25.035 -24.950  14.913  1.00 76.92           C  
ANISOU  318  C   LYS A  79     6321  14711   8192   1584   -587  -1340       C  
ATOM    319  O   LYS A  79      25.263 -24.670  16.095  1.00 75.68           O  
ANISOU  319  O   LYS A  79     6209  14439   8108   1544   -627  -1222       O  
ATOM    320  CB  LYS A  79      26.695 -23.943  13.288  1.00 78.13           C  
ANISOU  320  CB  LYS A  79     6037  15611   8037   1544   -471  -1368       C  
ATOM    321  CG  LYS A  79      27.424 -22.951  14.196  1.00 91.80           C  
ANISOU  321  CG  LYS A  79     7688  17427   9765   1395   -478  -1183       C  
ATOM    322  CD  LYS A  79      27.052 -21.487  13.882  1.00102.26           C  
ANISOU  322  CD  LYS A  79     8996  18824  11032   1088   -437   -984       C  
ATOM    323  CE  LYS A  79      27.651 -20.930  12.604  1.00115.46           C  
ANISOU  323  CE  LYS A  79    10440  20923  12508    993   -369   -964       C  
ATOM    324  NZ  LYS A  79      27.053 -19.616  12.240  1.00123.52           N  
ANISOU  324  NZ  LYS A  79    11500  21933  13498    702   -352   -760       N  
ATOM    325  N   LEU A  80      23.782 -25.029  14.393  1.00 71.62           N  
ANISOU  325  N   LEU A  80     5785  13881   7547   1496   -574  -1357       N  
ATOM    326  CA  LEU A  80      22.550 -24.763  15.144  1.00 69.11           C  
ANISOU  326  CA  LEU A  80     5664  13258   7336   1345   -599  -1235       C  
ATOM    327  C   LEU A  80      21.897 -26.037  15.751  1.00 71.43           C  
ANISOU  327  C   LEU A  80     6157  13215   7769   1454   -677  -1310       C  
ATOM    328  O   LEU A  80      20.811 -25.942  16.321  1.00 68.91           O  
ANISOU  328  O   LEU A  80     5988  12673   7521   1328   -697  -1221       O  
ATOM    329  CB  LEU A  80      21.530 -24.026  14.249  1.00 68.29           C  
ANISOU  329  CB  LEU A  80     5577  13202   7168   1175   -544  -1193       C  
ATOM    330  CG  LEU A  80      21.898 -22.603  13.791  1.00 72.43           C  
ANISOU  330  CG  LEU A  80     5959  13983   7579   1007   -489  -1056       C  
ATOM    331  CD1 LEU A  80      20.815 -22.028  12.910  1.00 71.33           C  
ANISOU  331  CD1 LEU A  80     5857  13860   7385    873   -454  -1017       C  
ATOM    332  CD2 LEU A  80      22.168 -21.667  14.982  1.00 73.94           C  
ANISOU  332  CD2 LEU A  80     6170  14099   7826    885   -515   -884       C  
ATOM    333  N   HIS A  81      22.569 -27.206  15.678  1.00 69.13           N  
ANISOU  333  N   HIS A  81     5866  12888   7512   1684   -732  -1464       N  
ATOM    334  CA  HIS A  81      22.033 -28.445  16.247  1.00 68.67           C  
ANISOU  334  CA  HIS A  81     6012  12483   7595   1778   -828  -1517       C  
ATOM    335  C   HIS A  81      22.340 -28.505  17.745  1.00 71.91           C  
ANISOU  335  C   HIS A  81     6489  12739   8094   1782   -892  -1368       C  
ATOM    336  O   HIS A  81      23.273 -29.185  18.192  1.00 72.42           O  
ANISOU  336  O   HIS A  81     6532  12789   8196   1978   -957  -1413       O  
ATOM    337  CB  HIS A  81      22.547 -29.681  15.488  1.00 71.53           C  
ANISOU  337  CB  HIS A  81     6373  12833   7970   2037   -883  -1758       C  
ATOM    338  CG  HIS A  81      22.035 -29.769  14.083  1.00 75.30           C  
ANISOU  338  CG  HIS A  81     6812  13434   8364   2027   -834  -1921       C  
ATOM    339  ND1 HIS A  81      22.645 -30.580  13.145  1.00 79.29           N  
ANISOU  339  ND1 HIS A  81     7247  14053   8825   2262   -858  -2171       N  
ATOM    340  CD2 HIS A  81      21.005 -29.114  13.491  1.00 75.14           C  
ANISOU  340  CD2 HIS A  81     6804  13460   8285   1823   -767  -1871       C  
ATOM    341  CE1 HIS A  81      21.971 -30.397  12.022  1.00 78.28           C  
ANISOU  341  CE1 HIS A  81     7088  14048   8609   2179   -801  -2262       C  
ATOM    342  NE2 HIS A  81      20.976 -29.523  12.184  1.00 76.29           N  
ANISOU  342  NE2 HIS A  81     6883  13757   8345   1916   -746  -2079       N  
ATOM    343  N   THR A  82      21.575 -27.706  18.511  1.00 67.00           N  
ANISOU  343  N   THR A  82     5931  12037   7489   1569   -872  -1191       N  
ATOM    344  CA  THR A  82      21.662 -27.592  19.975  1.00 66.18           C  
ANISOU  344  CA  THR A  82     5887  11815   7445   1526   -922  -1033       C  
ATOM    345  C   THR A  82      20.259 -27.578  20.556  1.00 69.36           C  
ANISOU  345  C   THR A  82     6453  12003   7900   1348   -937   -930       C  
ATOM    346  O   THR A  82      19.364 -27.016  19.915  1.00 68.40           O  
ANISOU  346  O   THR A  82     6335  11920   7736   1212   -879   -935       O  
ATOM    347  CB  THR A  82      22.446 -26.335  20.448  1.00 69.86           C  
ANISOU  347  CB  THR A  82     6194  12512   7836   1448   -875   -926       C  
ATOM    348  OG1 THR A  82      21.637 -25.157  20.340  1.00 68.63           O  
ANISOU  348  OG1 THR A  82     6036  12402   7637   1234   -814   -840       O  
ATOM    349  CG2 THR A  82      23.780 -26.157  19.764  1.00 65.52           C  
ANISOU  349  CG2 THR A  82     5444  12248   7201   1573   -843  -1012       C  
ATOM    350  N   PRO A  83      20.053 -28.105  21.789  1.00 66.11           N  
ANISOU  350  N   PRO A  83     6156  11402   7560   1338  -1013   -822       N  
ATOM    351  CA  PRO A  83      18.702 -28.093  22.386  1.00 64.64           C  
ANISOU  351  CA  PRO A  83     6099  11064   7397   1155  -1024   -717       C  
ATOM    352  C   PRO A  83      18.030 -26.719  22.412  1.00 64.61           C  
ANISOU  352  C   PRO A  83     6027  11205   7316    978   -944   -652       C  
ATOM    353  O   PRO A  83      16.831 -26.670  22.183  1.00 64.15           O  
ANISOU  353  O   PRO A  83     6034  11090   7249    854   -926   -647       O  
ATOM    354  CB  PRO A  83      18.927 -28.613  23.811  1.00 67.23           C  
ANISOU  354  CB  PRO A  83     6501  11267   7775   1173  -1109   -583       C  
ATOM    355  CG  PRO A  83      20.417 -28.609  24.012  1.00 72.87           C  
ANISOU  355  CG  PRO A  83     7106  12095   8485   1357  -1132   -608       C  
ATOM    356  CD  PRO A  83      21.006 -28.812  22.664  1.00 69.02           C  
ANISOU  356  CD  PRO A  83     6541  11703   7982   1497  -1099   -786       C  
ATOM    357  N   ALA A  84      18.783 -25.623  22.647  1.00 59.29           N  
ANISOU  357  N   ALA A  84     5226  10714   6589    968   -905   -612       N  
ATOM    358  CA  ALA A  84      18.236 -24.258  22.688  1.00 57.45           C  
ANISOU  358  CA  ALA A  84     4943  10590   6297    820   -852   -557       C  
ATOM    359  C   ALA A  84      17.627 -23.835  21.335  1.00 62.85           C  
ANISOU  359  C   ALA A  84     5603  11339   6937    768   -792   -629       C  
ATOM    360  O   ALA A  84      16.526 -23.278  21.328  1.00 62.23           O  
ANISOU  360  O   ALA A  84     5565  11243   6838    653   -773   -597       O  
ATOM    361  CB  ALA A  84      19.308 -23.267  23.111  1.00 57.75           C  
ANISOU  361  CB  ALA A  84     4858  10786   6298    821   -843   -513       C  
ATOM    362  N   ASN A  85      18.317 -24.131  20.198  1.00 59.88           N  
ANISOU  362  N   ASN A  85     5154  11063   6536    861   -765   -729       N  
ATOM    363  CA  ASN A  85      17.829 -23.809  18.856  1.00 59.00           C  
ANISOU  363  CA  ASN A  85     5006  11047   6365    821   -710   -796       C  
ATOM    364  C   ASN A  85      16.697 -24.747  18.472  1.00 63.62           C  
ANISOU  364  C   ASN A  85     5709  11483   6981    808   -727   -867       C  
ATOM    365  O   ASN A  85      15.885 -24.402  17.603  1.00 63.65           O  
ANISOU  365  O   ASN A  85     5707  11543   6935    736   -688   -898       O  
ATOM    366  CB  ASN A  85      18.950 -23.876  17.817  1.00 60.05           C  
ANISOU  366  CB  ASN A  85     5004  11375   6436    926   -678   -888       C  
ATOM    367  CG  ASN A  85      20.059 -22.861  17.994  1.00 82.93           C  
ANISOU  367  CG  ASN A  85     7759  14471   9279    897   -655   -813       C  
ATOM    368  OD1 ASN A  85      19.836 -21.644  18.025  1.00 81.87           O  
ANISOU  368  OD1 ASN A  85     7598  14399   9110    756   -634   -714       O  
ATOM    369  ND2 ASN A  85      21.295 -23.336  18.056  1.00 70.09           N  
ANISOU  369  ND2 ASN A  85     6035  12956   7641   1030   -667   -864       N  
ATOM    370  N   TYR A  86      16.631 -25.935  19.117  1.00 60.38           N  
ANISOU  370  N   TYR A  86     5409  10880   6653    868   -793   -883       N  
ATOM    371  CA  TYR A  86      15.569 -26.903  18.848  1.00 60.80           C  
ANISOU  371  CA  TYR A  86     5589  10766   6747    826   -827   -940       C  
ATOM    372  C   TYR A  86      14.248 -26.359  19.363  1.00 63.83           C  
ANISOU  372  C   TYR A  86     6018  11127   7108    649   -813   -839       C  
ATOM    373  O   TYR A  86      13.213 -26.565  18.727  1.00 63.79           O  
ANISOU  373  O   TYR A  86     6052  11106   7081    569   -803   -888       O  
ATOM    374  CB  TYR A  86      15.877 -28.278  19.464  1.00 63.34           C  
ANISOU  374  CB  TYR A  86     6032  10862   7171    919   -922   -958       C  
ATOM    375  CG  TYR A  86      17.033 -29.035  18.839  1.00 66.48           C  
ANISOU  375  CG  TYR A  86     6401  11262   7598   1133   -954  -1104       C  
ATOM    376  CD1 TYR A  86      17.715 -30.017  19.550  1.00 70.16           C  
ANISOU  376  CD1 TYR A  86     6948  11555   8155   1271  -1050  -1099       C  
ATOM    377  CD2 TYR A  86      17.429 -28.790  17.524  1.00 67.00           C  
ANISOU  377  CD2 TYR A  86     6351  11518   7587   1209   -895  -1249       C  
ATOM    378  CE1 TYR A  86      18.785 -30.708  18.988  1.00 72.20           C  
ANISOU  378  CE1 TYR A  86     7169  11828   8435   1502  -1088  -1254       C  
ATOM    379  CE2 TYR A  86      18.497 -29.479  16.951  1.00 69.34           C  
ANISOU  379  CE2 TYR A  86     6595  11862   7889   1426   -923  -1405       C  
ATOM    380  CZ  TYR A  86      19.166 -30.441  17.686  1.00 78.29           C  
ANISOU  380  CZ  TYR A  86     7810  12815   9121   1583  -1022  -1418       C  
ATOM    381  OH  TYR A  86      20.211 -31.135  17.137  1.00 84.46           O  
ANISOU  381  OH  TYR A  86     8535  13649   9906   1830  -1060  -1592       O  
ATOM    382  N   LEU A  87      14.301 -25.616  20.488  1.00 59.07           N  
ANISOU  382  N   LEU A  87     5394  10554   6496    596   -814   -713       N  
ATOM    383  CA  LEU A  87      13.145 -24.972  21.107  1.00 57.81           C  
ANISOU  383  CA  LEU A  87     5251  10417   6298    457   -804   -630       C  
ATOM    384  C   LEU A  87      12.647 -23.849  20.212  1.00 61.81           C  
ANISOU  384  C   LEU A  87     5684  11068   6732    412   -745   -657       C  
ATOM    385  O   LEU A  87      11.437 -23.687  20.086  1.00 62.29           O  
ANISOU  385  O   LEU A  87     5765  11148   6755    322   -735   -652       O  
ATOM    386  CB  LEU A  87      13.475 -24.454  22.516  1.00 57.38           C  
ANISOU  386  CB  LEU A  87     5179  10380   6242    442   -826   -519       C  
ATOM    387  CG  LEU A  87      13.997 -25.471  23.543  1.00 62.75           C  
ANISOU  387  CG  LEU A  87     5926  10936   6981    486   -894   -457       C  
ATOM    388  CD1 LEU A  87      14.495 -24.773  24.775  1.00 62.73           C  
ANISOU  388  CD1 LEU A  87     5873  11008   6954    483   -907   -365       C  
ATOM    389  CD2 LEU A  87      12.944 -26.505  23.920  1.00 64.64           C  
ANISOU  389  CD2 LEU A  87     6279  11039   7242    388   -940   -414       C  
ATOM    390  N   ILE A  88      13.568 -23.109  19.547  1.00 58.56           N  
ANISOU  390  N   ILE A  88     5184  10770   6295    470   -711   -678       N  
ATOM    391  CA  ILE A  88      13.231 -22.072  18.552  1.00 58.17           C  
ANISOU  391  CA  ILE A  88     5072  10854   6178    429   -668   -685       C  
ATOM    392  C   ILE A  88      12.510 -22.747  17.368  1.00 62.08           C  
ANISOU  392  C   ILE A  88     5583  11364   6640    422   -648   -782       C  
ATOM    393  O   ILE A  88      11.443 -22.285  16.935  1.00 60.10           O  
ANISOU  393  O   ILE A  88     5332  11165   6339    354   -633   -777       O  
ATOM    394  CB  ILE A  88      14.473 -21.264  18.042  1.00 61.52           C  
ANISOU  394  CB  ILE A  88     5393  11409   6573    466   -644   -666       C  
ATOM    395  CG1 ILE A  88      15.472 -20.833  19.159  1.00 62.12           C  
ANISOU  395  CG1 ILE A  88     5442  11475   6685    481   -672   -595       C  
ATOM    396  CG2 ILE A  88      14.070 -20.101  17.114  1.00 61.20           C  
ANISOU  396  CG2 ILE A  88     5304  11487   6462    401   -617   -630       C  
ATOM    397  CD1 ILE A  88      14.922 -19.924  20.275  1.00 73.44           C  
ANISOU  397  CD1 ILE A  88     6912  12860   8130    410   -703   -516       C  
ATOM    398  N   ALA A  89      13.107 -23.856  16.869  1.00 60.19           N  
ANISOU  398  N   ALA A  89     5356  11086   6427    507   -656   -884       N  
ATOM    399  CA  ALA A  89      12.593 -24.640  15.743  1.00 61.14           C  
ANISOU  399  CA  ALA A  89     5494  11214   6521    517   -649  -1012       C  
ATOM    400  C   ALA A  89      11.212 -25.226  16.040  1.00 64.31           C  
ANISOU  400  C   ALA A  89     5994  11499   6943    411   -680  -1015       C  
ATOM    401  O   ALA A  89      10.384 -25.209  15.137  1.00 64.09           O  
ANISOU  401  O   ALA A  89     5951  11545   6854    359   -660  -1075       O  
ATOM    402  CB  ALA A  89      13.571 -25.747  15.372  1.00 63.59           C  
ANISOU  402  CB  ALA A  89     5812  11477   6872    655   -675  -1138       C  
ATOM    403  N   SER A  90      10.937 -25.699  17.291  1.00 60.90           N  
ANISOU  403  N   SER A  90     5647  10914   6578    365   -728   -939       N  
ATOM    404  CA  SER A  90       9.603 -26.234  17.633  1.00 60.90           C  
ANISOU  404  CA  SER A  90     5722  10838   6578    231   -757   -919       C  
ATOM    405  C   SER A  90       8.580 -25.107  17.803  1.00 62.90           C  
ANISOU  405  C   SER A  90     5912  11240   6747    141   -720   -848       C  
ATOM    406  O   SER A  90       7.411 -25.314  17.474  1.00 62.69           O  
ANISOU  406  O   SER A  90     5891  11254   6674     44   -720   -875       O  
ATOM    407  CB  SER A  90       9.635 -27.116  18.871  1.00 65.17           C  
ANISOU  407  CB  SER A  90     6365  11200   7198    194   -824   -840       C  
ATOM    408  OG  SER A  90      10.123 -26.378  19.974  1.00 81.05           O  
ANISOU  408  OG  SER A  90     8336  13255   9205    214   -817   -724       O  
ATOM    409  N   LEU A  91       9.021 -23.906  18.260  1.00 58.17           N  
ANISOU  409  N   LEU A  91     5249  10726   6127    181   -697   -772       N  
ATOM    410  CA  LEU A  91       8.151 -22.726  18.354  1.00 57.24           C  
ANISOU  410  CA  LEU A  91     5076  10735   5938    139   -677   -726       C  
ATOM    411  C   LEU A  91       7.722 -22.329  16.955  1.00 62.33           C  
ANISOU  411  C   LEU A  91     5671  11495   6516    143   -645   -786       C  
ATOM    412  O   LEU A  91       6.565 -21.967  16.755  1.00 63.65           O  
ANISOU  412  O   LEU A  91     5814  11752   6619     91   -642   -786       O  
ATOM    413  CB  LEU A  91       8.839 -21.538  19.066  1.00 56.40           C  
ANISOU  413  CB  LEU A  91     4933  10658   5840    188   -679   -652       C  
ATOM    414  CG  LEU A  91       8.121 -20.155  19.001  1.00 59.68           C  
ANISOU  414  CG  LEU A  91     5302  11177   6195    184   -678   -623       C  
ATOM    415  CD1 LEU A  91       6.768 -20.176  19.715  1.00 59.51           C  
ANISOU  415  CD1 LEU A  91     5280  11208   6125    128   -693   -619       C  
ATOM    416  CD2 LEU A  91       9.000 -19.042  19.558  1.00 60.25           C  
ANISOU  416  CD2 LEU A  91     5357  11239   6296    228   -697   -568       C  
ATOM    417  N   ALA A  92       8.654 -22.430  15.988  1.00 58.73           N  
ANISOU  417  N   ALA A  92     5188  11066   6061    209   -624   -838       N  
ATOM    418  CA  ALA A  92       8.442 -22.122  14.577  1.00 58.43           C  
ANISOU  418  CA  ALA A  92     5091  11167   5945    216   -593   -891       C  
ATOM    419  C   ALA A  92       7.524 -23.147  13.946  1.00 62.86           C  
ANISOU  419  C   ALA A  92     5679  11726   6477    164   -598   -997       C  
ATOM    420  O   ALA A  92       6.725 -22.773  13.100  1.00 63.22           O  
ANISOU  420  O   ALA A  92     5678  11905   6439    134   -583  -1019       O  
ATOM    421  CB  ALA A  92       9.769 -22.061  13.839  1.00 59.70           C  
ANISOU  421  CB  ALA A  92     5196  11391   6096    295   -568   -919       C  
ATOM    422  N   VAL A  93       7.585 -24.420  14.394  1.00 60.32           N  
ANISOU  422  N   VAL A  93     5440  11249   6228    145   -633  -1055       N  
ATOM    423  CA  VAL A  93       6.702 -25.499  13.927  1.00 61.35           C  
ANISOU  423  CA  VAL A  93     5621  11337   6352     66   -659  -1157       C  
ATOM    424  C   VAL A  93       5.259 -25.235  14.412  1.00 66.21           C  
ANISOU  424  C   VAL A  93     6227  12014   6916    -65   -666  -1095       C  
ATOM    425  O   VAL A  93       4.324 -25.401  13.627  1.00 66.62           O  
ANISOU  425  O   VAL A  93     6249  12166   6896   -132   -663  -1162       O  
ATOM    426  CB  VAL A  93       7.216 -26.899  14.362  1.00 66.28           C  
ANISOU  426  CB  VAL A  93     6360  11736   7088     79   -718  -1217       C  
ATOM    427  CG1 VAL A  93       6.115 -27.960  14.307  1.00 67.15           C  
ANISOU  427  CG1 VAL A  93     6553  11750   7212    -61   -770  -1275       C  
ATOM    428  CG2 VAL A  93       8.406 -27.325  13.513  1.00 66.99           C  
ANISOU  428  CG2 VAL A  93     6436  11818   7198    227   -714  -1344       C  
ATOM    429  N   THR A  94       5.077 -24.817  15.688  1.00 63.46           N  
ANISOU  429  N   THR A  94     5887  11637   6587    -95   -676   -978       N  
ATOM    430  CA  THR A  94       3.733 -24.549  16.221  1.00 64.04           C  
ANISOU  430  CA  THR A  94     5926  11815   6592   -204   -682   -928       C  
ATOM    431  C   THR A  94       3.094 -23.403  15.449  1.00 67.90           C  
ANISOU  431  C   THR A  94     6316  12505   6979   -163   -651   -936       C  
ATOM    432  O   THR A  94       1.956 -23.542  15.004  1.00 67.43           O  
ANISOU  432  O   THR A  94     6212  12569   6839   -241   -652   -975       O  
ATOM    433  CB  THR A  94       3.725 -24.269  17.741  1.00 72.88           C  
ANISOU  433  CB  THR A  94     7055  12905   7732   -225   -699   -815       C  
ATOM    434  OG1 THR A  94       4.492 -23.104  18.036  1.00 73.22           O  
ANISOU  434  OG1 THR A  94     7060  12979   7783   -107   -681   -768       O  
ATOM    435  CG2 THR A  94       4.230 -25.425  18.546  1.00 72.10           C  
ANISOU  435  CG2 THR A  94     7056  12614   7723   -273   -742   -779       C  
ATOM    436  N   ASP A  95       3.863 -22.306  15.235  1.00 63.88           N  
ANISOU  436  N   ASP A  95     5774  12025   6473    -48   -632   -895       N  
ATOM    437  CA  ASP A  95       3.424 -21.103  14.533  1.00 63.65           C  
ANISOU  437  CA  ASP A  95     5673  12149   6363      6   -621   -874       C  
ATOM    438  C   ASP A  95       3.094 -21.410  13.047  1.00 68.33           C  
ANISOU  438  C   ASP A  95     6226  12854   6882     -8   -603   -955       C  
ATOM    439  O   ASP A  95       2.245 -20.735  12.445  1.00 67.81           O  
ANISOU  439  O   ASP A  95     6097  12943   6725      1   -606   -947       O  
ATOM    440  CB  ASP A  95       4.490 -19.996  14.665  1.00 65.32           C  
ANISOU  440  CB  ASP A  95     5883  12322   6614     99   -622   -797       C  
ATOM    441  CG  ASP A  95       4.707 -19.405  16.070  1.00 82.89           C  
ANISOU  441  CG  ASP A  95     8132  14471   8891    124   -648   -730       C  
ATOM    442  OD1 ASP A  95       3.765 -19.465  16.900  1.00 85.17           O  
ANISOU  442  OD1 ASP A  95     8411  14798   9152     89   -664   -731       O  
ATOM    443  OD2 ASP A  95       5.794 -18.819  16.312  1.00 88.61           O  
ANISOU  443  OD2 ASP A  95     8872  15128   9670    173   -654   -679       O  
ATOM    444  N   LEU A  96       3.734 -22.459  12.480  1.00 65.00           N  
ANISOU  444  N   LEU A  96     5840  12363   6495    -20   -594  -1043       N  
ATOM    445  CA  LEU A  96       3.496 -22.906  11.109  1.00 65.42           C  
ANISOU  445  CA  LEU A  96     5855  12529   6474    -31   -580  -1152       C  
ATOM    446  C   LEU A  96       2.157 -23.633  11.022  1.00 69.68           C  
ANISOU  446  C   LEU A  96     6392  13116   6965   -151   -602  -1222       C  
ATOM    447  O   LEU A  96       1.430 -23.440  10.041  1.00 70.38           O  
ANISOU  447  O   LEU A  96     6412  13382   6948   -169   -595  -1270       O  
ATOM    448  CB  LEU A  96       4.642 -23.806  10.612  1.00 66.10           C  
ANISOU  448  CB  LEU A  96     5976  12528   6611     19   -574  -1254       C  
ATOM    449  CG  LEU A  96       4.538 -24.338   9.177  1.00 71.52           C  
ANISOU  449  CG  LEU A  96     6617  13346   7212     25   -562  -1401       C  
ATOM    450  CD1 LEU A  96       4.895 -23.276   8.174  1.00 70.99           C  
ANISOU  450  CD1 LEU A  96     6445  13495   7035     89   -523  -1350       C  
ATOM    451  CD2 LEU A  96       5.441 -25.523   8.992  1.00 75.33           C  
ANISOU  451  CD2 LEU A  96     7160  13698   7766     77   -580  -1545       C  
ATOM    452  N   LEU A  97       1.828 -24.461  12.048  1.00 65.11           N  
ANISOU  452  N   LEU A  97     5884  12398   6456   -245   -633  -1215       N  
ATOM    453  CA  LEU A  97       0.558 -25.201  12.123  1.00 65.26           C  
ANISOU  453  CA  LEU A  97     5901  12465   6430   -401   -661  -1259       C  
ATOM    454  C   LEU A  97      -0.617 -24.244  12.277  1.00 67.97           C  
ANISOU  454  C   LEU A  97     6135  13031   6660   -418   -650  -1197       C  
ATOM    455  O   LEU A  97      -1.656 -24.474  11.671  1.00 68.64           O  
ANISOU  455  O   LEU A  97     6157  13272   6650   -504   -658  -1256       O  
ATOM    456  CB  LEU A  97       0.558 -26.218  13.266  1.00 65.84           C  
ANISOU  456  CB  LEU A  97     6076  12342   6599   -515   -704  -1227       C  
ATOM    457  CG  LEU A  97       1.555 -27.363  13.153  1.00 70.83           C  
ANISOU  457  CG  LEU A  97     6834  12727   7353   -495   -741  -1303       C  
ATOM    458  CD1 LEU A  97       1.802 -27.981  14.506  1.00 71.13           C  
ANISOU  458  CD1 LEU A  97     6971  12565   7492   -559   -786  -1204       C  
ATOM    459  CD2 LEU A  97       1.100 -28.408  12.154  1.00 72.78           C  
ANISOU  459  CD2 LEU A  97     7117  12946   7588   -584   -779  -1461       C  
ATOM    460  N   VAL A  98      -0.434 -23.147  13.048  1.00 63.17           N  
ANISOU  460  N   VAL A  98     5500  12446   6057   -323   -640  -1090       N  
ATOM    461  CA  VAL A  98      -1.422 -22.073  13.243  1.00 62.95           C  
ANISOU  461  CA  VAL A  98     5371  12616   5929   -280   -643  -1043       C  
ATOM    462  C   VAL A  98      -1.717 -21.445  11.865  1.00 67.90           C  
ANISOU  462  C   VAL A  98     5928  13407   6464   -209   -636  -1076       C  
ATOM    463  O   VAL A  98      -2.874 -21.236  11.513  1.00 69.34           O  
ANISOU  463  O   VAL A  98     6020  13791   6535   -232   -647  -1099       O  
ATOM    464  CB  VAL A  98      -0.940 -21.000  14.277  1.00 66.05           C  
ANISOU  464  CB  VAL A  98     5773  12956   6366   -166   -650   -949       C  
ATOM    465  CG1 VAL A  98      -1.999 -19.929  14.511  1.00 66.17           C  
ANISOU  465  CG1 VAL A  98     5692  13167   6283    -95   -670   -931       C  
ATOM    466  CG2 VAL A  98      -0.543 -21.631  15.609  1.00 65.62           C  
ANISOU  466  CG2 VAL A  98     5782  12760   6392   -231   -657   -910       C  
ATOM    467  N   SER A  99      -0.665 -21.212  11.074  1.00 63.64           N  
ANISOU  467  N   SER A  99     5420  12805   5957   -132   -619  -1075       N  
ATOM    468  CA  SER A  99      -0.751 -20.619   9.749  1.00 63.35           C  
ANISOU  468  CA  SER A  99     5319  12926   5825    -71   -614  -1080       C  
ATOM    469  C   SER A  99      -1.343 -21.578   8.712  1.00 68.05           C  
ANISOU  469  C   SER A  99     5873  13646   6337   -162   -607  -1207       C  
ATOM    470  O   SER A  99      -1.758 -21.115   7.652  1.00 68.05           O  
ANISOU  470  O   SER A  99     5796  13836   6225   -127   -608  -1213       O  
ATOM    471  CB  SER A  99       0.627 -20.129   9.300  1.00 65.01           C  
ANISOU  471  CB  SER A  99     5561  13060   6080     13   -596  -1025       C  
ATOM    472  OG  SER A  99       1.457 -21.158   8.786  1.00 68.04           O  
ANISOU  472  OG  SER A  99     5978  13376   6500    -16   -571  -1121       O  
ATOM    473  N   ILE A 100      -1.365 -22.895   8.986  1.00 65.41           N  
ANISOU  473  N   ILE A 100     5595  13200   6056   -280   -612  -1306       N  
ATOM    474  CA  ILE A 100      -1.898 -23.859   8.011  1.00 66.87           C  
ANISOU  474  CA  ILE A 100     5758  13476   6175   -378   -621  -1451       C  
ATOM    475  C   ILE A 100      -3.276 -24.389   8.463  1.00 71.06           C  
ANISOU  475  C   ILE A 100     6253  14092   6656   -537   -650  -1479       C  
ATOM    476  O   ILE A 100      -4.202 -24.390   7.657  1.00 71.04           O  
ANISOU  476  O   ILE A 100     6156  14306   6528   -586   -658  -1540       O  
ATOM    477  CB  ILE A 100      -0.881 -25.007   7.718  1.00 70.49           C  
ANISOU  477  CB  ILE A 100     6314  13741   6727   -390   -625  -1572       C  
ATOM    478  CG1 ILE A 100       0.306 -24.471   6.886  1.00 70.07           C  
ANISOU  478  CG1 ILE A 100     6237  13730   6657   -244   -590  -1573       C  
ATOM    479  CG2 ILE A 100      -1.554 -26.204   7.003  1.00 72.96           C  
ANISOU  479  CG2 ILE A 100     6638  14080   7003   -523   -660  -1746       C  
ATOM    480  CD1 ILE A 100       1.531 -25.317   6.917  1.00 75.43           C  
ANISOU  480  CD1 ILE A 100     7000  14220   7441   -195   -592  -1661       C  
ATOM    481  N   LEU A 101      -3.397 -24.839   9.729  1.00 67.79           N  
ANISOU  481  N   LEU A 101     5900  13533   6324   -626   -667  -1427       N  
ATOM    482  CA  LEU A 101      -4.622 -25.408  10.291  1.00 68.95           C  
ANISOU  482  CA  LEU A 101     6008  13772   6420   -809   -695  -1431       C  
ATOM    483  C   LEU A 101      -5.639 -24.386  10.771  1.00 73.22           C  
ANISOU  483  C   LEU A 101     6413  14561   6846   -771   -687  -1349       C  
ATOM    484  O   LEU A 101      -6.819 -24.737  10.860  1.00 73.69           O  
ANISOU  484  O   LEU A 101     6383  14810   6805   -914   -704  -1374       O  
ATOM    485  CB  LEU A 101      -4.302 -26.316  11.502  1.00 69.33           C  
ANISOU  485  CB  LEU A 101     6174  13579   6590   -933   -723  -1384       C  
ATOM    486  CG  LEU A 101      -3.778 -27.743  11.286  1.00 75.43           C  
ANISOU  486  CG  LEU A 101     7091  14093   7474  -1042   -770  -1479       C  
ATOM    487  CD1 LEU A 101      -4.342 -28.411  10.018  1.00 76.61           C  
ANISOU  487  CD1 LEU A 101     7217  14335   7557  -1137   -795  -1641       C  
ATOM    488  CD2 LEU A 101      -2.294 -27.782  11.326  1.00 77.95           C  
ANISOU  488  CD2 LEU A 101     7516  14181   7921   -881   -761  -1484       C  
ATOM    489  N   VAL A 102      -5.199 -23.173  11.188  1.00 68.49           N  
ANISOU  489  N   VAL A 102     5799  13961   6263   -587   -670  -1257       N  
ATOM    490  CA  VAL A 102      -6.130 -22.227  11.809  1.00 67.74           C  
ANISOU  490  CA  VAL A 102     5589  14077   6074   -521   -677  -1201       C  
ATOM    491  C   VAL A 102      -6.373 -20.905  11.033  1.00 70.71           C  
ANISOU  491  C   VAL A 102     5885  14614   6368   -326   -686  -1180       C  
ATOM    492  O   VAL A 102      -7.544 -20.515  10.908  1.00 71.41           O  
ANISOU  492  O   VAL A 102     5843  14963   6325   -307   -704  -1198       O  
ATOM    493  CB  VAL A 102      -5.701 -21.911  13.256  1.00 70.18           C  
ANISOU  493  CB  VAL A 102     5942  14265   6458   -482   -677  -1116       C  
ATOM    494  CG1 VAL A 102      -6.789 -21.140  13.981  1.00 70.29           C  
ANISOU  494  CG1 VAL A 102     5821  14530   6356   -429   -691  -1096       C  
ATOM    495  CG2 VAL A 102      -5.353 -23.184  14.020  1.00 70.25           C  
ANISOU  495  CG2 VAL A 102     6046  14092   6554   -664   -681  -1104       C  
ATOM    496  N   MET A 103      -5.307 -20.196  10.588  1.00 63.81           N  
ANISOU  496  N   MET A 103     5083  13597   5564   -185   -681  -1131       N  
ATOM    497  CA  MET A 103      -5.460 -18.887   9.954  1.00 63.06           C  
ANISOU  497  CA  MET A 103     4940  13611   5410    -10   -708  -1074       C  
ATOM    498  C   MET A 103      -6.158 -18.880   8.569  1.00 72.50           C  
ANISOU  498  C   MET A 103     6042  15036   6468    -11   -717  -1117       C  
ATOM    499  O   MET A 103      -6.982 -17.979   8.380  1.00 73.66           O  
ANISOU  499  O   MET A 103     6103  15361   6523    106   -757  -1084       O  
ATOM    500  CB  MET A 103      -4.132 -18.146   9.851  1.00 63.68           C  
ANISOU  500  CB  MET A 103     5117  13485   5592    100   -709   -988       C  
ATOM    501  CG  MET A 103      -3.794 -17.329  11.085  1.00 65.67           C  
ANISOU  501  CG  MET A 103     5417  13606   5927    199   -736   -919       C  
ATOM    502  SD  MET A 103      -2.160 -16.524  11.007  1.00 67.59           S  
ANISOU  502  SD  MET A 103     5777  13608   6298    282   -743   -814       S  
ATOM    503  CE  MET A 103      -1.228 -17.693  11.771  1.00 63.37           C  
ANISOU  503  CE  MET A 103     5314  12893   5869    167   -694   -853       C  
ATOM    504  N   PRO A 104      -5.894 -19.779   7.579  1.00 71.17           N  
ANISOU  504  N   PRO A 104     5880  14888   6273   -117   -691  -1196       N  
ATOM    505  CA  PRO A 104      -6.572 -19.620   6.270  1.00 72.16           C  
ANISOU  505  CA  PRO A 104     5901  15267   6249   -101   -705  -1231       C  
ATOM    506  C   PRO A 104      -8.087 -19.786   6.352  1.00 78.07           C  
ANISOU  506  C   PRO A 104     6516  16281   6867   -160   -729  -1289       C  
ATOM    507  O   PRO A 104      -8.836 -18.970   5.818  1.00 79.25           O  
ANISOU  507  O   PRO A 104     6562  16655   6896    -50   -763  -1256       O  
ATOM    508  CB  PRO A 104      -5.930 -20.697   5.386  1.00 74.14           C  
ANISOU  508  CB  PRO A 104     6191  15473   6506   -208   -674  -1338       C  
ATOM    509  CG  PRO A 104      -5.305 -21.652   6.308  1.00 78.09           C  
ANISOU  509  CG  PRO A 104     6802  15721   7149   -310   -655  -1385       C  
ATOM    510  CD  PRO A 104      -4.958 -20.923   7.566  1.00 72.59           C  
ANISOU  510  CD  PRO A 104     6157  14870   6551   -231   -659  -1268       C  
ATOM    511  N   ILE A 105      -8.521 -20.818   7.068  1.00 74.97           N  
ANISOU  511  N   ILE A 105     6122  15866   6496   -335   -717  -1362       N  
ATOM    512  CA  ILE A 105      -9.907 -21.223   7.334  1.00 75.93           C  
ANISOU  512  CA  ILE A 105     6111  16242   6497   -456   -734  -1420       C  
ATOM    513  C   ILE A 105     -10.614 -20.178   8.273  1.00 78.70           C  
ANISOU  513  C   ILE A 105     6370  16734   6798   -312   -758  -1348       C  
ATOM    514  O   ILE A 105     -11.842 -20.168   8.358  1.00 78.69           O  
ANISOU  514  O   ILE A 105     6213  17031   6656   -346   -776  -1386       O  
ATOM    515  CB  ILE A 105      -9.819 -22.676   7.908  1.00 79.76           C  
ANISOU  515  CB  ILE A 105     6669  16579   7057   -710   -723  -1487       C  
ATOM    516  CG1 ILE A 105     -11.097 -23.200   8.566  1.00 81.30           C  
ANISOU  516  CG1 ILE A 105     6744  16995   7151   -894   -739  -1513       C  
ATOM    517  CG2 ILE A 105      -8.552 -22.880   8.781  1.00 80.99           C  
ANISOU  517  CG2 ILE A 105     6994  16382   7399   -693   -704  -1429       C  
ATOM    518  CD1 ILE A 105     -11.099 -24.726   8.781  1.00 90.73           C  
ANISOU  518  CD1 ILE A 105     8022  18045   8408  -1185   -751  -1577       C  
ATOM    519  N   SER A 106      -9.831 -19.265   8.905  1.00 74.58           N  
ANISOU  519  N   SER A 106     5935  16019   6381   -138   -764  -1258       N  
ATOM    520  CA  SER A 106     -10.314 -18.182   9.771  1.00 74.10           C  
ANISOU  520  CA  SER A 106     5814  16045   6294     40   -799  -1213       C  
ATOM    521  C   SER A 106     -10.581 -16.891   8.980  1.00 79.00           C  
ANISOU  521  C   SER A 106     6392  16775   6850    279   -856  -1166       C  
ATOM    522  O   SER A 106     -11.528 -16.186   9.308  1.00 79.32           O  
ANISOU  522  O   SER A 106     6319  17021   6799    420   -902  -1179       O  
ATOM    523  CB  SER A 106      -9.308 -17.893  10.883  1.00 75.38           C  
ANISOU  523  CB  SER A 106     6105  15925   6609     94   -790  -1154       C  
ATOM    524  OG  SER A 106      -9.807 -16.964  11.833  1.00 81.81           O  
ANISOU  524  OG  SER A 106     6861  16829   7395    261   -830  -1144       O  
ATOM    525  N   THR A 107      -9.733 -16.567   7.967  1.00 76.01           N  
ANISOU  525  N   THR A 107     6101  16266   6515    330   -861  -1105       N  
ATOM    526  CA  THR A 107      -9.824 -15.352   7.129  1.00 76.12           C  
ANISOU  526  CA  THR A 107     6103  16340   6479    534   -928  -1019       C  
ATOM    527  C   THR A 107     -11.218 -15.171   6.544  1.00 81.75           C  
ANISOU  527  C   THR A 107     6641  17411   7008    596   -969  -1065       C  
ATOM    528  O   THR A 107     -11.745 -14.057   6.533  1.00 81.95           O  
ANISOU  528  O   THR A 107     6627  17520   6989    816  -1049  -1016       O  
ATOM    529  CB  THR A 107      -8.804 -15.359   5.967  1.00 77.93           C  
ANISOU  529  CB  THR A 107     6416  16459   6736    504   -911   -950       C  
ATOM    530  OG1 THR A 107      -9.166 -16.378   5.043  1.00 77.47           O  
ANISOU  530  OG1 THR A 107     6278  16587   6571    348   -870  -1044       O  
ATOM    531  CG2 THR A 107      -7.371 -15.560   6.415  1.00 71.80           C  
ANISOU  531  CG2 THR A 107     5790  15366   6124    448   -870   -907       C  
ATOM    532  N   MET A 108     -11.804 -16.270   6.045  1.00 79.42           N  
ANISOU  532  N   MET A 108     6246  17321   6608    405   -927  -1164       N  
ATOM    533  CA  MET A 108     -13.130 -16.275   5.438  1.00 80.95           C  
ANISOU  533  CA  MET A 108     6252  17894   6610    421   -959  -1222       C  
ATOM    534  C   MET A 108     -14.212 -16.088   6.500  1.00 83.62           C  
ANISOU  534  C   MET A 108     6456  18439   6877    475   -981  -1277       C  
ATOM    535  O   MET A 108     -15.101 -15.267   6.304  1.00 84.74           O  
ANISOU  535  O   MET A 108     6475  18819   6902    671  -1047  -1272       O  
ATOM    536  CB  MET A 108     -13.349 -17.562   4.642  1.00 84.40           C  
ANISOU  536  CB  MET A 108     6635  18466   6968    172   -911  -1326       C  
ATOM    537  CG  MET A 108     -12.654 -17.548   3.300  1.00 89.19           C  
ANISOU  537  CG  MET A 108     7299  19029   7560    176   -907  -1295       C  
ATOM    538  SD  MET A 108     -13.594 -16.627   2.046  1.00 96.55           S  
ANISOU  538  SD  MET A 108     8078  20322   8286    354   -981  -1242       S  
ATOM    539  CE  MET A 108     -12.532 -15.268   1.806  1.00 92.50           C  
ANISOU  539  CE  MET A 108     7715  19555   7878    577  -1027  -1045       C  
ATOM    540  N   TYR A 109     -14.106 -16.798   7.642  1.00 77.55           N  
ANISOU  540  N   TYR A 109     5708  17584   6172    319   -932  -1321       N  
ATOM    541  CA  TYR A 109     -15.053 -16.702   8.752  1.00 77.06           C  
ANISOU  541  CA  TYR A 109     5505  17745   6029    343   -941  -1371       C  
ATOM    542  C   TYR A 109     -15.049 -15.290   9.381  1.00 78.96           C  
ANISOU  542  C   TYR A 109     5761  17937   6303    665  -1008  -1334       C  
ATOM    543  O   TYR A 109     -16.103 -14.820   9.797  1.00 80.04           O  
ANISOU  543  O   TYR A 109     5729  18375   6309    806  -1050  -1391       O  
ATOM    544  CB  TYR A 109     -14.750 -17.784   9.812  1.00 77.45           C  
ANISOU  544  CB  TYR A 109     5603  17674   6151     89   -879  -1392       C  
ATOM    545  CG  TYR A 109     -15.784 -17.926  10.918  1.00 80.71           C  
ANISOU  545  CG  TYR A 109     5840  18386   6441     40   -876  -1440       C  
ATOM    546  CD1 TYR A 109     -17.146 -17.802  10.650  1.00 84.17           C  
ANISOU  546  CD1 TYR A 109     6040  19270   6669     67   -903  -1506       C  
ATOM    547  CD2 TYR A 109     -15.404 -18.252  12.216  1.00 81.21           C  
ANISOU  547  CD2 TYR A 109     5955  18322   6577    -52   -844  -1417       C  
ATOM    548  CE1 TYR A 109     -18.096 -17.939  11.659  1.00 86.21           C  
ANISOU  548  CE1 TYR A 109     6108  19857   6789     14   -896  -1551       C  
ATOM    549  CE2 TYR A 109     -16.348 -18.413  13.229  1.00 83.33           C  
ANISOU  549  CE2 TYR A 109     6042  18911   6707   -117   -837  -1453       C  
ATOM    550  CZ  TYR A 109     -17.693 -18.251  12.947  1.00 91.29           C  
ANISOU  550  CZ  TYR A 109     6806  20379   7502    -85   -861  -1522       C  
ATOM    551  OH  TYR A 109     -18.623 -18.396  13.950  1.00 91.41           O  
ANISOU  551  OH  TYR A 109     6616  20761   7357   -151   -850  -1558       O  
ATOM    552  N   THR A 110     -13.881 -14.620   9.429  1.00 73.00           N  
ANISOU  552  N   THR A 110     5202  16817   5719    784  -1026  -1248       N  
ATOM    553  CA  THR A 110     -13.719 -13.270   9.985  1.00 72.55           C  
ANISOU  553  CA  THR A 110     5203  16637   5727   1077  -1108  -1215       C  
ATOM    554  C   THR A 110     -14.306 -12.201   9.063  1.00 79.17           C  
ANISOU  554  C   THR A 110     5989  17609   6481   1330  -1209  -1180       C  
ATOM    555  O   THR A 110     -14.824 -11.200   9.560  1.00 80.74           O  
ANISOU  555  O   THR A 110     6142  17884   6653   1591  -1295  -1213       O  
ATOM    556  CB  THR A 110     -12.242 -12.975  10.241  1.00 73.62           C  
ANISOU  556  CB  THR A 110     5565  16342   6067   1080  -1101  -1125       C  
ATOM    557  OG1 THR A 110     -11.669 -14.071  10.945  1.00 72.70           O  
ANISOU  557  OG1 THR A 110     5498  16103   6021    839  -1011  -1146       O  
ATOM    558  CG2 THR A 110     -12.021 -11.679  11.013  1.00 70.10           C  
ANISOU  558  CG2 THR A 110     5193  15735   5706   1341  -1189  -1112       C  
ATOM    559  N   VAL A 111     -14.185 -12.387   7.736  1.00 75.71           N  
ANISOU  559  N   VAL A 111     5567  17196   6004   1267  -1207  -1114       N  
ATOM    560  CA  VAL A 111     -14.657 -11.427   6.734  1.00 76.94           C  
ANISOU  560  CA  VAL A 111     5687  17470   6078   1487  -1308  -1046       C  
ATOM    561  C   VAL A 111     -16.169 -11.655   6.448  1.00 84.70           C  
ANISOU  561  C   VAL A 111     6418  18924   6839   1526  -1327  -1148       C  
ATOM    562  O   VAL A 111     -16.913 -10.679   6.364  1.00 87.13           O  
ANISOU  562  O   VAL A 111     6651  19382   7073   1804  -1433  -1148       O  
ATOM    563  CB  VAL A 111     -13.769 -11.473   5.446  1.00 79.32           C  
ANISOU  563  CB  VAL A 111     6103  17623   6413   1399  -1299   -917       C  
ATOM    564  CG1 VAL A 111     -14.392 -10.701   4.279  1.00 80.19           C  
ANISOU  564  CG1 VAL A 111     6145  17926   6396   1580  -1398   -835       C  
ATOM    565  CG2 VAL A 111     -12.360 -10.949   5.740  1.00 77.59           C  
ANISOU  565  CG2 VAL A 111     6108  16979   6394   1410  -1306   -802       C  
ATOM    566  N   THR A 112     -16.622 -12.918   6.318  1.00 80.25           N  
ANISOU  566  N   THR A 112     5729  18590   6173   1254  -1236  -1238       N  
ATOM    567  CA  THR A 112     -18.028 -13.209   6.017  1.00 80.70           C  
ANISOU  567  CA  THR A 112     5534  19121   6009   1246  -1250  -1333       C  
ATOM    568  C   THR A 112     -18.889 -13.142   7.287  1.00 83.77           C  
ANISOU  568  C   THR A 112     5767  19736   6326   1311  -1253  -1439       C  
ATOM    569  O   THR A 112     -19.945 -12.505   7.268  1.00 85.43           O  
ANISOU  569  O   THR A 112     5799  20272   6387   1534  -1326  -1492       O  
ATOM    570  CB  THR A 112     -18.182 -14.560   5.297  1.00 86.29           C  
ANISOU  570  CB  THR A 112     6173  19982   6633    912  -1170  -1389       C  
ATOM    571  OG1 THR A 112     -17.804 -15.622   6.173  1.00 84.64           O  
ANISOU  571  OG1 THR A 112     6015  19636   6508    640  -1082  -1441       O  
ATOM    572  CG2 THR A 112     -17.375 -14.636   4.003  1.00 84.39           C  
ANISOU  572  CG2 THR A 112     6054  19581   6430    865  -1166  -1308       C  
ATOM    573  N   GLY A 113     -18.438 -13.796   8.357  1.00 77.88           N  
ANISOU  573  N   GLY A 113     5079  18842   5670   1127  -1178  -1469       N  
ATOM    574  CA  GLY A 113     -19.144 -13.853   9.633  1.00 78.12           C  
ANISOU  574  CA  GLY A 113     4958  19103   5620   1145  -1166  -1561       C  
ATOM    575  C   GLY A 113     -20.086 -15.035   9.761  1.00 83.92           C  
ANISOU  575  C   GLY A 113     5477  20229   6178    846  -1102  -1638       C  
ATOM    576  O   GLY A 113     -20.885 -15.087  10.700  1.00 85.17           O  
ANISOU  576  O   GLY A 113     5449  20701   6210    853  -1096  -1712       O  
ATOM    577  N   ARG A 114     -20.015 -15.990   8.811  1.00 80.24           N  
ANISOU  577  N   ARG A 114     5028  19767   5694    575  -1061  -1626       N  
ATOM    578  CA  ARG A 114     -20.881 -17.173   8.806  1.00 81.10           C  
ANISOU  578  CA  ARG A 114     4954  20212   5649    247  -1015  -1694       C  
ATOM    579  C   ARG A 114     -20.070 -18.435   8.534  1.00 83.69           C  
ANISOU  579  C   ARG A 114     5453  20242   6103   -108   -953  -1672       C  
ATOM    580  O   ARG A 114     -19.161 -18.421   7.700  1.00 82.55           O  
ANISOU  580  O   ARG A 114     5486  19799   6078    -86   -953  -1634       O  
ATOM    581  CB  ARG A 114     -22.019 -17.028   7.771  1.00 82.41           C  
ANISOU  581  CB  ARG A 114     4895  20820   5598    306  -1062  -1751       C  
ATOM    582  CG  ARG A 114     -23.321 -17.696   8.202  1.00 92.53           C  
ANISOU  582  CG  ARG A 114     5890  22611   6657     94  -1044  -1837       C  
ATOM    583  CD  ARG A 114     -24.152 -18.150   7.020  1.00104.21           C  
ANISOU  583  CD  ARG A 114     7202  24432   7960    -31  -1066  -1892       C  
ATOM    584  N   TRP A 115     -20.395 -19.522   9.253  1.00 80.64           N  
ANISOU  584  N   TRP A 115     5012  19943   5684   -431   -909  -1694       N  
ATOM    585  CA  TRP A 115     -19.732 -20.817   9.110  1.00 79.74           C  
ANISOU  585  CA  TRP A 115     5063  19543   5693   -775   -870  -1684       C  
ATOM    586  C   TRP A 115     -20.437 -21.647   8.038  1.00 86.87           C  
ANISOU  586  C   TRP A 115     5861  20675   6471  -1010   -884  -1763       C  
ATOM    587  O   TRP A 115     -21.665 -21.815   8.078  1.00 88.62           O  
ANISOU  587  O   TRP A 115     5838  21347   6488  -1113   -899  -1813       O  
ATOM    588  CB  TRP A 115     -19.679 -21.570  10.447  1.00 77.99           C  
ANISOU  588  CB  TRP A 115     4859  19263   5510  -1017   -836  -1645       C  
ATOM    589  CG  TRP A 115     -18.771 -22.757  10.401  1.00 77.53           C  
ANISOU  589  CG  TRP A 115     5027  18802   5627  -1299   -816  -1619       C  
ATOM    590  CD1 TRP A 115     -19.128 -24.052  10.171  1.00 81.59           C  
ANISOU  590  CD1 TRP A 115     5541  19340   6118  -1670   -823  -1651       C  
ATOM    591  CD2 TRP A 115     -17.338 -22.742  10.495  1.00 75.20           C  
ANISOU  591  CD2 TRP A 115     4998  18013   5563  -1214   -799  -1567       C  
ATOM    592  NE1 TRP A 115     -18.012 -24.854  10.155  1.00 80.24           N  
ANISOU  592  NE1 TRP A 115     5629  18703   6156  -1802   -818  -1629       N  
ATOM    593  CE2 TRP A 115     -16.897 -24.075  10.355  1.00 79.63           C  
ANISOU  593  CE2 TRP A 115     5706  18321   6229  -1523   -797  -1578       C  
ATOM    594  CE3 TRP A 115     -16.384 -21.731  10.716  1.00 74.14           C  
ANISOU  594  CE3 TRP A 115     4989  17627   5555   -913   -793  -1515       C  
ATOM    595  CZ2 TRP A 115     -15.540 -24.422  10.400  1.00 77.07           C  
ANISOU  595  CZ2 TRP A 115     5633  17528   6122  -1510   -786  -1546       C  
ATOM    596  CZ3 TRP A 115     -15.045 -22.078  10.768  1.00 73.78           C  
ANISOU  596  CZ3 TRP A 115     5182  17135   5716   -932   -774  -1473       C  
ATOM    597  CH2 TRP A 115     -14.634 -23.409  10.620  1.00 74.75           C  
ANISOU  597  CH2 TRP A 115     5432  17040   5930  -1215   -768  -1492       C  
ATOM    598  N   THR A 116     -19.654 -22.156   7.068  1.00 83.12           N  
ANISOU  598  N   THR A 116     5560  19915   6107  -1091   -881  -1785       N  
ATOM    599  CA  THR A 116     -20.196 -22.917   5.941  1.00 84.41           C  
ANISOU  599  CA  THR A 116     5647  20262   6163  -1295   -901  -1883       C  
ATOM    600  C   THR A 116     -19.480 -24.268   5.721  1.00 89.04           C  
ANISOU  600  C   THR A 116     6432  20503   6895  -1604   -892  -1933       C  
ATOM    601  O   THR A 116     -19.798 -24.959   4.746  1.00 90.79           O  
ANISOU  601  O   THR A 116     6623  20825   7050  -1776   -916  -2039       O  
ATOM    602  CB  THR A 116     -20.118 -22.058   4.664  1.00 88.91           C  
ANISOU  602  CB  THR A 116     6188  20926   6668  -1026   -927  -1896       C  
ATOM    603  OG1 THR A 116     -18.790 -21.559   4.506  1.00 82.37           O  
ANISOU  603  OG1 THR A 116     5582  19691   6023   -831   -911  -1825       O  
ATOM    604  CG2 THR A 116     -21.120 -20.902   4.662  1.00 90.08           C  
ANISOU  604  CG2 THR A 116     6106  21488   6632   -755   -966  -1876       C  
ATOM    605  N   LEU A 117     -18.564 -24.667   6.631  1.00 83.58           N  
ANISOU  605  N   LEU A 117     5938  19423   6395  -1673   -868  -1870       N  
ATOM    606  CA  LEU A 117     -17.795 -25.910   6.491  1.00 83.29           C  
ANISOU  606  CA  LEU A 117     6113  19016   6519  -1920   -876  -1917       C  
ATOM    607  C   LEU A 117     -18.343 -27.131   7.292  1.00 88.59           C  
ANISOU  607  C   LEU A 117     6782  19685   7192  -2312   -901  -1910       C  
ATOM    608  O   LEU A 117     -17.723 -28.201   7.273  1.00 88.30           O  
ANISOU  608  O   LEU A 117     6943  19299   7307  -2516   -926  -1942       O  
ATOM    609  CB  LEU A 117     -16.335 -25.657   6.887  1.00 81.13           C  
ANISOU  609  CB  LEU A 117     6073  18287   6464  -1746   -847  -1848       C  
ATOM    610  CG  LEU A 117     -15.578 -24.614   6.076  1.00 84.40           C  
ANISOU  610  CG  LEU A 117     6532  18631   6905  -1419   -829  -1836       C  
ATOM    611  CD1 LEU A 117     -14.228 -24.324   6.712  1.00 82.45           C  
ANISOU  611  CD1 LEU A 117     6483  17986   6858  -1272   -801  -1749       C  
ATOM    612  CD2 LEU A 117     -15.410 -25.043   4.619  1.00 86.69           C  
ANISOU  612  CD2 LEU A 117     6842  18937   7157  -1458   -845  -1959       C  
ATOM    613  N   GLY A 118     -19.492 -26.979   7.944  1.00 86.44           N  
ANISOU  613  N   GLY A 118     6288  19809   6747  -2417   -902  -1869       N  
ATOM    614  CA  GLY A 118     -20.099 -28.062   8.712  1.00 88.46           C  
ANISOU  614  CA  GLY A 118     6513  20124   6972  -2816   -930  -1833       C  
ATOM    615  C   GLY A 118     -19.575 -28.197  10.130  1.00 92.56           C  
ANISOU  615  C   GLY A 118     7140  20422   7606  -2864   -910  -1690       C  
ATOM    616  O   GLY A 118     -18.572 -27.569  10.487  1.00 90.14           O  
ANISOU  616  O   GLY A 118     6970  19841   7438  -2596   -876  -1637       O  
ATOM    617  N   GLN A 119     -20.254 -29.037  10.946  1.00 91.13           N  
ANISOU  617  N   GLN A 119     6893  20373   7358  -3228   -935  -1618       N  
ATOM    618  CA  GLN A 119     -19.943 -29.259  12.363  1.00 90.68           C  
ANISOU  618  CA  GLN A 119     6900  20191   7364  -3332   -923  -1462       C  
ATOM    619  C   GLN A 119     -18.589 -29.979  12.608  1.00 93.40           C  
ANISOU  619  C   GLN A 119     7583  19920   7985  -3372   -947  -1411       C  
ATOM    620  O   GLN A 119     -17.853 -29.545  13.491  1.00 91.76           O  
ANISOU  620  O   GLN A 119     7458  19540   7868  -3203   -914  -1314       O  
ATOM    621  CB  GLN A 119     -21.086 -30.025  13.057  1.00 94.73           C  
ANISOU  621  CB  GLN A 119     7240  21046   7709  -3754   -953  -1383       C  
ATOM    622  CG  GLN A 119     -20.954 -30.149  14.585  1.00108.94           C  
ANISOU  622  CG  GLN A 119     9040  22847   9507  -3864   -936  -1203       C  
ATOM    623  CD  GLN A 119     -20.971 -28.823  15.311  1.00124.52           C  
ANISOU  623  CD  GLN A 119    10852  25080  11381  -3490   -866  -1183       C  
ATOM    624  OE1 GLN A 119     -19.926 -28.270  15.671  1.00119.26           O  
ANISOU  624  OE1 GLN A 119    10347  24094  10870  -3212   -838  -1156       O  
ATOM    625  NE2 GLN A 119     -22.158 -28.293  15.557  1.00115.92           N  
ANISOU  625  NE2 GLN A 119     9436  24581  10027  -3474   -843  -1207       N  
ATOM    626  N   VAL A 120     -18.279 -31.061  11.861  1.00 90.68           N  
ANISOU  626  N   VAL A 120     7425  19262   7767  -3583  -1012  -1488       N  
ATOM    627  CA  VAL A 120     -17.053 -31.868  12.015  1.00 90.06           C  
ANISOU  627  CA  VAL A 120     7664  18606   7946  -3623  -1054  -1464       C  
ATOM    628  C   VAL A 120     -15.774 -30.996  11.844  1.00 91.47           C  
ANISOU  628  C   VAL A 120     7969  18519   8266  -3200   -998  -1486       C  
ATOM    629  O   VAL A 120     -14.919 -31.011  12.735  1.00 89.90           O  
ANISOU  629  O   VAL A 120     7913  18041   8203  -3131   -989  -1377       O  
ATOM    630  CB  VAL A 120     -17.057 -33.099  11.063  1.00 96.05           C  
ANISOU  630  CB  VAL A 120     8577  19124   8794  -3883  -1147  -1596       C  
ATOM    631  CG1 VAL A 120     -15.721 -33.844  11.087  1.00 95.26           C  
ANISOU  631  CG1 VAL A 120     8803  18428   8963  -3835  -1197  -1615       C  
ATOM    632  CG2 VAL A 120     -18.202 -34.052  11.404  1.00 99.02           C  
ANISOU  632  CG2 VAL A 120     8874  19683   9067  -4358  -1221  -1536       C  
ATOM    633  N   VAL A 121     -15.670 -30.232  10.727  1.00 87.04           N  
ANISOU  633  N   VAL A 121     7345  18067   7659  -2937   -964  -1614       N  
ATOM    634  CA  VAL A 121     -14.545 -29.331  10.416  1.00 84.09           C  
ANISOU  634  CA  VAL A 121     7062  17499   7389  -2561   -915  -1630       C  
ATOM    635  C   VAL A 121     -14.484 -28.221  11.485  1.00 87.42           C  
ANISOU  635  C   VAL A 121     7395  18046   7775  -2349   -860  -1499       C  
ATOM    636  O   VAL A 121     -13.383 -27.834  11.880  1.00 86.47           O  
ANISOU  636  O   VAL A 121     7416  17642   7798  -2161   -837  -1446       O  
ATOM    637  CB  VAL A 121     -14.621 -28.770   8.958  1.00 87.28           C  
ANISOU  637  CB  VAL A 121     7387  18064   7712  -2372   -901  -1768       C  
ATOM    638  CG1 VAL A 121     -13.678 -27.587   8.738  1.00 84.71           C  
ANISOU  638  CG1 VAL A 121     7098  17645   7442  -1996   -849  -1739       C  
ATOM    639  CG2 VAL A 121     -14.328 -29.864   7.940  1.00 88.18           C  
ANISOU  639  CG2 VAL A 121     7633  17974   7898  -2528   -955  -1922       C  
ATOM    640  N   CYS A 122     -15.653 -27.761  11.986  1.00 84.40           N  
ANISOU  640  N   CYS A 122     6777  18094   7197  -2389   -846  -1461       N  
ATOM    641  CA  CYS A 122     -15.763 -26.757  13.053  1.00 83.28           C  
ANISOU  641  CA  CYS A 122     6525  18125   6993  -2200   -806  -1369       C  
ATOM    642  C   CYS A 122     -15.096 -27.282  14.344  1.00 86.37           C  
ANISOU  642  C   CYS A 122     7055  18257   7504  -2322   -808  -1240       C  
ATOM    643  O   CYS A 122     -14.333 -26.546  14.980  1.00 83.40           O  
ANISOU  643  O   CYS A 122     6738  17745   7205  -2091   -779  -1186       O  
ATOM    644  CB  CYS A 122     -17.227 -26.381  13.283  1.00 85.44           C  
ANISOU  644  CB  CYS A 122     6503  18946   7015  -2254   -802  -1380       C  
ATOM    645  SG  CYS A 122     -17.529 -25.341  14.736  1.00 89.08           S  
ANISOU  645  SG  CYS A 122     6802  19678   7368  -2059   -766  -1298       S  
ATOM    646  N   ASP A 123     -15.347 -28.569  14.687  1.00 85.13           N  
ANISOU  646  N   ASP A 123     6963  18014   7370  -2691   -853  -1187       N  
ATOM    647  CA  ASP A 123     -14.801 -29.228  15.878  1.00 85.33           C  
ANISOU  647  CA  ASP A 123     7125  17798   7499  -2853   -873  -1042       C  
ATOM    648  C   ASP A 123     -13.275 -29.274  15.847  1.00 86.42           C  
ANISOU  648  C   ASP A 123     7523  17436   7876  -2667   -875  -1036       C  
ATOM    649  O   ASP A 123     -12.642 -28.933  16.846  1.00 84.86           O  
ANISOU  649  O   ASP A 123     7377  17129   7737  -2561   -855   -934       O  
ATOM    650  CB  ASP A 123     -15.368 -30.652  16.033  1.00 90.21           C  
ANISOU  650  CB  ASP A 123     7790  18375   8109  -3303   -946   -983       C  
ATOM    651  CG  ASP A 123     -16.869 -30.730  16.246  1.00106.05           C  
ANISOU  651  CG  ASP A 123     9524  20905   9865  -3553   -946   -957       C  
ATOM    652  OD1 ASP A 123     -17.398 -29.952  17.083  1.00107.00           O  
ANISOU  652  OD1 ASP A 123     9434  21400   9820  -3457   -895   -898       O  
ATOM    653  OD2 ASP A 123     -17.513 -31.589  15.606  1.00114.27           O  
ANISOU  653  OD2 ASP A 123    10555  21993  10869  -3849  -1003  -1005       O  
ATOM    654  N   PHE A 124     -12.692 -29.667  14.700  1.00 82.42           N  
ANISOU  654  N   PHE A 124     7161  16665   7491  -2619   -899  -1154       N  
ATOM    655  CA  PHE A 124     -11.248 -29.760  14.532  1.00 80.66           C  
ANISOU  655  CA  PHE A 124     7163  16008   7478  -2439   -903  -1171       C  
ATOM    656  C   PHE A 124     -10.592 -28.382  14.455  1.00 80.35           C  
ANISOU  656  C   PHE A 124     7082  16003   7446  -2069   -836  -1180       C  
ATOM    657  O   PHE A 124      -9.505 -28.215  15.016  1.00 78.61           O  
ANISOU  657  O   PHE A 124     6986  15526   7356  -1935   -825  -1118       O  
ATOM    658  CB  PHE A 124     -10.881 -30.599  13.302  1.00 83.97           C  
ANISOU  658  CB  PHE A 124     7720  16190   7995  -2494   -951  -1320       C  
ATOM    659  CG  PHE A 124     -11.283 -32.058  13.365  1.00 89.26           C  
ANISOU  659  CG  PHE A 124     8502  16695   8717  -2855  -1045  -1319       C  
ATOM    660  CD1 PHE A 124     -11.911 -32.670  12.287  1.00 95.10           C  
ANISOU  660  CD1 PHE A 124     9220  17507   9406  -3022  -1093  -1465       C  
ATOM    661  CD2 PHE A 124     -11.011 -32.827  14.493  1.00 93.13           C  
ANISOU  661  CD2 PHE A 124     9130  16944   9309  -3033  -1099  -1170       C  
ATOM    662  CE1 PHE A 124     -12.265 -34.024  12.336  1.00 98.97           C  
ANISOU  662  CE1 PHE A 124     9836  17807   9960  -3370  -1199  -1470       C  
ATOM    663  CE2 PHE A 124     -11.379 -34.176  14.547  1.00 98.99           C  
ANISOU  663  CE2 PHE A 124    10000  17498  10113  -3381  -1207  -1151       C  
ATOM    664  CZ  PHE A 124     -12.004 -34.765  13.468  1.00 99.00           C  
ANISOU  664  CZ  PHE A 124     9990  17550  10076  -3552  -1260  -1305       C  
ATOM    665  N   TRP A 125     -11.248 -27.397  13.794  1.00 74.93           N  
ANISOU  665  N   TRP A 125     6221  15631   6618  -1911   -801  -1247       N  
ATOM    666  CA  TRP A 125     -10.722 -26.028  13.658  1.00 72.05           C  
ANISOU  666  CA  TRP A 125     5822  15297   6258  -1573   -758  -1247       C  
ATOM    667  C   TRP A 125     -10.607 -25.313  15.014  1.00 74.62           C  
ANISOU  667  C   TRP A 125     6106  15674   6573  -1467   -737  -1142       C  
ATOM    668  O   TRP A 125      -9.571 -24.690  15.256  1.00 72.77           O  
ANISOU  668  O   TRP A 125     5968  15233   6449  -1262   -721  -1112       O  
ATOM    669  CB  TRP A 125     -11.572 -25.185  12.691  1.00 70.53           C  
ANISOU  669  CB  TRP A 125     5455  15434   5908  -1442   -748  -1325       C  
ATOM    670  CG  TRP A 125     -11.098 -23.768  12.532  1.00 69.30           C  
ANISOU  670  CG  TRP A 125     5281  15286   5762  -1112   -726  -1308       C  
ATOM    671  CD1 TRP A 125      -9.940 -23.350  11.945  1.00 70.66           C  
ANISOU  671  CD1 TRP A 125     5583  15210   6055   -937   -716  -1309       C  
ATOM    672  CD2 TRP A 125     -11.768 -22.584  12.986  1.00 68.68           C  
ANISOU  672  CD2 TRP A 125     5050  15476   5568   -924   -725  -1285       C  
ATOM    673  NE1 TRP A 125      -9.866 -21.976  11.965  1.00 68.96           N  
ANISOU  673  NE1 TRP A 125     5316  15071   5812   -677   -714  -1272       N  
ATOM    674  CE2 TRP A 125     -10.970 -21.480  12.609  1.00 70.74           C  
ANISOU  674  CE2 TRP A 125     5380  15594   5903   -648   -725  -1267       C  
ATOM    675  CE3 TRP A 125     -12.984 -22.345  13.653  1.00 70.92           C  
ANISOU  675  CE3 TRP A 125     5137  16124   5685   -957   -731  -1287       C  
ATOM    676  CZ2 TRP A 125     -11.339 -20.161  12.885  1.00 69.59           C  
ANISOU  676  CZ2 TRP A 125     5142  15606   5692   -401   -745  -1253       C  
ATOM    677  CZ3 TRP A 125     -13.362 -21.036  13.904  1.00 72.06           C  
ANISOU  677  CZ3 TRP A 125     5169  16460   5750   -684   -742  -1295       C  
ATOM    678  CH2 TRP A 125     -12.540 -19.962  13.531  1.00 71.34           C  
ANISOU  678  CH2 TRP A 125     5178  16168   5758   -406   -756  -1279       C  
ATOM    679  N   LEU A 126     -11.658 -25.391  15.878  1.00 71.85           N  
ANISOU  679  N   LEU A 126     5600  15624   6078  -1607   -738  -1094       N  
ATOM    680  CA  LEU A 126     -11.683 -24.769  17.212  1.00 71.03           C  
ANISOU  680  CA  LEU A 126     5426  15635   5928  -1519   -721  -1015       C  
ATOM    681  C   LEU A 126     -10.636 -25.384  18.107  1.00 74.29           C  
ANISOU  681  C   LEU A 126     6017  15717   6492  -1597   -729   -914       C  
ATOM    682  O   LEU A 126      -9.919 -24.655  18.789  1.00 72.84           O  
ANISOU  682  O   LEU A 126     5871  15442   6364  -1406   -713   -880       O  
ATOM    683  CB  LEU A 126     -13.058 -24.905  17.897  1.00 73.15           C  
ANISOU  683  CB  LEU A 126     5467  16345   5980  -1688   -720   -992       C  
ATOM    684  CG  LEU A 126     -14.265 -24.198  17.290  1.00 78.58           C  
ANISOU  684  CG  LEU A 126     5923  17458   6474  -1591   -716  -1088       C  
ATOM    685  CD1 LEU A 126     -15.528 -24.623  18.005  1.00 81.28           C  
ANISOU  685  CD1 LEU A 126     6044  18235   6605  -1827   -716  -1054       C  
ATOM    686  CD2 LEU A 126     -14.127 -22.688  17.355  1.00 79.42           C  
ANISOU  686  CD2 LEU A 126     5967  17650   6559  -1205   -708  -1142       C  
ATOM    687  N   SER A 127     -10.534 -26.726  18.099  1.00 72.15           N  
ANISOU  687  N   SER A 127     5863  15258   6292  -1877   -765   -867       N  
ATOM    688  CA  SER A 127      -9.559 -27.444  18.917  1.00 72.02           C  
ANISOU  688  CA  SER A 127     6028  14913   6424  -1960   -791   -759       C  
ATOM    689  C   SER A 127      -8.120 -27.190  18.438  1.00 73.70           C  
ANISOU  689  C   SER A 127     6421  14756   6827  -1730   -785   -802       C  
ATOM    690  O   SER A 127      -7.260 -26.961  19.283  1.00 72.58           O  
ANISOU  690  O   SER A 127     6354  14458   6767  -1633   -780   -727       O  
ATOM    691  CB  SER A 127      -9.868 -28.935  18.966  1.00 78.56           C  
ANISOU  691  CB  SER A 127     6951  15614   7286  -2313   -854   -698       C  
ATOM    692  OG  SER A 127     -10.132 -29.460  17.678  1.00 92.68           O  
ANISOU  692  OG  SER A 127     8784  17328   9105  -2388   -881   -821       O  
ATOM    693  N   SER A 128      -7.864 -27.156  17.108  1.00 69.99           N  
ANISOU  693  N   SER A 128     5995  14191   6406  -1638   -782   -922       N  
ATOM    694  CA  SER A 128      -6.514 -26.872  16.588  1.00 68.11           C  
ANISOU  694  CA  SER A 128     5894  13665   6319  -1423   -771   -965       C  
ATOM    695  C   SER A 128      -6.145 -25.397  16.841  1.00 70.95           C  
ANISOU  695  C   SER A 128     6183  14118   6656  -1151   -727   -950       C  
ATOM    696  O   SER A 128      -4.956 -25.078  16.933  1.00 69.58           O  
ANISOU  696  O   SER A 128     6111  13724   6601  -1000   -719   -933       O  
ATOM    697  CB  SER A 128      -6.368 -27.249  15.114  1.00 70.51           C  
ANISOU  697  CB  SER A 128     6243  13896   6653  -1410   -779  -1098       C  
ATOM    698  OG  SER A 128      -7.094 -26.396  14.248  1.00 77.44           O  
ANISOU  698  OG  SER A 128     6969  15059   7396  -1319   -751  -1166       O  
ATOM    699  N   ASP A 129      -7.162 -24.518  17.027  1.00 67.09           N  
ANISOU  699  N   ASP A 129     5522  13954   6015  -1093   -711   -957       N  
ATOM    700  CA  ASP A 129      -6.954 -23.115  17.392  1.00 65.63           C  
ANISOU  700  CA  ASP A 129     5277  13850   5808   -842   -694   -950       C  
ATOM    701  C   ASP A 129      -6.523 -23.032  18.864  1.00 69.59           C  
ANISOU  701  C   ASP A 129     5803  14299   6340   -839   -695   -864       C  
ATOM    702  O   ASP A 129      -5.562 -22.335  19.180  1.00 68.43           O  
ANISOU  702  O   ASP A 129     5725  13993   6283   -668   -692   -846       O  
ATOM    703  CB  ASP A 129      -8.229 -22.291  17.152  1.00 67.89           C  
ANISOU  703  CB  ASP A 129     5373  14501   5921   -765   -694  -1002       C  
ATOM    704  CG  ASP A 129      -8.071 -20.780  17.212  1.00 74.80           C  
ANISOU  704  CG  ASP A 129     6209  15426   6787   -475   -701  -1022       C  
ATOM    705  OD1 ASP A 129      -8.789 -20.085  16.474  1.00 75.73           O  
ANISOU  705  OD1 ASP A 129     6224  15741   6809   -360   -715  -1076       O  
ATOM    706  OD2 ASP A 129      -7.233 -20.292  18.004  1.00 79.39           O  
ANISOU  706  OD2 ASP A 129     6867  15841   7457   -365   -704   -982       O  
ATOM    707  N   ILE A 130      -7.228 -23.748  19.759  1.00 67.13           N  
ANISOU  707  N   ILE A 130     5428  14134   5943  -1045   -702   -804       N  
ATOM    708  CA  ILE A 130      -6.894 -23.752  21.179  1.00 67.15           C  
ANISOU  708  CA  ILE A 130     5436  14131   5945  -1066   -705   -713       C  
ATOM    709  C   ILE A 130      -5.537 -24.439  21.396  1.00 71.75           C  
ANISOU  709  C   ILE A 130     6219  14332   6711  -1093   -721   -645       C  
ATOM    710  O   ILE A 130      -4.680 -23.833  22.038  1.00 71.32           O  
ANISOU  710  O   ILE A 130     6206  14175   6718   -942   -717   -619       O  
ATOM    711  CB  ILE A 130      -8.014 -24.378  22.072  1.00 71.98           C  
ANISOU  711  CB  ILE A 130     5914  15040   6395  -1306   -710   -643       C  
ATOM    712  CG1 ILE A 130      -9.349 -23.598  21.947  1.00 72.88           C  
ANISOU  712  CG1 ILE A 130     5796  15589   6305  -1241   -694   -726       C  
ATOM    713  CG2 ILE A 130      -7.569 -24.444  23.542  1.00 72.56           C  
ANISOU  713  CG2 ILE A 130     5998  15112   6460  -1335   -715   -534       C  
ATOM    714  CD1 ILE A 130     -10.562 -24.280  22.587  1.00 79.88           C  
ANISOU  714  CD1 ILE A 130     6517  16830   7004  -1514   -696   -666       C  
ATOM    715  N   THR A 131      -5.336 -25.672  20.854  1.00 69.06           N  
ANISOU  715  N   THR A 131     5999  13783   6457  -1270   -749   -628       N  
ATOM    716  CA  THR A 131      -4.115 -26.474  21.057  1.00 69.00           C  
ANISOU  716  CA  THR A 131     6180  13416   6620  -1289   -781   -572       C  
ATOM    717  C   THR A 131      -2.834 -25.818  20.553  1.00 70.63           C  
ANISOU  717  C   THR A 131     6467  13420   6950  -1043   -761   -629       C  
ATOM    718  O   THR A 131      -1.854 -25.791  21.297  1.00 69.76           O  
ANISOU  718  O   THR A 131     6431  13152   6924   -971   -770   -566       O  
ATOM    719  CB  THR A 131      -4.200 -27.873  20.429  1.00 82.99           C  
ANISOU  719  CB  THR A 131     8074  14991   8468  -1494   -833   -581       C  
ATOM    720  OG1 THR A 131      -4.462 -27.745  19.039  1.00 93.23           O  
ANISOU  720  OG1 THR A 131     9353  16310   9759  -1440   -818   -721       O  
ATOM    721  CG2 THR A 131      -5.245 -28.748  21.064  1.00 81.08           C  
ANISOU  721  CG2 THR A 131     7792  14883   8132  -1795   -872   -484       C  
ATOM    722  N   CYS A 132      -2.816 -25.323  19.302  1.00 66.03           N  
ANISOU  722  N   CYS A 132     5863  12857   6368   -928   -738   -737       N  
ATOM    723  CA  CYS A 132      -1.598 -24.746  18.726  1.00 64.40           C  
ANISOU  723  CA  CYS A 132     5721  12485   6262   -728   -721   -778       C  
ATOM    724  C   CYS A 132      -1.254 -23.398  19.370  1.00 66.24           C  
ANISOU  724  C   CYS A 132     5896  12795   6476   -553   -702   -746       C  
ATOM    725  O   CYS A 132      -0.076 -23.156  19.648  1.00 64.74           O  
ANISOU  725  O   CYS A 132     5777  12439   6384   -450   -702   -719       O  
ATOM    726  CB  CYS A 132      -1.696 -24.638  17.208  1.00 64.69           C  
ANISOU  726  CB  CYS A 132     5744  12549   6285   -678   -706   -884       C  
ATOM    727  SG  CYS A 132      -2.000 -26.216  16.367  1.00 70.07           S  
ANISOU  727  SG  CYS A 132     6509  13112   7003   -866   -743   -966       S  
ATOM    728  N   CYS A 133      -2.265 -22.551  19.660  1.00 62.13           N  
ANISOU  728  N   CYS A 133     5249  12526   5833   -517   -695   -757       N  
ATOM    729  CA  CYS A 133      -1.995 -21.263  20.301  1.00 60.81           C  
ANISOU  729  CA  CYS A 133     5041  12410   5655   -343   -697   -750       C  
ATOM    730  C   CYS A 133      -1.488 -21.456  21.726  1.00 63.60           C  
ANISOU  730  C   CYS A 133     5421  12710   6034   -370   -708   -678       C  
ATOM    731  O   CYS A 133      -0.559 -20.752  22.110  1.00 63.35           O  
ANISOU  731  O   CYS A 133     5429  12571   6069   -240   -715   -669       O  
ATOM    732  CB  CYS A 133      -3.211 -20.355  20.262  1.00 61.65           C  
ANISOU  732  CB  CYS A 133     5007  12792   5623   -265   -703   -802       C  
ATOM    733  SG  CYS A 133      -3.598 -19.704  18.618  1.00 65.52           S  
ANISOU  733  SG  CYS A 133     5469  13341   6087   -160   -704   -869       S  
ATOM    734  N   THR A 134      -2.034 -22.438  22.481  1.00 59.38           N  
ANISOU  734  N   THR A 134     4868  12246   5445   -553   -715   -616       N  
ATOM    735  CA  THR A 134      -1.548 -22.755  23.830  1.00 59.02           C  
ANISOU  735  CA  THR A 134     4848  12164   5411   -600   -730   -525       C  
ATOM    736  C   THR A 134      -0.097 -23.286  23.720  1.00 61.98           C  
ANISOU  736  C   THR A 134     5377  12222   5951   -569   -744   -483       C  
ATOM    737  O   THR A 134       0.753 -22.846  24.492  1.00 61.33           O  
ANISOU  737  O   THR A 134     5316  12078   5909   -479   -752   -449       O  
ATOM    738  CB  THR A 134      -2.485 -23.734  24.570  1.00 66.21           C  
ANISOU  738  CB  THR A 134     5706  13236   6215   -833   -742   -439       C  
ATOM    739  OG1 THR A 134      -3.833 -23.254  24.521  1.00 60.70           O  
ANISOU  739  OG1 THR A 134     4841  12871   5350   -855   -725   -494       O  
ATOM    740  CG2 THR A 134      -2.068 -23.960  26.028  1.00 63.29           C  
ANISOU  740  CG2 THR A 134     5341  12884   5824   -881   -760   -328       C  
ATOM    741  N   ALA A 135       0.195 -24.169  22.723  1.00 58.54           N  
ANISOU  741  N   ALA A 135     5036  11603   5603   -627   -751   -504       N  
ATOM    742  CA  ALA A 135       1.545 -24.699  22.460  1.00 57.72           C  
ANISOU  742  CA  ALA A 135     5062  11224   5647   -568   -768   -495       C  
ATOM    743  C   ALA A 135       2.514 -23.555  22.121  1.00 61.19           C  
ANISOU  743  C   ALA A 135     5490  11626   6135   -368   -744   -542       C  
ATOM    744  O   ALA A 135       3.645 -23.552  22.589  1.00 59.19           O  
ANISOU  744  O   ALA A 135     5288  11241   5959   -297   -756   -506       O  
ATOM    745  CB  ALA A 135       1.510 -25.716  21.325  1.00 58.95           C  
ANISOU  745  CB  ALA A 135     5298  11237   5862   -641   -784   -554       C  
ATOM    746  N   SER A 136       2.033 -22.551  21.363  1.00 59.29           N  
ANISOU  746  N   SER A 136     5176  11512   5837   -289   -719   -609       N  
ATOM    747  CA  SER A 136       2.787 -21.361  20.958  1.00 58.30           C  
ANISOU  747  CA  SER A 136     5042  11362   5748   -131   -709   -635       C  
ATOM    748  C   SER A 136       3.212 -20.537  22.183  1.00 61.45           C  
ANISOU  748  C   SER A 136     5421  11779   6147    -59   -727   -596       C  
ATOM    749  O   SER A 136       4.382 -20.161  22.284  1.00 61.27           O  
ANISOU  749  O   SER A 136     5436  11642   6201     17   -733   -580       O  
ATOM    750  CB  SER A 136       1.949 -20.512  20.002  1.00 61.36           C  
ANISOU  750  CB  SER A 136     5363  11890   6063    -80   -698   -691       C  
ATOM    751  OG  SER A 136       2.705 -19.496  19.369  1.00 68.69           O  
ANISOU  751  OG  SER A 136     6302  12764   7033     40   -699   -694       O  
ATOM    752  N   ILE A 137       2.268 -20.288  23.117  1.00 57.28           N  
ANISOU  752  N   ILE A 137     4822  11418   5523    -88   -737   -591       N  
ATOM    753  CA  ILE A 137       2.478 -19.518  24.353  1.00 56.60           C  
ANISOU  753  CA  ILE A 137     4701  11395   5410    -19   -759   -583       C  
ATOM    754  C   ILE A 137       3.434 -20.261  25.309  1.00 59.70           C  
ANISOU  754  C   ILE A 137     5148  11679   5858    -69   -771   -502       C  
ATOM    755  O   ILE A 137       4.329 -19.646  25.877  1.00 57.28           O  
ANISOU  755  O   ILE A 137     4854  11316   5593     14   -789   -499       O  
ATOM    756  CB  ILE A 137       1.103 -19.230  25.052  1.00 60.33           C  
ANISOU  756  CB  ILE A 137     5057  12133   5733    -38   -764   -615       C  
ATOM    757  CG1 ILE A 137       0.135 -18.385  24.163  1.00 60.66           C  
ANISOU  757  CG1 ILE A 137     5033  12302   5714     51   -766   -702       C  
ATOM    758  CG2 ILE A 137       1.276 -18.622  26.452  1.00 59.37           C  
ANISOU  758  CG2 ILE A 137     4887  12110   5561     22   -789   -622       C  
ATOM    759  CD1 ILE A 137      -1.372 -18.660  24.428  1.00 63.00           C  
ANISOU  759  CD1 ILE A 137     5199  12890   5849    -19   -757   -730       C  
ATOM    760  N   TRP A 138       3.212 -21.569  25.502  1.00 58.75           N  
ANISOU  760  N   TRP A 138     5061  11529   5734   -210   -771   -434       N  
ATOM    761  CA  TRP A 138       3.983 -22.397  26.422  1.00 59.76           C  
ANISOU  761  CA  TRP A 138     5247  11554   5905   -263   -797   -336       C  
ATOM    762  C   TRP A 138       5.411 -22.683  25.928  1.00 63.03           C  
ANISOU  762  C   TRP A 138     5754  11738   6457   -184   -806   -333       C  
ATOM    763  O   TRP A 138       6.269 -23.024  26.746  1.00 63.07           O  
ANISOU  763  O   TRP A 138     5794  11669   6503   -170   -833   -265       O  
ATOM    764  CB  TRP A 138       3.228 -23.690  26.728  1.00 60.41           C  
ANISOU  764  CB  TRP A 138     5352  11657   5945   -451   -815   -249       C  
ATOM    765  CG  TRP A 138       2.371 -23.566  27.954  1.00 62.63           C  
ANISOU  765  CG  TRP A 138     5531  12187   6077   -538   -819   -190       C  
ATOM    766  CD1 TRP A 138       1.032 -23.316  27.996  1.00 66.24           C  
ANISOU  766  CD1 TRP A 138     5873  12901   6394   -611   -800   -222       C  
ATOM    767  CD2 TRP A 138       2.824 -23.573  29.318  1.00 62.98           C  
ANISOU  767  CD2 TRP A 138     5555  12297   6079   -544   -843   -103       C  
ATOM    768  NE1 TRP A 138       0.609 -23.224  29.306  1.00 66.83           N  
ANISOU  768  NE1 TRP A 138     5851  13208   6333   -668   -807   -160       N  
ATOM    769  CE2 TRP A 138       1.687 -23.390  30.137  1.00 67.94           C  
ANISOU  769  CE2 TRP A 138     6051  13233   6529   -634   -834    -82       C  
ATOM    770  CE3 TRP A 138       4.078 -23.755  29.930  1.00 64.32           C  
ANISOU  770  CE3 TRP A 138     5792  12320   6328   -483   -873    -39       C  
ATOM    771  CZ2 TRP A 138       1.764 -23.375  31.535  1.00 68.22           C  
ANISOU  771  CZ2 TRP A 138     6021  13441   6459   -668   -852     -1       C  
ATOM    772  CZ3 TRP A 138       4.157 -23.739  31.318  1.00 66.67           C  
ANISOU  772  CZ3 TRP A 138     6032  12770   6529   -517   -895     47       C  
ATOM    773  CH2 TRP A 138       3.011 -23.552  32.105  1.00 68.32           C  
ANISOU  773  CH2 TRP A 138     6112  13290   6556   -611   -883     66       C  
ATOM    774  N   HIS A 139       5.672 -22.505  24.612  1.00 58.68           N  
ANISOU  774  N   HIS A 139     5225  11107   5962   -127   -783   -407       N  
ATOM    775  CA  HIS A 139       6.991 -22.664  24.001  1.00 57.41           C  
ANISOU  775  CA  HIS A 139     5117  10790   5905    -39   -783   -425       C  
ATOM    776  C   HIS A 139       7.876 -21.518  24.439  1.00 64.17           C  
ANISOU  776  C   HIS A 139     5935  11672   6776     62   -785   -425       C  
ATOM    777  O   HIS A 139       9.064 -21.717  24.723  1.00 63.44           O  
ANISOU  777  O   HIS A 139     5863  11494   6745    114   -799   -398       O  
ATOM    778  CB  HIS A 139       6.891 -22.727  22.476  1.00 56.78           C  
ANISOU  778  CB  HIS A 139     5046  10684   5844    -19   -755   -507       C  
ATOM    779  CG  HIS A 139       6.857 -24.128  21.968  1.00 60.60           C  
ANISOU  779  CG  HIS A 139     5607  11042   6377    -77   -773   -526       C  
ATOM    780  ND1 HIS A 139       5.665 -24.816  21.813  1.00 63.06           N  
ANISOU  780  ND1 HIS A 139     5935  11381   6645   -208   -783   -532       N  
ATOM    781  CD2 HIS A 139       7.877 -24.948  21.641  1.00 62.57           C  
ANISOU  781  CD2 HIS A 139     5921  11137   6714    -16   -794   -551       C  
ATOM    782  CE1 HIS A 139       5.996 -26.024  21.396  1.00 63.29           C  
ANISOU  782  CE1 HIS A 139     6057  11241   6750   -233   -818   -559       C  
ATOM    783  NE2 HIS A 139       7.317 -26.145  21.266  1.00 63.59           N  
ANISOU  783  NE2 HIS A 139     6128  11165   6869   -102   -826   -580       N  
ATOM    784  N   LEU A 140       7.267 -20.324  24.539  1.00 63.02           N  
ANISOU  784  N   LEU A 140     5731  11644   6569     90   -781   -459       N  
ATOM    785  CA  LEU A 140       7.893 -19.085  24.977  1.00 63.79           C  
ANISOU  785  CA  LEU A 140     5801  11758   6677    170   -801   -472       C  
ATOM    786  C   LEU A 140       8.431 -19.221  26.407  1.00 70.21           C  
ANISOU  786  C   LEU A 140     6607  12586   7484    168   -830   -427       C  
ATOM    787  O   LEU A 140       9.607 -18.896  26.620  1.00 70.56           O  
ANISOU  787  O   LEU A 140     6657  12569   7584    214   -846   -414       O  
ATOM    788  CB  LEU A 140       6.861 -17.960  24.891  1.00 64.04           C  
ANISOU  788  CB  LEU A 140     5789  11900   6643    206   -812   -530       C  
ATOM    789  CG  LEU A 140       7.241 -16.690  24.171  1.00 68.98           C  
ANISOU  789  CG  LEU A 140     6422  12480   7306    280   -832   -560       C  
ATOM    790  CD1 LEU A 140       7.550 -16.952  22.706  1.00 69.02           C  
ANISOU  790  CD1 LEU A 140     6447  12432   7344    266   -799   -548       C  
ATOM    791  CD2 LEU A 140       6.086 -15.716  24.229  1.00 72.43           C  
ANISOU  791  CD2 LEU A 140     6828  13016   7679    340   -863   -621       C  
ATOM    792  N   CYS A 141       7.615 -19.745  27.379  1.00 66.88           N  
ANISOU  792  N   CYS A 141     6161  12268   6983    105   -838   -393       N  
ATOM    793  CA  CYS A 141       8.148 -19.895  28.736  1.00 67.35           C  
ANISOU  793  CA  CYS A 141     6204  12367   7019    101   -869   -338       C  
ATOM    794  C   CYS A 141       9.138 -21.067  28.832  1.00 69.40           C  
ANISOU  794  C   CYS A 141     6526  12489   7352     81   -882   -249       C  
ATOM    795  O   CYS A 141      10.037 -20.989  29.665  1.00 70.28           O  
ANISOU  795  O   CYS A 141     6628  12601   7475    117   -910   -212       O  
ATOM    796  CB  CYS A 141       7.093 -19.955  29.844  1.00 69.27           C  
ANISOU  796  CB  CYS A 141     6381  12809   7130     44   -878   -321       C  
ATOM    797  SG  CYS A 141       5.412 -20.363  29.313  1.00 74.25           S  
ANISOU  797  SG  CYS A 141     6972  13572   7667    -53   -848   -335       S  
ATOM    798  N   VAL A 142       9.029 -22.103  27.975  1.00 63.34           N  
ANISOU  798  N   VAL A 142     5825  11603   6640     40   -872   -230       N  
ATOM    799  CA  VAL A 142       9.992 -23.219  27.972  1.00 63.13           C  
ANISOU  799  CA  VAL A 142     5870  11419   6698     59   -901   -169       C  
ATOM    800  C   VAL A 142      11.381 -22.698  27.447  1.00 64.82           C  
ANISOU  800  C   VAL A 142     6066  11577   6985    182   -894   -220       C  
ATOM    801  O   VAL A 142      12.425 -23.145  27.930  1.00 64.05           O  
ANISOU  801  O   VAL A 142     5980  11426   6928    238   -927   -175       O  
ATOM    802  CB  VAL A 142       9.445 -24.445  27.193  1.00 68.01           C  
ANISOU  802  CB  VAL A 142     6572  11912   7358    -10   -909   -162       C  
ATOM    803  CG1 VAL A 142      10.559 -25.364  26.688  1.00 68.72           C  
ANISOU  803  CG1 VAL A 142     6737  11812   7559     76   -940   -170       C  
ATOM    804  CG2 VAL A 142       8.467 -25.225  28.058  1.00 68.78           C  
ANISOU  804  CG2 VAL A 142     6694  12046   7393   -159   -942    -57       C  
ATOM    805  N   ILE A 143      11.368 -21.718  26.510  1.00 59.68           N  
ANISOU  805  N   ILE A 143     5379  10961   6336    215   -857   -302       N  
ATOM    806  CA  ILE A 143      12.557 -21.041  25.974  1.00 58.08           C  
ANISOU  806  CA  ILE A 143     5139  10753   6176    291   -848   -337       C  
ATOM    807  C   ILE A 143      13.153 -20.179  27.109  1.00 61.15           C  
ANISOU  807  C   ILE A 143     5481  11210   6545    307   -878   -313       C  
ATOM    808  O   ILE A 143      14.377 -20.165  27.300  1.00 61.30           O  
ANISOU  808  O   ILE A 143     5471  11224   6597    355   -894   -298       O  
ATOM    809  CB  ILE A 143      12.192 -20.212  24.697  1.00 60.02           C  
ANISOU  809  CB  ILE A 143     5364  11028   6413    289   -811   -399       C  
ATOM    810  CG1 ILE A 143      12.057 -21.119  23.460  1.00 60.58           C  
ANISOU  810  CG1 ILE A 143     5464  11047   6506    296   -782   -441       C  
ATOM    811  CG2 ILE A 143      13.187 -19.073  24.425  1.00 59.73           C  
ANISOU  811  CG2 ILE A 143     5278  11026   6393    319   -814   -406       C  
ATOM    812  CD1 ILE A 143      11.099 -20.576  22.331  1.00 67.71           C  
ANISOU  812  CD1 ILE A 143     6355  12005   7367    265   -750   -489       C  
ATOM    813  N   ALA A 144      12.272 -19.492  27.873  1.00 56.40           N  
ANISOU  813  N   ALA A 144     4861  10692   5878    272   -891   -324       N  
ATOM    814  CA  ALA A 144      12.661 -18.648  29.002  1.00 56.01           C  
ANISOU  814  CA  ALA A 144     4768  10718   5796    287   -929   -331       C  
ATOM    815  C   ALA A 144      13.218 -19.494  30.155  1.00 60.64           C  
ANISOU  815  C   ALA A 144     5347  11329   6364    287   -958   -253       C  
ATOM    816  O   ALA A 144      14.242 -19.116  30.728  1.00 61.43           O  
ANISOU  816  O   ALA A 144     5410  11457   6473    319   -988   -248       O  
ATOM    817  CB  ALA A 144      11.484 -17.818  29.473  1.00 56.58           C  
ANISOU  817  CB  ALA A 144     4818  10890   5792    276   -940   -388       C  
ATOM    818  N   LEU A 145      12.577 -20.652  30.468  1.00 55.54           N  
ANISOU  818  N   LEU A 145     4740  10671   5693    240   -959   -180       N  
ATOM    819  CA  LEU A 145      13.035 -21.579  31.508  1.00 54.86           C  
ANISOU  819  CA  LEU A 145     4664  10589   5590    232  -1000    -73       C  
ATOM    820  C   LEU A 145      14.454 -22.006  31.207  1.00 57.93           C  
ANISOU  820  C   LEU A 145     5065  10882   6065    319  -1019    -55       C  
ATOM    821  O   LEU A 145      15.299 -21.943  32.093  1.00 59.08           O  
ANISOU  821  O   LEU A 145     5170  11084   6192    357  -1056    -15       O  
ATOM    822  CB  LEU A 145      12.109 -22.812  31.635  1.00 55.25           C  
ANISOU  822  CB  LEU A 145     4777  10599   5617    142  -1009     21       C  
ATOM    823  CG  LEU A 145      10.852 -22.620  32.486  1.00 60.05           C  
ANISOU  823  CG  LEU A 145     5337  11387   6093     42  -1006     51       C  
ATOM    824  CD1 LEU A 145       9.782 -23.630  32.135  1.00 60.74           C  
ANISOU  824  CD1 LEU A 145     5479  11435   6165    -80  -1003    117       C  
ATOM    825  CD2 LEU A 145      11.168 -22.622  33.990  1.00 61.82           C  
ANISOU  825  CD2 LEU A 145     5508  11753   6227     31  -1048    134       C  
ATOM    826  N   ASP A 146      14.720 -22.350  29.933  1.00 53.12           N  
ANISOU  826  N   ASP A 146     4491  10158   5534    360   -993   -101       N  
ATOM    827  CA  ASP A 146      16.002 -22.776  29.404  1.00 53.09           C  
ANISOU  827  CA  ASP A 146     4479  10092   5600    462  -1003   -114       C  
ATOM    828  C   ASP A 146      17.041 -21.664  29.553  1.00 58.92           C  
ANISOU  828  C   ASP A 146     5121  10939   6327    496  -1001   -152       C  
ATOM    829  O   ASP A 146      18.151 -21.951  30.014  1.00 60.22           O  
ANISOU  829  O   ASP A 146     5245  11133   6504    567  -1035   -121       O  
ATOM    830  CB  ASP A 146      15.849 -23.203  27.940  1.00 54.48           C  
ANISOU  830  CB  ASP A 146     4692  10178   5831    488   -966   -187       C  
ATOM    831  CG  ASP A 146      17.126 -23.704  27.298  1.00 65.67           C  
ANISOU  831  CG  ASP A 146     6082  11566   7302    613   -974   -227       C  
ATOM    832  OD1 ASP A 146      17.674 -22.985  26.441  1.00 66.95           O  
ANISOU  832  OD1 ASP A 146     6170  11809   7459    634   -933   -293       O  
ATOM    833  OD2 ASP A 146      17.586 -24.813  27.662  1.00 68.23           O  
ANISOU  833  OD2 ASP A 146     6457  11799   7670    692  -1027   -189       O  
ATOM    834  N   ARG A 147      16.679 -20.397  29.222  1.00 54.29           N  
ANISOU  834  N   ARG A 147     4500  10409   5717    443   -974   -212       N  
ATOM    835  CA  ARG A 147      17.575 -19.237  29.368  1.00 53.42           C  
ANISOU  835  CA  ARG A 147     4314  10380   5602    437   -987   -243       C  
ATOM    836  C   ARG A 147      17.836 -18.923  30.854  1.00 58.93           C  
ANISOU  836  C   ARG A 147     4976  11165   6250    428  -1037   -219       C  
ATOM    837  O   ARG A 147      18.981 -18.644  31.214  1.00 60.95           O  
ANISOU  837  O   ARG A 147     5164  11487   6507    447  -1065   -215       O  
ATOM    838  CB  ARG A 147      17.014 -18.000  28.652  1.00 50.80           C  
ANISOU  838  CB  ARG A 147     3988  10044   5270    378   -968   -302       C  
ATOM    839  CG  ARG A 147      17.043 -18.108  27.135  1.00 57.76           C  
ANISOU  839  CG  ARG A 147     4876  10887   6184    382   -922   -321       C  
ATOM    840  CD  ARG A 147      18.049 -17.169  26.511  1.00 63.90           C  
ANISOU  840  CD  ARG A 147     5588  11717   6973    351   -924   -325       C  
ATOM    841  NE  ARG A 147      18.484 -17.650  25.201  1.00 68.43           N  
ANISOU  841  NE  ARG A 147     6131  12316   7555    378   -877   -331       N  
ATOM    842  CZ  ARG A 147      19.725 -17.559  24.729  1.00 88.68           C  
ANISOU  842  CZ  ARG A 147     8603  14980  10112    382   -868   -323       C  
ATOM    843  NH1 ARG A 147      20.687 -16.996  25.465  1.00 68.04           N  
ANISOU  843  NH1 ARG A 147     5922  12438   7491    347   -907   -299       N  
ATOM    844  NH2 ARG A 147      20.020 -18.034  23.527  1.00 83.95           N  
ANISOU  844  NH2 ARG A 147     7962  14438   9498    419   -822   -346       N  
ATOM    845  N   TYR A 148      16.789 -18.998  31.709  1.00 54.44           N  
ANISOU  845  N   TYR A 148     4436  10628   5622    394  -1050   -205       N  
ATOM    846  CA  TYR A 148      16.849 -18.761  33.153  1.00 54.67           C  
ANISOU  846  CA  TYR A 148     4422  10775   5574    384  -1095   -189       C  
ATOM    847  C   TYR A 148      17.854 -19.725  33.779  1.00 62.16           C  
ANISOU  847  C   TYR A 148     5348  11748   6523    435  -1129    -96       C  
ATOM    848  O   TYR A 148      18.830 -19.259  34.367  1.00 63.34           O  
ANISOU  848  O   TYR A 148     5426  11987   6652    453  -1164   -108       O  
ATOM    849  CB  TYR A 148      15.440 -18.880  33.786  1.00 55.76           C  
ANISOU  849  CB  TYR A 148     4579  10979   5627    339  -1091   -183       C  
ATOM    850  CG  TYR A 148      15.408 -19.085  35.284  1.00 57.96           C  
ANISOU  850  CG  TYR A 148     4810  11412   5800    326  -1132   -131       C  
ATOM    851  CD1 TYR A 148      15.560 -18.012  36.161  1.00 60.09           C  
ANISOU  851  CD1 TYR A 148     5013  11817   6001    332  -1167   -220       C  
ATOM    852  CD2 TYR A 148      15.199 -20.349  35.830  1.00 59.23           C  
ANISOU  852  CD2 TYR A 148     4996  11584   5923    301  -1144      7       C  
ATOM    853  CE1 TYR A 148      15.560 -18.201  37.546  1.00 59.77           C  
ANISOU  853  CE1 TYR A 148     4911  11956   5842    323  -1204   -179       C  
ATOM    854  CE2 TYR A 148      15.220 -20.553  37.211  1.00 60.72           C  
ANISOU  854  CE2 TYR A 148     5133  11941   5998    280  -1185     79       C  
ATOM    855  CZ  TYR A 148      15.381 -19.474  38.066  1.00 65.31           C  
ANISOU  855  CZ  TYR A 148     5628  12694   6494    293  -1209    -19       C  
ATOM    856  OH  TYR A 148      15.359 -19.677  39.426  1.00 64.79           O  
ANISOU  856  OH  TYR A 148     5495  12830   6292    272  -1248     44       O  
ATOM    857  N   TRP A 149      17.679 -21.050  33.580  1.00 59.16           N  
ANISOU  857  N   TRP A 149     5031  11276   6173    462  -1129     -7       N  
ATOM    858  CA  TRP A 149      18.590 -22.071  34.121  1.00 60.15           C  
ANISOU  858  CA  TRP A 149     5155  11388   6310    536  -1179     92       C  
ATOM    859  C   TRP A 149      20.037 -21.915  33.628  1.00 65.56           C  
ANISOU  859  C   TRP A 149     5772  12092   7047    629  -1186     50       C  
ATOM    860  O   TRP A 149      20.971 -22.203  34.378  1.00 66.31           O  
ANISOU  860  O   TRP A 149     5810  12266   7117    692  -1235    102       O  
ATOM    861  CB  TRP A 149      18.098 -23.472  33.755  1.00 59.32           C  
ANISOU  861  CB  TRP A 149     5160  11122   6256    548  -1192    175       C  
ATOM    862  CG  TRP A 149      16.809 -23.874  34.406  1.00 60.53           C  
ANISOU  862  CG  TRP A 149     5368  11288   6342    436  -1200    259       C  
ATOM    863  CD1 TRP A 149      16.457 -23.694  35.711  1.00 63.93           C  
ANISOU  863  CD1 TRP A 149     5754  11878   6658    373  -1228    332       C  
ATOM    864  CD2 TRP A 149      15.745 -24.624  33.802  1.00 60.43           C  
ANISOU  864  CD2 TRP A 149     5451  11150   6358    363  -1186    287       C  
ATOM    865  NE1 TRP A 149      15.217 -24.235  35.944  1.00 63.95           N  
ANISOU  865  NE1 TRP A 149     5808  11884   6607    259  -1225    410       N  
ATOM    866  CE2 TRP A 149      14.760 -24.824  34.793  1.00 65.09           C  
ANISOU  866  CE2 TRP A 149     6043  11846   6843    243  -1203    387       C  
ATOM    867  CE3 TRP A 149      15.507 -25.112  32.503  1.00 61.24           C  
ANISOU  867  CE3 TRP A 149     5628  11086   6553    380  -1161    227       C  
ATOM    868  CZ2 TRP A 149      13.562 -25.503  34.533  1.00 64.79           C  
ANISOU  868  CZ2 TRP A 149     6076  11749   6793    122  -1197    442       C  
ATOM    869  CZ3 TRP A 149      14.329 -25.796  32.251  1.00 63.04           C  
ANISOU  869  CZ3 TRP A 149     5938  11236   6778    270  -1160    269       C  
ATOM    870  CH2 TRP A 149      13.372 -25.987  33.256  1.00 64.35           C  
ANISOU  870  CH2 TRP A 149     6102  11505   6842    134  -1179    381       C  
ATOM    871  N   ALA A 150      20.212 -21.476  32.367  1.00 61.87           N  
ANISOU  871  N   ALA A 150     5293  11579   6634    636  -1137    -36       N  
ATOM    872  CA  ALA A 150      21.509 -21.267  31.724  1.00 61.73           C  
ANISOU  872  CA  ALA A 150     5188  11622   6646    703  -1131    -80       C  
ATOM    873  C   ALA A 150      22.275 -20.081  32.323  1.00 66.59           C  
ANISOU  873  C   ALA A 150     5695  12391   7215    648  -1151   -109       C  
ATOM    874  O   ALA A 150      23.499 -20.151  32.416  1.00 67.94           O  
ANISOU  874  O   ALA A 150     5769  12668   7377    707  -1175   -104       O  
ATOM    875  CB  ALA A 150      21.318 -21.047  30.237  1.00 61.56           C  
ANISOU  875  CB  ALA A 150     5177  11547   6668    692  -1071   -152       C  
ATOM    876  N   ILE A 151      21.570 -18.995  32.705  1.00 62.29           N  
ANISOU  876  N   ILE A 151     5165  11864   6639    541  -1151   -150       N  
ATOM    877  CA  ILE A 151      22.193 -17.791  33.270  1.00 62.16           C  
ANISOU  877  CA  ILE A 151     5070  11959   6590    472  -1188   -197       C  
ATOM    878  C   ILE A 151      22.214 -17.824  34.831  1.00 69.10           C  
ANISOU  878  C   ILE A 151     5918  12946   7390    478  -1245   -174       C  
ATOM    879  O   ILE A 151      23.027 -17.124  35.427  1.00 69.99           O  
ANISOU  879  O   ILE A 151     5948  13176   7469    445  -1289   -207       O  
ATOM    880  CB  ILE A 151      21.490 -16.508  32.717  1.00 63.50           C  
ANISOU  880  CB  ILE A 151     5282  12065   6781    372  -1177   -274       C  
ATOM    881  CG1 ILE A 151      22.388 -15.253  32.825  1.00 63.64           C  
ANISOU  881  CG1 ILE A 151     5231  12149   6801    282  -1222   -322       C  
ATOM    882  CG2 ILE A 151      20.091 -16.295  33.314  1.00 63.54           C  
ANISOU  882  CG2 ILE A 151     5360  12033   6748    356  -1183   -307       C  
ATOM    883  CD1 ILE A 151      21.876 -13.986  32.118  1.00 63.51           C  
ANISOU  883  CD1 ILE A 151     5273  12031   6827    185  -1233   -379       C  
ATOM    884  N   THR A 152      21.337 -18.628  35.473  1.00 67.09           N  
ANISOU  884  N   THR A 152     5724  12673   7096    503  -1248   -112       N  
ATOM    885  CA  THR A 152      21.191 -18.703  36.930  1.00 67.88           C  
ANISOU  885  CA  THR A 152     5790  12905   7095    498  -1297    -76       C  
ATOM    886  C   THR A 152      21.877 -19.941  37.547  1.00 73.80           C  
ANISOU  886  C   THR A 152     6521  13697   7822    583  -1336     56       C  
ATOM    887  O   THR A 152      22.172 -19.906  38.737  1.00 74.62           O  
ANISOU  887  O   THR A 152     6563  13954   7834    585  -1387     93       O  
ATOM    888  CB  THR A 152      19.675 -18.629  37.312  1.00 76.49           C  
ANISOU  888  CB  THR A 152     6940  13997   8125    446  -1280    -87       C  
ATOM    889  OG1 THR A 152      19.504 -17.791  38.450  1.00 81.05           O  
ANISOU  889  OG1 THR A 152     7456  14740   8598    414  -1320   -155       O  
ATOM    890  CG2 THR A 152      19.014 -20.002  37.566  1.00 73.98           C  
ANISOU  890  CG2 THR A 152     6686  13640   7785    456  -1275     54       C  
ATOM    891  N   ASP A 153      22.126 -21.017  36.763  1.00 71.42           N  
ANISOU  891  N   ASP A 153     6273  13264   7600    664  -1324    121       N  
ATOM    892  CA  ASP A 153      22.686 -22.281  37.274  1.00 72.67           C  
ANISOU  892  CA  ASP A 153     6443  13410   7756    768  -1381    252       C  
ATOM    893  C   ASP A 153      23.568 -22.994  36.209  1.00 75.52           C  
ANISOU  893  C   ASP A 153     6808  13669   8216    900  -1378    238       C  
ATOM    894  O   ASP A 153      23.473 -24.211  36.039  1.00 76.31           O  
ANISOU  894  O   ASP A 153     6999  13627   8369    988  -1412    318       O  
ATOM    895  CB  ASP A 153      21.490 -23.179  37.683  1.00 75.26           C  
ANISOU  895  CB  ASP A 153     6888  13645   8063    723  -1394    368       C  
ATOM    896  CG  ASP A 153      21.748 -24.217  38.754  1.00 94.41           C  
ANISOU  896  CG  ASP A 153     9332  16102  10437    769  -1476    540       C  
ATOM    897  OD1 ASP A 153      22.552 -23.938  39.675  1.00 98.88           O  
ANISOU  897  OD1 ASP A 153     9797  16849  10925    802  -1521    563       O  
ATOM    898  OD2 ASP A 153      21.074 -25.273  38.728  1.00100.60           O  
ANISOU  898  OD2 ASP A 153    10234  16739  11250    753  -1503    660       O  
ATOM    899  N   ALA A 154      24.441 -22.231  35.529  1.00 70.23           N  
ANISOU  899  N   ALA A 154     6036  13085   7564    911  -1348    136       N  
ATOM    900  CA  ALA A 154      25.304 -22.647  34.412  1.00 69.88           C  
ANISOU  900  CA  ALA A 154     5949  13019   7583   1026  -1331     86       C  
ATOM    901  C   ALA A 154      26.050 -23.995  34.584  1.00 74.67           C  
ANISOU  901  C   ALA A 154     6564  13589   8218   1222  -1398    153       C  
ATOM    902  O   ALA A 154      26.085 -24.770  33.633  1.00 73.87           O  
ANISOU  902  O   ALA A 154     6515  13362   8188   1330  -1389    117       O  
ATOM    903  CB  ALA A 154      26.312 -21.555  34.102  1.00 70.49           C  
ANISOU  903  CB  ALA A 154     5873  13283   7629    979  -1310      5       C  
ATOM    904  N   VAL A 155      26.652 -24.274  35.749  1.00 73.18           N  
ANISOU  904  N   VAL A 155     6323  13508   7972   1282  -1473    241       N  
ATOM    905  CA  VAL A 155      27.406 -25.526  35.911  1.00 75.19           C  
ANISOU  905  CA  VAL A 155     6591  13718   8259   1493  -1555    309       C  
ATOM    906  C   VAL A 155      26.466 -26.733  36.019  1.00 79.83           C  
ANISOU  906  C   VAL A 155     7378  14041   8913   1523  -1605    418       C  
ATOM    907  O   VAL A 155      26.624 -27.686  35.253  1.00 79.96           O  
ANISOU  907  O   VAL A 155     7472  13888   9021   1671  -1635    392       O  
ATOM    908  CB  VAL A 155      28.456 -25.535  37.056  1.00 80.49           C  
ANISOU  908  CB  VAL A 155     7136  14600   8846   1574  -1633    380       C  
ATOM    909  CG1 VAL A 155      29.859 -25.348  36.507  1.00 80.85           C  
ANISOU  909  CG1 VAL A 155     7001  14839   8877   1704  -1631    282       C  
ATOM    910  CG2 VAL A 155      28.147 -24.501  38.135  1.00 79.95           C  
ANISOU  910  CG2 VAL A 155     7010  14696   8672   1394  -1626    404       C  
ATOM    911  N   GLU A 156      25.492 -26.687  36.948  1.00 76.71           N  
ANISOU  911  N   GLU A 156     7060  13619   8466   1377  -1618    531       N  
ATOM    912  CA  GLU A 156      24.536 -27.772  37.176  1.00 77.69           C  
ANISOU  912  CA  GLU A 156     7366  13518   8634   1349  -1671    666       C  
ATOM    913  C   GLU A 156      23.664 -28.033  35.935  1.00 79.68           C  
ANISOU  913  C   GLU A 156     7736  13557   8982   1303  -1615    581       C  
ATOM    914  O   GLU A 156      23.381 -29.195  35.637  1.00 81.25           O  
ANISOU  914  O   GLU A 156     8083  13520   9268   1363  -1678    640       O  
ATOM    915  CB  GLU A 156      23.652 -27.459  38.393  1.00 79.33           C  
ANISOU  915  CB  GLU A 156     7585  13830   8728   1171  -1678    790       C  
ATOM    916  CG  GLU A 156      23.053 -28.686  39.061  1.00 97.48           C  
ANISOU  916  CG  GLU A 156    10034  15972  11033   1144  -1771   1000       C  
ATOM    917  CD  GLU A 156      21.800 -28.416  39.875  1.00127.89           C  
ANISOU  917  CD  GLU A 156    13909  19908  14774    924  -1745   1095       C  
ATOM    918  OE1 GLU A 156      20.728 -28.176  39.270  1.00118.24           O  
ANISOU  918  OE1 GLU A 156    12740  18613  13574    801  -1673   1028       O  
ATOM    919  OE2 GLU A 156      21.889 -28.470  41.123  1.00127.26           O  
ANISOU  919  OE2 GLU A 156    13785  19994  14573    881  -1799   1240       O  
ATOM    920  N   TYR A 157      23.293 -26.966  35.193  1.00 72.37           N  
ANISOU  920  N   TYR A 157     6748  12707   8043   1201  -1508    442       N  
ATOM    921  CA  TYR A 157      22.442 -27.069  34.015  1.00 70.64           C  
ANISOU  921  CA  TYR A 157     6618  12331   7893   1147  -1449    356       C  
ATOM    922  C   TYR A 157      23.169 -27.539  32.744  1.00 75.90           C  
ANISOU  922  C   TYR A 157     7279  12914   8647   1313  -1442    233       C  
ATOM    923  O   TYR A 157      22.536 -28.223  31.941  1.00 76.58           O  
ANISOU  923  O   TYR A 157     7483  12808   8806   1317  -1441    196       O  
ATOM    924  CB  TYR A 157      21.712 -25.748  33.736  1.00 69.24           C  
ANISOU  924  CB  TYR A 157     6383  12265   7662    985  -1351    270       C  
ATOM    925  CG  TYR A 157      20.575 -25.879  32.742  1.00 68.83           C  
ANISOU  925  CG  TYR A 157     6427  12070   7655    903  -1298    215       C  
ATOM    926  CD1 TYR A 157      20.541 -25.105  31.587  1.00 69.59           C  
ANISOU  926  CD1 TYR A 157     6475  12197   7768    884  -1220     82       C  
ATOM    927  CD2 TYR A 157      19.552 -26.805  32.939  1.00 69.48           C  
ANISOU  927  CD2 TYR A 157     6646  11995   7759    834  -1333    307       C  
ATOM    928  CE1 TYR A 157      19.487 -25.207  30.681  1.00 69.70           C  
ANISOU  928  CE1 TYR A 157     6567  12104   7811    813  -1174     32       C  
ATOM    929  CE2 TYR A 157      18.515 -26.944  32.021  1.00 69.34           C  
ANISOU  929  CE2 TYR A 157     6705  11865   7775    751  -1289    251       C  
ATOM    930  CZ  TYR A 157      18.483 -26.141  30.891  1.00 72.61           C  
ANISOU  930  CZ  TYR A 157     7062  12325   8200    751  -1208    107       C  
ATOM    931  OH  TYR A 157      17.458 -26.273  29.982  1.00 65.70           O  
ANISOU  931  OH  TYR A 157     6254  11362   7348    675  -1167     52       O  
ATOM    932  N   SER A 158      24.459 -27.196  32.545  1.00 73.03           N  
ANISOU  932  N   SER A 158     6769  12713   8264   1442  -1439    161       N  
ATOM    933  CA  SER A 158      25.239 -27.610  31.359  1.00 73.32           C  
ANISOU  933  CA  SER A 158     6762  12744   8355   1617  -1429     28       C  
ATOM    934  C   SER A 158      25.101 -29.123  31.065  1.00 78.17           C  
ANISOU  934  C   SER A 158     7536  13093   9072   1776  -1518     34       C  
ATOM    935  O   SER A 158      24.903 -29.503  29.909  1.00 77.63           O  
ANISOU  935  O   SER A 158     7513  12923   9059   1832  -1493    -89       O  
ATOM    936  CB  SER A 158      26.716 -27.248  31.521  1.00 77.14           C  
ANISOU  936  CB  SER A 158     7054  13473   8783   1746  -1441    -12       C  
ATOM    937  OG  SER A 158      27.320 -27.913  32.618  1.00 86.01           O  
ANISOU  937  OG  SER A 158     8180  14603   9897   1868  -1545     99       O  
ATOM    938  N   ALA A 159      25.151 -29.962  32.131  1.00 75.64           N  
ANISOU  938  N   ALA A 159     7310  12655   8774   1836  -1632    183       N  
ATOM    939  CA  ALA A 159      25.030 -31.424  32.101  1.00 76.91           C  
ANISOU  939  CA  ALA A 159     7654  12522   9046   1976  -1754    228       C  
ATOM    940  C   ALA A 159      23.593 -31.912  31.807  1.00 79.23           C  
ANISOU  940  C   ALA A 159     8144  12560   9402   1802  -1755    268       C  
ATOM    941  O   ALA A 159      23.422 -33.043  31.344  1.00 81.11           O  
ANISOU  941  O   ALA A 159     8539  12528   9749   1901  -1841    239       O  
ATOM    942  CB  ALA A 159      25.490 -31.992  33.434  1.00 79.33           C  
ANISOU  942  CB  ALA A 159     7996  12806   9340   2051  -1878    416       C  
ATOM    943  N   LYS A 160      22.576 -31.074  32.081  1.00 71.83           N  
ANISOU  943  N   LYS A 160     7191  11709   8391   1551  -1670    324       N  
ATOM    944  CA  LYS A 160      21.163 -31.415  31.903  1.00 70.66           C  
ANISOU  944  CA  LYS A 160     7192  11386   8271   1358  -1662    373       C  
ATOM    945  C   LYS A 160      20.560 -30.900  30.564  1.00 73.11           C  
ANISOU  945  C   LYS A 160     7479  11707   8591   1294  -1554    195       C  
ATOM    946  O   LYS A 160      19.584 -31.487  30.079  1.00 73.29           O  
ANISOU  946  O   LYS A 160     7636  11542   8667   1202  -1569    186       O  
ATOM    947  CB  LYS A 160      20.342 -30.867  33.083  1.00 71.73           C  
ANISOU  947  CB  LYS A 160     7309  11648   8299   1137  -1640    535       C  
ATOM    948  CG  LYS A 160      20.700 -31.467  34.442  1.00 78.56           C  
ANISOU  948  CG  LYS A 160     8215  12497   9135   1156  -1754    745       C  
ATOM    949  N   ARG A 161      21.118 -29.804  29.990  1.00 66.88           N  
ANISOU  949  N   ARG A 161     6522  11144   7744   1323  -1452     69       N  
ATOM    950  CA  ARG A 161      20.659 -29.162  28.746  1.00 63.86           C  
ANISOU  950  CA  ARG A 161     6095  10819   7351   1262  -1349    -78       C  
ATOM    951  C   ARG A 161      20.999 -30.046  27.523  1.00 70.17           C  
ANISOU  951  C   ARG A 161     6944  11487   8230   1426  -1374   -230       C  
ATOM    952  O   ARG A 161      22.001 -29.813  26.839  1.00 70.82           O  
ANISOU  952  O   ARG A 161     6902  11711   8296   1574  -1342   -353       O  
ATOM    953  CB  ARG A 161      21.297 -27.766  28.621  1.00 57.78           C  
ANISOU  953  CB  ARG A 161     5138  10319   6497   1241  -1261   -132       C  
ATOM    954  CG  ARG A 161      20.438 -26.780  27.889  1.00 57.80           C  
ANISOU  954  CG  ARG A 161     5110  10391   6458   1089  -1164   -195       C  
ATOM    955  CD  ARG A 161      21.165 -26.062  26.789  1.00 59.67           C  
ANISOU  955  CD  ARG A 161     5218  10786   6669   1141  -1096   -316       C  
ATOM    956  NE  ARG A 161      21.880 -24.874  27.256  1.00 67.05           N  
ANISOU  956  NE  ARG A 161     6012  11924   7538   1096  -1069   -290       N  
ATOM    957  CZ  ARG A 161      21.414 -23.627  27.196  1.00 77.22           C  
ANISOU  957  CZ  ARG A 161     7259  13300   8780    947  -1016   -285       C  
ATOM    958  NH1 ARG A 161      20.190 -23.388  26.744  1.00 48.51           N  
ANISOU  958  NH1 ARG A 161     3699   9588   5145    841   -980   -297       N  
ATOM    959  NH2 ARG A 161      22.167 -22.612  27.595  1.00 70.81           N  
ANISOU  959  NH2 ARG A 161     6333  12648   7923    905  -1011   -270       N  
ATOM    960  N   THR A 162      20.156 -31.068  27.265  1.00 67.64           N  
ANISOU  960  N   THR A 162     6800  10911   7990   1392  -1436   -225       N  
ATOM    961  CA  THR A 162      20.337 -32.056  26.189  1.00 68.88           C  
ANISOU  961  CA  THR A 162     7041  10897   8235   1546  -1485   -383       C  
ATOM    962  C   THR A 162      19.128 -32.106  25.209  1.00 72.27           C  
ANISOU  962  C   THR A 162     7542  11246   8671   1397  -1435   -470       C  
ATOM    963  O   THR A 162      18.022 -31.719  25.605  1.00 69.67           O  
ANISOU  963  O   THR A 162     7247  10921   8302   1173  -1400   -364       O  
ATOM    964  CB  THR A 162      20.551 -33.457  26.808  1.00 78.83           C  
ANISOU  964  CB  THR A 162     8481  11864   9608   1663  -1649   -304       C  
ATOM    965  OG1 THR A 162      19.368 -33.859  27.516  1.00 79.49           O  
ANISOU  965  OG1 THR A 162     8720  11768   9714   1437  -1698   -134       O  
ATOM    966  CG2 THR A 162      21.776 -33.529  27.713  1.00 76.56           C  
ANISOU  966  CG2 THR A 162     8122  11657   9312   1839  -1713   -222       C  
ATOM    967  N   PRO A 163      19.300 -32.633  23.952  1.00 70.45           N  
ANISOU  967  N   PRO A 163     7331  10957   8481   1523  -1440   -669       N  
ATOM    968  CA  PRO A 163      18.154 -32.719  23.024  1.00 69.49           C  
ANISOU  968  CA  PRO A 163     7272  10773   8357   1379  -1400   -756       C  
ATOM    969  C   PRO A 163      17.041 -33.662  23.511  1.00 73.91           C  
ANISOU  969  C   PRO A 163     8041  11045   8995   1216  -1496   -650       C  
ATOM    970  O   PRO A 163      15.897 -33.503  23.085  1.00 72.08           O  
ANISOU  970  O   PRO A 163     7837  10818   8732   1024  -1450   -657       O  
ATOM    971  CB  PRO A 163      18.788 -33.229  21.723  1.00 72.50           C  
ANISOU  971  CB  PRO A 163     7626  11157   8762   1590  -1409   -999       C  
ATOM    972  CG  PRO A 163      20.029 -33.920  22.141  1.00 78.80           C  
ANISOU  972  CG  PRO A 163     8432  11883   9623   1849  -1508  -1025       C  
ATOM    973  CD  PRO A 163      20.537 -33.127  23.303  1.00 73.49           C  
ANISOU  973  CD  PRO A 163     7656  11372   8895   1809  -1477   -841       C  
ATOM    974  N   LYS A 164      17.368 -34.639  24.394  1.00 72.75           N  
ANISOU  974  N   LYS A 164     8037  10659   8944   1282  -1635   -541       N  
ATOM    975  CA  LYS A 164      16.375 -35.548  24.981  1.00 73.80           C  
ANISOU  975  CA  LYS A 164     8374  10518   9148   1096  -1743   -397       C  
ATOM    976  C   LYS A 164      15.499 -34.736  25.934  1.00 75.94           C  
ANISOU  976  C   LYS A 164     8583  10958   9311    835  -1671   -192       C  
ATOM    977  O   LYS A 164      14.278 -34.828  25.849  1.00 75.65           O  
ANISOU  977  O   LYS A 164     8605  10885   9252    606  -1661   -145       O  
ATOM    978  CB  LYS A 164      17.047 -36.734  25.696  1.00 78.81           C  
ANISOU  978  CB  LYS A 164     9175  10862   9907   1241  -1921   -307       C  
ATOM    979  CG  LYS A 164      16.077 -37.834  26.113  1.00 91.15           C  
ANISOU  979  CG  LYS A 164    10976  12094  11562   1042  -2059   -162       C  
ATOM    980  N   ARG A 165      16.137 -33.890  26.787  1.00 71.10           N  
ANISOU  980  N   ARG A 165     7833  10561   8619    879  -1620    -93       N  
ATOM    981  CA  ARG A 165      15.497 -32.965  27.733  1.00 69.08           C  
ANISOU  981  CA  ARG A 165     7486  10518   8244    685  -1548     62       C  
ATOM    982  C   ARG A 165      14.549 -32.017  26.983  1.00 69.44           C  
ANISOU  982  C   ARG A 165     7435  10743   8205    545  -1421    -33       C  
ATOM    983  O   ARG A 165      13.428 -31.807  27.436  1.00 68.26           O  
ANISOU  983  O   ARG A 165     7290  10658   7988    336  -1398     64       O  
ATOM    984  CB  ARG A 165      16.576 -32.165  28.515  1.00 69.61           C  
ANISOU  984  CB  ARG A 165     7410  10788   8251    807  -1518    112       C  
ATOM    985  CG  ARG A 165      16.073 -31.110  29.522  1.00 80.03           C  
ANISOU  985  CG  ARG A 165     8618  12348   9441    647  -1450    232       C  
ATOM    986  CD  ARG A 165      15.570 -31.721  30.823  1.00 96.58           C  
ANISOU  986  CD  ARG A 165    10799  14389  11508    510  -1534    456       C  
ATOM    987  NE  ARG A 165      15.576 -30.771  31.939  1.00110.51           N  
ANISOU  987  NE  ARG A 165    12433  16413  13144    446  -1489    549       N  
ATOM    988  CZ  ARG A 165      16.181 -30.988  33.105  1.00133.11           C  
ANISOU  988  CZ  ARG A 165    15284  19318  15974    486  -1558    696       C  
ATOM    989  NH1 ARG A 165      16.833 -32.125  33.324  1.00124.62           N  
ANISOU  989  NH1 ARG A 165    14329  18029  14992    598  -1680    785       N  
ATOM    990  NH2 ARG A 165      16.134 -30.070  34.064  1.00121.31           N  
ANISOU  990  NH2 ARG A 165    13661  18081  14350    426  -1514    749       N  
ATOM    991  N   ALA A 166      15.000 -31.476  25.830  1.00 64.90           N  
ANISOU  991  N   ALA A 166     6769  10264   7625    666  -1345   -219       N  
ATOM    992  CA  ALA A 166      14.242 -30.559  24.978  1.00 63.02           C  
ANISOU  992  CA  ALA A 166     6440  10193   7312    572  -1235   -315       C  
ATOM    993  C   ALA A 166      12.982 -31.230  24.419  1.00 69.22           C  
ANISOU  993  C   ALA A 166     7332  10853   8115    415  -1256   -343       C  
ATOM    994  O   ALA A 166      11.926 -30.604  24.406  1.00 67.93           O  
ANISOU  994  O   ALA A 166     7117  10824   7868    253  -1195   -316       O  
ATOM    995  CB  ALA A 166      15.119 -30.052  23.845  1.00 62.99           C  
ANISOU  995  CB  ALA A 166     6331  10300   7302    737  -1173   -486       C  
ATOM    996  N   ALA A 167      13.089 -32.511  24.002  1.00 68.64           N  
ANISOU  996  N   ALA A 167     7407  10523   8150    464  -1356   -401       N  
ATOM    997  CA  ALA A 167      11.988 -33.304  23.458  1.00 69.58           C  
ANISOU  997  CA  ALA A 167     7646  10489   8301    308  -1400   -437       C  
ATOM    998  C   ALA A 167      10.916 -33.556  24.513  1.00 75.65           C  
ANISOU  998  C   ALA A 167     8477  11231   9035     56  -1440   -231       C  
ATOM    999  O   ALA A 167       9.739 -33.323  24.242  1.00 74.60           O  
ANISOU  999  O   ALA A 167     8316  11196   8831   -134  -1396   -232       O  
ATOM   1000  CB  ALA A 167      12.511 -34.625  22.922  1.00 72.57           C  
ANISOU 1000  CB  ALA A 167     8186  10567   8819    440  -1524   -550       C  
ATOM   1001  N   VAL A 168      11.328 -33.991  25.720  1.00 75.19           N  
ANISOU 1001  N   VAL A 168     8484  11078   9007     54  -1522    -51       N  
ATOM   1002  CA  VAL A 168      10.441 -34.299  26.847  1.00 77.12           C  
ANISOU 1002  CA  VAL A 168     8778  11324   9201   -188  -1569    174       C  
ATOM   1003  C   VAL A 168       9.626 -33.046  27.241  1.00 82.74           C  
ANISOU 1003  C   VAL A 168     9309  12384   9744   -320  -1443    216       C  
ATOM   1004  O   VAL A 168       8.413 -33.154  27.472  1.00 83.26           O  
ANISOU 1004  O   VAL A 168     9372  12528   9736   -553  -1438    296       O  
ATOM   1005  CB  VAL A 168      11.235 -34.896  28.040  1.00 82.05           C  
ANISOU 1005  CB  VAL A 168     9486  11817   9874   -127  -1678    362       C  
ATOM   1006  CG1 VAL A 168      10.386 -34.977  29.306  1.00 82.32           C  
ANISOU 1006  CG1 VAL A 168     9519  11953   9806   -381  -1704    614       C  
ATOM   1007  CG2 VAL A 168      11.785 -36.275  27.682  1.00 84.41           C  
ANISOU 1007  CG2 VAL A 168     9996  11728  10346    -19  -1835    333       C  
ATOM   1008  N   MET A 169      10.277 -31.869  27.256  1.00 78.70           N  
ANISOU 1008  N   MET A 169     8648  12080   9176   -171  -1348    147       N  
ATOM   1009  CA  MET A 169       9.615 -30.605  27.572  1.00 77.33           C  
ANISOU 1009  CA  MET A 169     8314  12208   8860   -248  -1244    152       C  
ATOM   1010  C   MET A 169       8.632 -30.195  26.472  1.00 79.94           C  
ANISOU 1010  C   MET A 169     8596  12631   9146   -323  -1174     21       C  
ATOM   1011  O   MET A 169       7.583 -29.641  26.792  1.00 78.89           O  
ANISOU 1011  O   MET A 169     8380  12695   8899   -463  -1130     60       O  
ATOM   1012  CB  MET A 169      10.636 -29.495  27.806  1.00 78.53           C  
ANISOU 1012  CB  MET A 169     8346  12507   8986    -74  -1186    105       C  
ATOM   1013  CG  MET A 169      11.430 -29.680  29.069  1.00 83.59           C  
ANISOU 1013  CG  MET A 169     8992  13146   9623    -26  -1243    245       C  
ATOM   1014  SD  MET A 169      12.209 -28.138  29.584  1.00 87.03           S  
ANISOU 1014  SD  MET A 169     9259  13830   9981     91  -1170    202       S  
ATOM   1015  CE  MET A 169      11.028 -27.605  30.826  1.00 83.74           C  
ANISOU 1015  CE  MET A 169     8764  13650   9405    -90  -1150    313       C  
ATOM   1016  N   ILE A 170       8.961 -30.480  25.188  1.00 76.41           N  
ANISOU 1016  N   ILE A 170     8188  12066   8777   -222  -1168   -139       N  
ATOM   1017  CA  ILE A 170       8.112 -30.162  24.033  1.00 75.64           C  
ANISOU 1017  CA  ILE A 170     8047  12055   8637   -278  -1109   -269       C  
ATOM   1018  C   ILE A 170       6.867 -31.060  24.036  1.00 79.90           C  
ANISOU 1018  C   ILE A 170     8666  12527   9164   -506  -1161   -220       C  
ATOM   1019  O   ILE A 170       5.765 -30.562  23.789  1.00 79.21           O  
ANISOU 1019  O   ILE A 170     8494  12629   8975   -629  -1107   -238       O  
ATOM   1020  CB  ILE A 170       8.901 -30.244  22.686  1.00 79.11           C  
ANISOU 1020  CB  ILE A 170     8495  12419   9145   -105  -1092   -452       C  
ATOM   1021  CG1 ILE A 170      10.017 -29.163  22.590  1.00 78.42           C  
ANISOU 1021  CG1 ILE A 170     8293  12463   9039     78  -1028   -491       C  
ATOM   1022  CG2 ILE A 170       7.983 -30.209  21.438  1.00 79.62           C  
ANISOU 1022  CG2 ILE A 170     8536  12550   9167   -177  -1053   -584       C  
ATOM   1023  CD1 ILE A 170       9.659 -27.736  23.108  1.00 86.80           C  
ANISOU 1023  CD1 ILE A 170     9225  13759   9996     42   -953   -436       C  
ATOM   1024  N   ALA A 171       7.039 -32.365  24.331  1.00 77.22           N  
ANISOU 1024  N   ALA A 171     8490  11923   8927   -564  -1275   -152       N  
ATOM   1025  CA  ALA A 171       5.939 -33.332  24.398  1.00 78.07           C  
ANISOU 1025  CA  ALA A 171     8696  11929   9037   -814  -1348    -82       C  
ATOM   1026  C   ALA A 171       4.942 -32.924  25.479  1.00 80.05           C  
ANISOU 1026  C   ALA A 171     8850  12420   9143  -1024  -1319     94       C  
ATOM   1027  O   ALA A 171       3.746 -32.872  25.213  1.00 79.91           O  
ANISOU 1027  O   ALA A 171     8773  12554   9034  -1210  -1292     86       O  
ATOM   1028  CB  ALA A 171       6.481 -34.727  24.669  1.00 81.24           C  
ANISOU 1028  CB  ALA A 171     9310  11968   9590   -819  -1497    -16       C  
ATOM   1029  N   LEU A 172       5.447 -32.563  26.669  1.00 75.48           N  
ANISOU 1029  N   LEU A 172     8230  11921   8526   -980  -1319    236       N  
ATOM   1030  CA  LEU A 172       4.654 -32.095  27.808  1.00 74.84           C  
ANISOU 1030  CA  LEU A 172     8033  12115   8287  -1140  -1288    391       C  
ATOM   1031  C   LEU A 172       3.789 -30.882  27.408  1.00 75.34           C  
ANISOU 1031  C   LEU A 172     7910  12506   8209  -1141  -1172    277       C  
ATOM   1032  O   LEU A 172       2.610 -30.853  27.746  1.00 75.94           O  
ANISOU 1032  O   LEU A 172     7903  12795   8155  -1337  -1157    341       O  
ATOM   1033  CB  LEU A 172       5.599 -31.727  28.974  1.00 74.50           C  
ANISOU 1033  CB  LEU A 172     7959  12117   8229  -1017  -1296    501       C  
ATOM   1034  CG  LEU A 172       5.788 -32.718  30.148  1.00 81.55           C  
ANISOU 1034  CG  LEU A 172     8962  12884   9140  -1136  -1408    738       C  
ATOM   1035  CD1 LEU A 172       5.969 -34.165  29.688  1.00 84.48           C  
ANISOU 1035  CD1 LEU A 172     9556  12867   9673  -1203  -1539    779       C  
ATOM   1036  CD2 LEU A 172       6.984 -32.332  30.975  1.00 82.23           C  
ANISOU 1036  CD2 LEU A 172     9025  12975   9242   -943  -1417    786       C  
ATOM   1037  N   VAL A 173       4.366 -29.917  26.656  1.00 67.97           N  
ANISOU 1037  N   VAL A 173     6912  11613   7300   -925  -1099    113       N  
ATOM   1038  CA  VAL A 173       3.694 -28.704  26.186  1.00 65.74           C  
ANISOU 1038  CA  VAL A 173     6476  11594   6909   -882  -1007      1       C  
ATOM   1039  C   VAL A 173       2.520 -29.087  25.282  1.00 70.45           C  
ANISOU 1039  C   VAL A 173     7062  12241   7465  -1031  -1001    -65       C  
ATOM   1040  O   VAL A 173       1.432 -28.547  25.457  1.00 71.23           O  
ANISOU 1040  O   VAL A 173     7032  12609   7424  -1118   -959    -66       O  
ATOM   1041  CB  VAL A 173       4.693 -27.733  25.488  1.00 67.55           C  
ANISOU 1041  CB  VAL A 173     6670  11802   7193   -640   -955   -129       C  
ATOM   1042  CG1 VAL A 173       3.997 -26.782  24.506  1.00 66.36           C  
ANISOU 1042  CG1 VAL A 173     6419  11818   6976   -599   -887   -259       C  
ATOM   1043  CG2 VAL A 173       5.494 -26.947  26.515  1.00 66.10           C  
ANISOU 1043  CG2 VAL A 173     6430  11698   6987   -528   -944    -75       C  
ATOM   1044  N   TRP A 174       2.727 -30.040  24.358  1.00 67.09           N  
ANISOU 1044  N   TRP A 174     6766  11573   7153  -1056  -1049   -129       N  
ATOM   1045  CA  TRP A 174       1.700 -30.508  23.421  1.00 67.12           C  
ANISOU 1045  CA  TRP A 174     6772  11603   7128  -1204  -1056   -208       C  
ATOM   1046  C   TRP A 174       0.627 -31.345  24.104  1.00 73.64           C  
ANISOU 1046  C   TRP A 174     7614  12480   7886  -1499  -1113    -66       C  
ATOM   1047  O   TRP A 174      -0.533 -31.224  23.730  1.00 74.11           O  
ANISOU 1047  O   TRP A 174     7577  12747   7835  -1642  -1086   -101       O  
ATOM   1048  CB  TRP A 174       2.329 -31.291  22.269  1.00 65.92           C  
ANISOU 1048  CB  TRP A 174     6757  11174   7117  -1128  -1101   -342       C  
ATOM   1049  CG  TRP A 174       2.821 -30.407  21.157  1.00 64.89           C  
ANISOU 1049  CG  TRP A 174     6552  11120   6984   -916  -1025   -509       C  
ATOM   1050  CD1 TRP A 174       4.117 -30.094  20.866  1.00 66.84           C  
ANISOU 1050  CD1 TRP A 174     6816  11272   7308   -692  -1008   -569       C  
ATOM   1051  CD2 TRP A 174       2.013 -29.684  20.221  1.00 63.76           C  
ANISOU 1051  CD2 TRP A 174     6289  11196   6740   -919   -959   -616       C  
ATOM   1052  NE1 TRP A 174       4.169 -29.251  19.783  1.00 64.89           N  
ANISOU 1052  NE1 TRP A 174     6476  11165   7015   -576   -936   -697       N  
ATOM   1053  CE2 TRP A 174       2.890 -28.983  19.364  1.00 66.40           C  
ANISOU 1053  CE2 TRP A 174     6589  11539   7101   -704   -909   -726       C  
ATOM   1054  CE3 TRP A 174       0.630 -29.610  19.979  1.00 65.26           C  
ANISOU 1054  CE3 TRP A 174     6396  11588   6814  -1089   -945   -628       C  
ATOM   1055  CZ2 TRP A 174       2.427 -28.220  18.281  1.00 64.81           C  
ANISOU 1055  CZ2 TRP A 174     6285  11521   6817   -655   -850   -830       C  
ATOM   1056  CZ3 TRP A 174       0.174 -28.828  18.930  1.00 65.74           C  
ANISOU 1056  CZ3 TRP A 174     6348  11837   6795  -1018   -885   -745       C  
ATOM   1057  CH2 TRP A 174       1.065 -28.133  18.104  1.00 65.14           C  
ANISOU 1057  CH2 TRP A 174     6253  11747   6751   -803   -841   -837       C  
ATOM   1058  N   VAL A 175       1.004 -32.185  25.094  1.00 72.27           N  
ANISOU 1058  N   VAL A 175     7554  12136   7768  -1597  -1196    104       N  
ATOM   1059  CA  VAL A 175       0.073 -33.017  25.870  1.00 74.60           C  
ANISOU 1059  CA  VAL A 175     7871  12479   7994  -1908  -1263    286       C  
ATOM   1060  C   VAL A 175      -0.812 -32.083  26.714  1.00 78.64           C  
ANISOU 1060  C   VAL A 175     8162  13427   8290  -1981  -1182    357       C  
ATOM   1061  O   VAL A 175      -2.018 -32.297  26.782  1.00 79.77           O  
ANISOU 1061  O   VAL A 175     8218  13787   8306  -2218  -1181    404       O  
ATOM   1062  CB  VAL A 175       0.803 -34.103  26.724  1.00 79.99           C  
ANISOU 1062  CB  VAL A 175     8741  12857   8794  -1972  -1384    471       C  
ATOM   1063  CG1 VAL A 175      -0.114 -34.707  27.787  1.00 81.70           C  
ANISOU 1063  CG1 VAL A 175     8943  13204   8896  -2301  -1441    714       C  
ATOM   1064  CG2 VAL A 175       1.374 -35.205  25.834  1.00 81.07           C  
ANISOU 1064  CG2 VAL A 175     9103  12565   9134  -1937  -1490    383       C  
ATOM   1065  N   PHE A 176      -0.221 -31.026  27.301  1.00 74.19           N  
ANISOU 1065  N   PHE A 176     7500  13008   7680  -1771  -1118    343       N  
ATOM   1066  CA  PHE A 176      -0.944 -30.025  28.079  1.00 73.99           C  
ANISOU 1066  CA  PHE A 176     7264  13392   7456  -1776  -1047    363       C  
ATOM   1067  C   PHE A 176      -1.833 -29.182  27.171  1.00 77.64           C  
ANISOU 1067  C   PHE A 176     7583  14089   7827  -1722   -973    192       C  
ATOM   1068  O   PHE A 176      -2.930 -28.798  27.582  1.00 78.57           O  
ANISOU 1068  O   PHE A 176     7530  14561   7763  -1824   -938    207       O  
ATOM   1069  CB  PHE A 176       0.013 -29.115  28.873  1.00 74.69           C  
ANISOU 1069  CB  PHE A 176     7308  13527   7542  -1550  -1015    362       C  
ATOM   1070  CG  PHE A 176      -0.705 -28.090  29.724  1.00 76.76           C  
ANISOU 1070  CG  PHE A 176     7361  14203   7602  -1530   -956    353       C  
ATOM   1071  CD1 PHE A 176      -0.542 -26.731  29.488  1.00 78.59           C  
ANISOU 1071  CD1 PHE A 176     7491  14562   7807  -1292   -893    189       C  
ATOM   1072  CD2 PHE A 176      -1.603 -28.485  30.717  1.00 81.06           C  
ANISOU 1072  CD2 PHE A 176     7805  15021   7974  -1755   -970    502       C  
ATOM   1073  CE1 PHE A 176      -1.233 -25.782  30.257  1.00 79.86           C  
ANISOU 1073  CE1 PHE A 176     7466  15093   7786  -1246   -854    149       C  
ATOM   1074  CE2 PHE A 176      -2.300 -27.537  31.475  1.00 83.97           C  
ANISOU 1074  CE2 PHE A 176     7959  15810   8137  -1714   -916    462       C  
ATOM   1075  CZ  PHE A 176      -2.104 -26.192  31.248  1.00 80.47           C  
ANISOU 1075  CZ  PHE A 176     7428  15464   7682  -1445   -862    273       C  
ATOM   1076  N   SER A 177      -1.366 -28.907  25.938  1.00 72.36           N  
ANISOU 1076  N   SER A 177     6974  13247   7273  -1557   -952     32       N  
ATOM   1077  CA  SER A 177      -2.110 -28.132  24.949  1.00 71.19           C  
ANISOU 1077  CA  SER A 177     6709  13287   7052  -1487   -894   -122       C  
ATOM   1078  C   SER A 177      -3.379 -28.859  24.500  1.00 76.91           C  
ANISOU 1078  C   SER A 177     7392  14137   7692  -1740   -914   -117       C  
ATOM   1079  O   SER A 177      -4.443 -28.245  24.503  1.00 76.67           O  
ANISOU 1079  O   SER A 177     7185  14445   7501  -1768   -871   -160       O  
ATOM   1080  CB  SER A 177      -1.228 -27.814  23.751  1.00 72.27           C  
ANISOU 1080  CB  SER A 177     6929  13207   7325  -1280   -877   -263       C  
ATOM   1081  OG  SER A 177      -0.216 -26.907  24.148  1.00 77.49           O  
ANISOU 1081  OG  SER A 177     7580  13836   8026  -1059   -848   -276       O  
ATOM   1082  N   ILE A 178      -3.278 -30.165  24.159  1.00 75.58           N  
ANISOU 1082  N   ILE A 178     7383  13704   7630  -1923   -989    -70       N  
ATOM   1083  CA  ILE A 178      -4.417 -30.977  23.718  1.00 78.03           C  
ANISOU 1083  CA  ILE A 178     7679  14092   7879  -2202  -1027    -62       C  
ATOM   1084  C   ILE A 178      -5.395 -31.177  24.885  1.00 85.70           C  
ANISOU 1084  C   ILE A 178     8524  15361   8675  -2457  -1037    112       C  
ATOM   1085  O   ILE A 178      -6.605 -31.178  24.655  1.00 86.42           O  
ANISOU 1085  O   ILE A 178     8476  15740   8620  -2635  -1022     96       O  
ATOM   1086  CB  ILE A 178      -4.017 -32.323  23.028  1.00 82.79           C  
ANISOU 1086  CB  ILE A 178     8507  14292   8658  -2323  -1125    -81       C  
ATOM   1087  CG1 ILE A 178      -3.274 -33.298  23.966  1.00 85.04           C  
ANISOU 1087  CG1 ILE A 178     8977  14269   9064  -2414  -1222     96       C  
ATOM   1088  CG2 ILE A 178      -3.204 -32.081  21.753  1.00 81.88           C  
ANISOU 1088  CG2 ILE A 178     8465  13979   8667  -2072  -1104   -282       C  
ATOM   1089  CD1 ILE A 178      -4.089 -34.518  24.421  1.00 94.41           C  
ANISOU 1089  CD1 ILE A 178    10241  15398  10231  -2795  -1326    261       C  
ATOM   1090  N   SER A 179      -4.875 -31.274  26.136  1.00 83.67           N  
ANISOU 1090  N   SER A 179     8294  15085   8413  -2464  -1056    273       N  
ATOM   1091  CA  SER A 179      -5.679 -31.458  27.347  1.00 85.74           C  
ANISOU 1091  CA  SER A 179     8426  15660   8490  -2701  -1064    456       C  
ATOM   1092  C   SER A 179      -6.583 -30.248  27.640  1.00 90.76           C  
ANISOU 1092  C   SER A 179     8782  16806   8898  -2608   -969    373       C  
ATOM   1093  O   SER A 179      -7.594 -30.418  28.315  1.00 92.44           O  
ANISOU 1093  O   SER A 179     8834  17375   8913  -2831   -965    480       O  
ATOM   1094  CB  SER A 179      -4.789 -31.745  28.555  1.00 89.20           C  
ANISOU 1094  CB  SER A 179     8958  15960   8975  -2690  -1107    636       C  
ATOM   1095  OG  SER A 179      -4.265 -30.569  29.153  1.00 95.93           O  
ANISOU 1095  OG  SER A 179     9699  16982   9769  -2420  -1036    579       O  
ATOM   1096  N   ILE A 180      -6.203 -29.039  27.171  1.00 86.11           N  
ANISOU 1096  N   ILE A 180     8133  16255   8329  -2282   -902    191       N  
ATOM   1097  CA  ILE A 180      -6.969 -27.805  27.384  1.00 86.05           C  
ANISOU 1097  CA  ILE A 180     7885  16678   8132  -2134   -832     83       C  
ATOM   1098  C   ILE A 180      -8.196 -27.786  26.461  1.00 91.46           C  
ANISOU 1098  C   ILE A 180     8440  17603   8708  -2232   -813    -15       C  
ATOM   1099  O   ILE A 180      -9.262 -27.364  26.890  1.00 91.72           O  
ANISOU 1099  O   ILE A 180     8249  18076   8525  -2284   -783    -27       O  
ATOM   1100  CB  ILE A 180      -6.075 -26.531  27.195  1.00 87.01           C  
ANISOU 1100  CB  ILE A 180     8022  16700   8337  -1759   -792    -60       C  
ATOM   1101  CG1 ILE A 180      -4.972 -26.396  28.293  1.00 86.94           C  
ANISOU 1101  CG1 ILE A 180     8089  16555   8390  -1663   -806     29       C  
ATOM   1102  CG2 ILE A 180      -6.897 -25.226  27.048  1.00 87.31           C  
ANISOU 1102  CG2 ILE A 180     7850  17103   8221  -1566   -742   -213       C  
ATOM   1103  CD1 ILE A 180      -5.399 -25.892  29.693  1.00 93.09           C  
ANISOU 1103  CD1 ILE A 180     8691  17709   8969  -1669   -789     84       C  
ATOM   1104  N   SER A 181      -8.045 -28.224  25.206  1.00 89.24           N  
ANISOU 1104  N   SER A 181     8284  17062   8561  -2246   -834    -96       N  
ATOM   1105  CA  SER A 181      -9.126 -28.203  24.221  1.00 90.56           C  
ANISOU 1105  CA  SER A 181     8336  17439   8633  -2326   -821   -202       C  
ATOM   1106  C   SER A 181     -10.032 -29.447  24.267  1.00 99.27           C  
ANISOU 1106  C   SER A 181     9427  18627   9664  -2729   -874    -93       C  
ATOM   1107  O   SER A 181     -11.085 -29.443  23.625  1.00100.33           O  
ANISOU 1107  O   SER A 181     9422  19023   9676  -2835   -864   -167       O  
ATOM   1108  CB  SER A 181      -8.545 -28.064  22.819  1.00 92.53           C  
ANISOU 1108  CB  SER A 181     8714  17403   9042  -2155   -820   -349       C  
ATOM   1109  OG  SER A 181      -8.028 -29.302  22.360  1.00102.23           O  
ANISOU 1109  OG  SER A 181    10151  18260  10432  -2326   -885   -313       O  
ATOM   1110  N   LEU A 182      -9.611 -30.515  24.962  1.00 98.56           N  
ANISOU 1110  N   LEU A 182     9490  18303   9655  -2957   -940     85       N  
ATOM   1111  CA  LEU A 182     -10.357 -31.771  25.025  1.00102.05           C  
ANISOU 1111  CA  LEU A 182     9965  18750  10060  -3371  -1014    215       C  
ATOM   1112  C   LEU A 182     -11.630 -31.687  25.911  1.00111.55           C  
ANISOU 1112  C   LEU A 182    10901  20502  10981  -3612   -989    330       C  
ATOM   1113  O   LEU A 182     -12.654 -32.216  25.464  1.00113.06           O  
ANISOU 1113  O   LEU A 182    11002  20887  11070  -3881  -1012    329       O  
ATOM   1114  CB  LEU A 182      -9.444 -32.930  25.473  1.00102.91           C  
ANISOU 1114  CB  LEU A 182    10349  18390  10362  -3521  -1114    382       C  
ATOM   1115  CG  LEU A 182      -8.903 -33.911  24.392  1.00107.89           C  
ANISOU 1115  CG  LEU A 182    11245  18518  11229  -3564  -1202    303       C  
ATOM   1116  CD1 LEU A 182      -9.743 -35.163  24.306  1.00111.40           C  
ANISOU 1116  CD1 LEU A 182    11753  18915  11660  -3995  -1304    406       C  
ATOM   1117  CD2 LEU A 182      -8.752 -33.265  23.006  1.00108.12           C  
ANISOU 1117  CD2 LEU A 182    11258  18504  11317  -3291  -1146     44       C  
ATOM   1118  N   PRO A 183     -11.649 -31.025  27.108  1.00110.65           N  
ANISOU 1118  N   PRO A 183    10636  20687  10718  -3527   -942    411       N  
ATOM   1119  CA  PRO A 183     -12.890 -30.990  27.904  1.00113.74           C  
ANISOU 1119  CA  PRO A 183    10748  21651  10816  -3762   -918    507       C  
ATOM   1120  C   PRO A 183     -14.128 -30.358  27.224  1.00120.90           C  
ANISOU 1120  C   PRO A 183    11387  23023  11527  -3725   -863    337       C  
ATOM   1121  O   PRO A 183     -15.188 -30.942  27.447  1.00122.92           O  
ANISOU 1121  O   PRO A 183    11485  23620  11597  -4070   -880    438       O  
ATOM   1122  CB  PRO A 183     -12.492 -30.195  29.153  1.00114.64           C  
ANISOU 1122  CB  PRO A 183    10755  21977  10824  -3565   -871    552       C  
ATOM   1123  CG  PRO A 183     -11.023 -30.361  29.255  1.00117.07           C  
ANISOU 1123  CG  PRO A 183    11343  21750  11389  -3402   -907    592       C  
ATOM   1124  CD  PRO A 183     -10.554 -30.351  27.837  1.00110.70           C  
ANISOU 1124  CD  PRO A 183    10709  20551  10801  -3241   -917    422       C  
ATOM   1125  N   PRO A 184     -14.100 -29.262  26.400  1.00118.00           N  
ANISOU 1125  N   PRO A 184    10955  22699  11180  -3358   -808    105       N  
ATOM   1126  CA  PRO A 184     -15.362 -28.744  25.836  1.00119.94           C  
ANISOU 1126  CA  PRO A 184    10932  23421  11218  -3341   -771    -31       C  
ATOM   1127  C   PRO A 184     -15.946 -29.638  24.735  1.00129.88           C  
ANISOU 1127  C   PRO A 184    12237  24601  12511  -3617   -816    -50       C  
ATOM   1128  O   PRO A 184     -16.224 -29.184  23.619  1.00128.96           O  
ANISOU 1128  O   PRO A 184    12076  24521  12403  -3454   -799   -224       O  
ATOM   1129  CB  PRO A 184     -14.972 -27.359  25.313  1.00118.72           C  
ANISOU 1129  CB  PRO A 184    10753  23238  11115  -2861   -723   -242       C  
ATOM   1130  CG  PRO A 184     -13.561 -27.493  24.954  1.00120.57           C  
ANISOU 1130  CG  PRO A 184    11292  22881  11636  -2719   -745   -238       C  
ATOM   1131  CD  PRO A 184     -12.971 -28.397  26.003  1.00116.79           C  
ANISOU 1131  CD  PRO A 184    10949  22209  11217  -2949   -783    -29       C  
ATOM   1132  N   PHE A 185     -16.151 -30.918  25.075  1.00131.87           N  
ANISOU 1132  N   PHE A 185    12580  24749  12775  -4048   -884    137       N  
ATOM   1133  CA  PHE A 185     -16.740 -31.915  24.200  1.00134.98           C  
ANISOU 1133  CA  PHE A 185    13027  25061  13196  -4381   -948    138       C  
ATOM   1134  C   PHE A 185     -18.062 -32.372  24.809  1.00146.62           C  
ANISOU 1134  C   PHE A 185    14242  27076  14392  -4784   -957    272       C  
ATOM   1135  O   PHE A 185     -18.490 -33.511  24.608  1.00148.97           O  
ANISOU 1135  O   PHE A 185    14616  27282  14706  -5210  -1038    388       O  
ATOM   1136  CB  PHE A 185     -15.760 -33.066  23.918  1.00136.74           C  
ANISOU 1136  CB  PHE A 185    13619  24628  13707  -4539  -1045    223       C  
ATOM   1137  CG  PHE A 185     -15.095 -32.923  22.567  1.00136.26           C  
ANISOU 1137  CG  PHE A 185    13737  24180  13856  -4287  -1052     14       C  
ATOM   1138  CD1 PHE A 185     -14.240 -31.858  22.301  1.00136.06           C  
ANISOU 1138  CD1 PHE A 185    13744  24032  13921  -3835   -985   -121       C  
ATOM   1139  CD2 PHE A 185     -15.340 -33.841  21.553  1.00139.97           C  
ANISOU 1139  CD2 PHE A 185    14333  24429  14419  -4514  -1129    -51       C  
ATOM   1140  CE1 PHE A 185     -13.650 -31.711  21.043  1.00135.28           C  
ANISOU 1140  CE1 PHE A 185    13784  23630  13984  -3621   -987   -299       C  
ATOM   1141  CE2 PHE A 185     -14.746 -33.694  20.295  1.00140.95           C  
ANISOU 1141  CE2 PHE A 185    14597  24252  14707  -4277  -1130   -255       C  
ATOM   1142  CZ  PHE A 185     -13.903 -32.632  20.050  1.00135.87           C  
ANISOU 1142  CZ  PHE A 185    13968  23522  14134  -3835  -1056   -368       C  
ATOM   1143  N   PHE A 186     -18.735 -31.433  25.519  1.00146.82           N  
ANISOU 1143  N   PHE A 186    13946  27688  14152  -4638   -877    241       N  
ATOM   1144  CA  PHE A 186     -20.048 -31.621  26.144  1.00151.54           C  
ANISOU 1144  CA  PHE A 186    14215  28937  14425  -4954   -863    338       C  
ATOM   1145  C   PHE A 186     -21.183 -31.291  25.132  1.00161.33           C  
ANISOU 1145  C   PHE A 186    15216  30575  15506  -4947   -841    155       C  
ATOM   1146  O   PHE A 186     -22.358 -31.281  25.516  1.00163.29           O  
ANISOU 1146  O   PHE A 186    15140  31446  15456  -5153   -819    189       O  
ATOM   1147  CB  PHE A 186     -20.213 -30.749  27.421  1.00153.27           C  
ANISOU 1147  CB  PHE A 186    14183  29637  14415  -4767   -790    365       C  
ATOM   1148  CG  PHE A 186     -18.994 -30.312  28.210  1.00152.41           C  
ANISOU 1148  CG  PHE A 186    14245  29214  14448  -4487   -774    404       C  
ATOM   1149  CD1 PHE A 186     -18.486 -29.023  28.082  1.00152.51           C  
ANISOU 1149  CD1 PHE A 186    14238  29197  14511  -3971   -717    195       C  
ATOM   1150  CD2 PHE A 186     -18.423 -31.152  29.160  1.00155.24           C  
ANISOU 1150  CD2 PHE A 186    14763  29354  14866  -4750   -822    658       C  
ATOM   1151  CE1 PHE A 186     -17.392 -28.600  28.850  1.00151.29           C  
ANISOU 1151  CE1 PHE A 186    14223  28787  14472  -3733   -706    224       C  
ATOM   1152  CE2 PHE A 186     -17.326 -30.730  29.924  1.00156.01           C  
ANISOU 1152  CE2 PHE A 186    14994  29211  15073  -4491   -808    690       C  
ATOM   1153  CZ  PHE A 186     -16.821 -29.456  29.764  1.00151.21           C  
ANISOU 1153  CZ  PHE A 186    14359  28579  14514  -3990   -748    466       C  
ATOM   1154  N   TRP A 187     -20.824 -31.030  23.843  1.00160.90           N  
ANISOU 1154  N   TRP A 187    15310  30189  15636  -4713   -849    -35       N  
ATOM   1155  CA  TRP A 187     -21.733 -30.650  22.751  1.00163.62           C  
ANISOU 1155  CA  TRP A 187    15464  30844  15862  -4644   -834   -222       C  
ATOM   1156  C   TRP A 187     -22.703 -31.799  22.345  1.00173.45           C  
ANISOU 1156  C   TRP A 187    16636  32262  17004  -5171   -899   -147       C  
ATOM   1157  O   TRP A 187     -22.729 -32.237  21.188  1.00173.34           O  
ANISOU 1157  O   TRP A 187    16737  32022  17102  -5245   -945   -253       O  
ATOM   1158  CB  TRP A 187     -20.954 -30.098  21.525  1.00160.11           C  
ANISOU 1158  CB  TRP A 187    15220  29969  15646  -4263   -831   -416       C  
ATOM   1159  CG  TRP A 187     -19.922 -31.018  20.934  1.00160.67           C  
ANISOU 1159  CG  TRP A 187    15668  29359  16021  -4382   -897   -384       C  
ATOM   1160  CD1 TRP A 187     -18.706 -31.328  21.462  1.00162.39           C  
ANISOU 1160  CD1 TRP A 187    16163  29076  16461  -4332   -919   -281       C  
ATOM   1161  CD2 TRP A 187     -19.975 -31.659  19.650  1.00161.27           C  
ANISOU 1161  CD2 TRP A 187    15873  29194  16210  -4513   -953   -488       C  
ATOM   1162  NE1 TRP A 187     -18.023 -32.173  20.620  1.00161.71           N  
ANISOU 1162  NE1 TRP A 187    16369  28457  16617  -4430   -989   -312       N  
ATOM   1163  CE2 TRP A 187     -18.776 -32.391  19.498  1.00164.34           C  
ANISOU 1163  CE2 TRP A 187    16621  28934  16888  -4542  -1011   -446       C  
ATOM   1164  CE3 TRP A 187     -20.933 -31.709  18.621  1.00164.05           C  
ANISOU 1164  CE3 TRP A 187    16062  29835  16434  -4608   -965   -622       C  
ATOM   1165  CZ2 TRP A 187     -18.508 -33.163  18.362  1.00164.25           C  
ANISOU 1165  CZ2 TRP A 187    16812  28555  17042  -4654  -1081   -549       C  
ATOM   1166  CZ3 TRP A 187     -20.663 -32.471  17.493  1.00165.97           C  
ANISOU 1166  CZ3 TRP A 187    16508  29715  16840  -4736  -1031   -715       C  
ATOM   1167  CH2 TRP A 187     -19.473 -33.202  17.381  1.00165.79           C  
ANISOU 1167  CH2 TRP A 187    16844  29047  17103  -4761  -1090   -684       C  
ATOM   1168  N   ARG A 188     -23.559 -32.221  23.296  1.00173.07           N  
ANISOU 1168  N   ARG A 188    16367  32676  16716  -5538   -903     26       N  
ATOM   1169  CA  ARG A 188     -24.566 -33.258  23.078  1.00176.48           C  
ANISOU 1169  CA  ARG A 188    16691  33352  17012  -6083   -967    125       C  
ATOM   1170  C   ARG A 188     -25.804 -32.622  22.421  1.00178.97           C  
ANISOU 1170  C   ARG A 188    16952  33557  17490  -5635   -917    -71       C  
ATOM   1171  O   ARG A 188     -26.874 -32.532  23.032  1.00179.13           O  
ANISOU 1171  O   ARG A 188    16825  33771  17464  -5602   -883    -24       O  
ATOM   1172  CB  ARG A 188     -24.910 -33.969  24.399  1.00178.07           C  
ANISOU 1172  CB  ARG A 188    16934  33483  17243  -6351   -985    394       C  
ATOM   1173  N   GLN A 189     -25.629 -32.151  21.169  1.00176.89           N  
ANISOU 1173  N   GLN A 189    16515  33683  17011  -5618   -919   -281       N  
ATOM   1174  CA  GLN A 189     -26.660 -31.488  20.367  1.00175.89           C  
ANISOU 1174  CA  GLN A 189    16281  33623  16926  -5271   -890   -461       C  
ATOM   1175  C   GLN A 189     -26.466 -31.762  18.872  1.00178.89           C  
ANISOU 1175  C   GLN A 189    16904  33503  17564  -5171   -943   -606       C  
ATOM   1176  O   GLN A 189     -27.452 -31.815  18.130  1.00178.86           O  
ANISOU 1176  O   GLN A 189    16765  33700  17495  -5213   -961   -695       O  
ATOM   1177  CB  GLN A 189     -26.650 -29.974  20.628  1.00175.77           C  
ANISOU 1177  CB  GLN A 189    16044  33991  16748  -4757   -807   -598       C  
ATOM   1178  N   ALA A 190     -25.199 -31.918  18.433  1.00176.68           N  
ANISOU 1178  N   ALA A 190    16663  33302  17167  -5351   -962   -658       N  
ATOM   1179  CA  ALA A 190     -24.844 -32.197  17.040  1.00210.39           C  
ANISOU 1179  CA  ALA A 190    22041  35076  22821  -4305  -1038   -715       C  
ATOM   1180  C   ALA A 190     -23.935 -33.425  16.922  1.00239.70           C  
ANISOU 1180  C   ALA A 190    26887  36237  27952  -3488  -1144   -591       C  
ATOM   1181  O   ALA A 190     -23.479 -33.972  17.927  1.00210.75           O  
ANISOU 1181  O   ALA A 190    22340  34773  22962  -4902  -1131   -522       O  
ATOM   1182  CB  ALA A 190     -24.166 -30.988  16.421  1.00209.90           C  
ANISOU 1182  CB  ALA A 190    21862  35307  22583  -4005   -981   -863       C  
ATOM   1183  N   SER A 197     -24.097 -22.564  10.937  1.00 96.35           N  
ANISOU 1183  N   SER A 197     6263  23282   7063  -1556   -865  -1793       N  
ATOM   1184  CA  SER A 197     -23.993 -21.137  10.630  1.00 95.52           C  
ANISOU 1184  CA  SER A 197     6131  23212   6952  -1072   -891  -1824       C  
ATOM   1185  C   SER A 197     -23.010 -20.404  11.563  1.00 97.94           C  
ANISOU 1185  C   SER A 197     6614  23168   7429   -818   -877  -1766       C  
ATOM   1186  O   SER A 197     -22.440 -19.384  11.171  1.00 96.35           O  
ANISOU 1186  O   SER A 197     6526  22758   7326   -467   -907  -1764       O  
ATOM   1187  CB  SER A 197     -25.362 -20.473  10.711  1.00101.16           C  
ANISOU 1187  CB  SER A 197     6494  24553   7389   -905   -920  -1900       C  
ATOM   1188  N   GLU A 198     -22.834 -20.907  12.797  1.00 94.50           N  
ANISOU 1188  N   GLU A 198     6197  22686   7021  -1005   -839  -1711       N  
ATOM   1189  CA  GLU A 198     -21.931 -20.335  13.802  1.00 92.25           C  
ANISOU 1189  CA  GLU A 198     6064  22103   6883   -811   -825  -1662       C  
ATOM   1190  C   GLU A 198     -20.994 -21.396  14.341  1.00 93.32           C  
ANISOU 1190  C   GLU A 198     6427  21833   7197  -1121   -787  -1564       C  
ATOM   1191  O   GLU A 198     -21.419 -22.530  14.593  1.00 93.53           O  
ANISOU 1191  O   GLU A 198     6400  21975   7160  -1506   -774  -1526       O  
ATOM   1192  CB  GLU A 198     -22.719 -19.698  14.958  1.00 95.24           C  
ANISOU 1192  CB  GLU A 198     6197  22912   7076   -660   -825  -1704       C  
ATOM   1193  N   CYS A 199     -19.717 -21.020  14.523  1.00 87.02           N  
ANISOU 1193  N   CYS A 199     5883  20560   6622   -954   -782  -1518       N  
ATOM   1194  CA  CYS A 199     -18.666 -21.898  15.032  1.00 85.00           C  
ANISOU 1194  CA  CYS A 199     5862  19879   6555  -1177   -756  -1427       C  
ATOM   1195  C   CYS A 199     -17.874 -21.160  16.128  1.00 86.91           C  
ANISOU 1195  C   CYS A 199     6199  19926   6899   -960   -745  -1385       C  
ATOM   1196  O   CYS A 199     -17.059 -20.284  15.839  1.00 84.59           O  
ANISOU 1196  O   CYS A 199     6048  19351   6743   -679   -759  -1394       O  
ATOM   1197  CB  CYS A 199     -17.775 -22.371  13.888  1.00 83.72           C  
ANISOU 1197  CB  CYS A 199     5927  19312   6572  -1230   -762  -1429       C  
ATOM   1198  SG  CYS A 199     -16.534 -23.608  14.351  1.00 86.49           S  
ANISOU 1198  SG  CYS A 199     6563  19147   7153  -1500   -748  -1340       S  
ATOM   1199  N   VAL A 200     -18.200 -21.467  17.394  1.00 84.12           N  
ANISOU 1199  N   VAL A 200     5741  19767   6453  -1098   -726  -1340       N  
ATOM   1200  CA  VAL A 200     -17.610 -20.861  18.596  1.00 82.78           C  
ANISOU 1200  CA  VAL A 200     5617  19501   6334   -929   -716  -1312       C  
ATOM   1201  C   VAL A 200     -17.392 -21.957  19.659  1.00 88.46           C  
ANISOU 1201  C   VAL A 200     6376  20175   7059  -1270   -690  -1190       C  
ATOM   1202  O   VAL A 200     -18.134 -22.950  19.668  1.00 89.73           O  
ANISOU 1202  O   VAL A 200     6435  20551   7107  -1610   -686  -1142       O  
ATOM   1203  CB  VAL A 200     -18.447 -19.670  19.151  1.00 86.91           C  
ANISOU 1203  CB  VAL A 200     5902  20446   6672   -619   -734  -1416       C  
ATOM   1204  CG1 VAL A 200     -18.192 -18.387  18.363  1.00 85.49           C  
ANISOU 1204  CG1 VAL A 200     5788  20123   6572   -214   -782  -1502       C  
ATOM   1205  CG2 VAL A 200     -19.934 -19.993  19.185  1.00 89.23           C  
ANISOU 1205  CG2 VAL A 200     5881  21332   6689   -766   -729  -1462       C  
ATOM   1206  N   VAL A 201     -16.363 -21.795  20.533  1.00 84.62           N  
ANISOU 1206  N   VAL A 201     6044  19400   6707  -1193   -682  -1129       N  
ATOM   1207  CA  VAL A 201     -16.051 -22.810  21.555  1.00 85.37           C  
ANISOU 1207  CA  VAL A 201     6198  19419   6818  -1496   -668   -991       C  
ATOM   1208  C   VAL A 201     -17.119 -22.781  22.672  1.00 92.91           C  
ANISOU 1208  C   VAL A 201     6870  20923   7507  -1597   -651   -975       C  
ATOM   1209  O   VAL A 201     -17.694 -21.723  22.967  1.00 92.61           O  
ANISOU 1209  O   VAL A 201     6638  21227   7322  -1319   -649  -1092       O  
ATOM   1210  CB  VAL A 201     -14.592 -22.782  22.125  1.00 86.76           C  
ANISOU 1210  CB  VAL A 201     6623  19129   7212  -1410   -667   -919       C  
ATOM   1211  CG1 VAL A 201     -13.545 -22.657  21.021  1.00 84.26           C  
ANISOU 1211  CG1 VAL A 201     6544  18343   7127  -1275   -679   -950       C  
ATOM   1212  CG2 VAL A 201     -14.397 -21.710  23.177  1.00 86.01           C  
ANISOU 1212  CG2 VAL A 201     6452  19164   7064  -1136   -661   -964       C  
ATOM   1213  N   ASN A 202     -17.397 -23.970  23.255  1.00 92.52           N  
ANISOU 1213  N   ASN A 202     6798  20963   7392  -2000   -648   -831       N  
ATOM   1214  CA  ASN A 202     -18.387 -24.163  24.315  1.00 95.45           C  
ANISOU 1214  CA  ASN A 202     6896  21878   7493  -2182   -630   -777       C  
ATOM   1215  C   ASN A 202     -18.071 -23.252  25.505  1.00100.23           C  
ANISOU 1215  C   ASN A 202     7426  22626   8033  -1912   -610   -813       C  
ATOM   1216  O   ASN A 202     -16.957 -23.267  26.041  1.00 98.88           O  
ANISOU 1216  O   ASN A 202     7459  22082   8028  -1857   -614   -745       O  
ATOM   1217  CB  ASN A 202     -18.468 -25.629  24.738  1.00 98.19           C  
ANISOU 1217  CB  ASN A 202     7305  22171   7833  -2679   -646   -571       C  
ATOM   1218  CG  ASN A 202     -19.692 -25.952  25.556  1.00125.80           C  
ANISOU 1218  CG  ASN A 202    10486  26295  11017  -2949   -631   -500       C  
ATOM   1219  OD1 ASN A 202     -19.608 -26.201  26.762  1.00120.89           O  
ANISOU 1219  OD1 ASN A 202     9807  25829  10297  -3083   -620   -370       O  
ATOM   1220  ND2 ASN A 202     -20.857 -25.953  24.920  1.00120.95           N  
ANISOU 1220  ND2 ASN A 202     9645  26088  10222  -3038   -629   -580       N  
ATOM   1221  N   THR A 203     -19.055 -22.415  25.853  1.00 98.24           N  
ANISOU 1221  N   THR A 203     6874  22918   7535  -1717   -597   -945       N  
ATOM   1222  CA  THR A 203     -19.009 -21.383  26.886  1.00 97.91           C  
ANISOU 1222  CA  THR A 203     6704  23112   7385  -1405   -589  -1048       C  
ATOM   1223  C   THR A 203     -20.022 -21.719  28.032  1.00103.86           C  
ANISOU 1223  C   THR A 203     7130  24526   7807  -1615   -559   -999       C  
ATOM   1224  O   THR A 203     -20.334 -20.855  28.861  1.00105.12           O  
ANISOU 1224  O   THR A 203     7092  25054   7795  -1353   -552  -1128       O  
ATOM   1225  CB  THR A 203     -19.276 -20.022  26.175  1.00107.05           C  
ANISOU 1225  CB  THR A 203     7801  24324   8549   -936   -619  -1275       C  
ATOM   1226  OG1 THR A 203     -18.896 -18.928  27.001  1.00107.22           O  
ANISOU 1226  OG1 THR A 203     7798  24383   8558   -579   -635  -1399       O  
ATOM   1227  CG2 THR A 203     -20.723 -19.860  25.662  1.00108.95           C  
ANISOU 1227  CG2 THR A 203     7735  25119   8543   -923   -621  -1379       C  
ATOM   1228  N   ASP A 204     -20.510 -22.982  28.075  1.00 99.97           N  
ANISOU 1228  N   ASP A 204     6585  24175   7223  -2095   -548   -814       N  
ATOM   1229  CA  ASP A 204     -21.495 -23.466  29.048  1.00101.71           C  
ANISOU 1229  CA  ASP A 204     6493  25032   7118  -2384   -521   -722       C  
ATOM   1230  C   ASP A 204     -20.948 -23.522  30.481  1.00104.77           C  
ANISOU 1230  C   ASP A 204     6883  25479   7446  -2426   -505   -613       C  
ATOM   1231  O   ASP A 204     -21.623 -23.055  31.396  1.00106.09           O  
ANISOU 1231  O   ASP A 204     6744  26240   7324  -2346   -477   -680       O  
ATOM   1232  CB  ASP A 204     -22.041 -24.853  28.641  1.00104.67           C  
ANISOU 1232  CB  ASP A 204     6864  25454   7452  -2927   -533   -526       C  
ATOM   1233  CG  ASP A 204     -23.025 -24.861  27.474  1.00109.63           C  
ANISOU 1233  CG  ASP A 204     7343  26314   7996  -2963   -542   -636       C  
ATOM   1234  OD1 ASP A 204     -23.795 -23.881  27.332  1.00109.37           O  
ANISOU 1234  OD1 ASP A 204     7048  26728   7781  -2642   -527   -838       O  
ATOM   1235  OD2 ASP A 204     -23.064 -25.870  26.739  1.00113.54           O  
ANISOU 1235  OD2 ASP A 204     7975  26569   8596  -3315   -572   -524       O  
ATOM   1236  N   HIS A 205     -19.738 -24.078  30.673  1.00 99.83           N  
ANISOU 1236  N   HIS A 205     6584  24270   7077  -2536   -524   -456       N  
ATOM   1237  CA  HIS A 205     -19.110 -24.243  31.989  1.00 99.73           C  
ANISOU 1237  CA  HIS A 205     6604  24263   7028  -2602   -517   -324       C  
ATOM   1238  C   HIS A 205     -18.097 -23.109  32.257  1.00 99.55           C  
ANISOU 1238  C   HIS A 205     6719  23945   7162  -2135   -522   -490       C  
ATOM   1239  O   HIS A 205     -17.039 -23.053  31.626  1.00 97.31           O  
ANISOU 1239  O   HIS A 205     6746  23043   7184  -2014   -547   -491       O  
ATOM   1240  CB  HIS A 205     -18.463 -25.645  32.106  1.00100.88           C  
ANISOU 1240  CB  HIS A 205     7008  23985   7336  -3041   -552    -27       C  
ATOM   1241  CG  HIS A 205     -19.432 -26.782  31.892  1.00107.59           C  
ANISOU 1241  CG  HIS A 205     7747  25090   8044  -3536   -567    149       C  
ATOM   1242  ND1 HIS A 205     -19.887 -27.557  32.951  1.00112.72           N  
ANISOU 1242  ND1 HIS A 205     8241  26123   8464  -3930   -569    382       N  
ATOM   1243  CD2 HIS A 205     -20.024 -27.220  30.753  1.00109.80           C  
ANISOU 1243  CD2 HIS A 205     8039  25312   8368  -3699   -587    120       C  
ATOM   1244  CE1 HIS A 205     -20.724 -28.438  32.421  1.00114.02           C  
ANISOU 1244  CE1 HIS A 205     8341  26425   8555  -4331   -594    494       C  
ATOM   1245  NE2 HIS A 205     -20.835 -28.276  31.103  1.00112.76           N  
ANISOU 1245  NE2 HIS A 205     8279  26007   8556  -4206   -606    333       N  
ATOM   1246  N   ILE A 206     -18.458 -22.187  33.177  1.00 95.43           N  
ANISOU 1246  N   ILE A 206     5952  23892   6417  -1873   -502   -644       N  
ATOM   1247  CA  ILE A 206     -17.657 -21.018  33.584  1.00 93.10           C  
ANISOU 1247  CA  ILE A 206     5742  23409   6224  -1432   -518   -829       C  
ATOM   1248  C   ILE A 206     -16.301 -21.460  34.195  1.00 94.38           C  
ANISOU 1248  C   ILE A 206     6176  23101   6582  -1532   -531   -658       C  
ATOM   1249  O   ILE A 206     -15.289 -20.786  33.999  1.00 91.27           O  
ANISOU 1249  O   ILE A 206     5998  22262   6419  -1248   -556   -756       O  
ATOM   1250  CB  ILE A 206     -18.478 -20.110  34.568  1.00 98.38           C  
ANISOU 1250  CB  ILE A 206     6054  24765   6563  -1183   -502  -1031       C  
ATOM   1251  CG1 ILE A 206     -17.769 -18.770  34.900  1.00 97.57           C  
ANISOU 1251  CG1 ILE A 206     6034  24470   6568   -686   -540  -1278       C  
ATOM   1252  CG2 ILE A 206     -18.898 -20.843  35.847  1.00100.71           C  
ANISOU 1252  CG2 ILE A 206     6121  25584   6562  -1509   -465   -858       C  
ATOM   1253  CD1 ILE A 206     -18.107 -17.612  33.980  1.00107.89           C  
ANISOU 1253  CD1 ILE A 206     7322  25731   7940   -266   -583  -1547       C  
ATOM   1254  N   LEU A 207     -16.307 -22.590  34.928  1.00 92.30           N  
ANISOU 1254  N   LEU A 207     5896  22951   6222  -1943   -520   -394       N  
ATOM   1255  CA  LEU A 207     -15.165 -23.179  35.615  1.00 91.21           C  
ANISOU 1255  CA  LEU A 207     5981  22448   6227  -2081   -540   -196       C  
ATOM   1256  C   LEU A 207     -14.099 -23.631  34.612  1.00 93.16           C  
ANISOU 1256  C   LEU A 207     6603  21944   6849  -2096   -575   -124       C  
ATOM   1257  O   LEU A 207     -12.922 -23.378  34.846  1.00 90.36           O  
ANISOU 1257  O   LEU A 207     6452  21195   6685  -1929   -594   -127       O  
ATOM   1258  CB  LEU A 207     -15.643 -24.347  36.501  1.00 93.95           C  
ANISOU 1258  CB  LEU A 207     6205  23131   6358  -2549   -535     93       C  
ATOM   1259  CG  LEU A 207     -14.668 -24.970  37.518  1.00 98.52           C  
ANISOU 1259  CG  LEU A 207     6939  23503   6992  -2707   -561    325       C  
ATOM   1260  CD1 LEU A 207     -13.896 -23.917  38.307  1.00 97.30           C  
ANISOU 1260  CD1 LEU A 207     6786  23334   6849  -2321   -556    152       C  
ATOM   1261  CD2 LEU A 207     -15.411 -25.882  38.477  1.00103.89           C  
ANISOU 1261  CD2 LEU A 207     7408  24696   7370  -3130   -556    583       C  
ATOM   1262  N   TYR A 208     -14.500 -24.264  33.490  1.00 90.66           N  
ANISOU 1262  N   TYR A 208     6363  21455   6628  -2281   -585    -79       N  
ATOM   1263  CA  TYR A 208     -13.530 -24.666  32.471  1.00 88.15           C  
ANISOU 1263  CA  TYR A 208     6379  20468   6647  -2271   -617    -45       C  
ATOM   1264  C   TYR A 208     -13.058 -23.419  31.711  1.00 88.92           C  
ANISOU 1264  C   TYR A 208     6552  20335   6899  -1829   -613   -293       C  
ATOM   1265  O   TYR A 208     -11.859 -23.273  31.486  1.00 87.30           O  
ANISOU 1265  O   TYR A 208     6590  19642   6937  -1689   -632   -292       O  
ATOM   1266  CB  TYR A 208     -14.092 -25.737  31.508  1.00 90.53           C  
ANISOU 1266  CB  TYR A 208     6740  20662   6996  -2601   -638     58       C  
ATOM   1267  CG  TYR A 208     -13.380 -25.750  30.171  1.00 90.84           C  
ANISOU 1267  CG  TYR A 208     7037  20149   7328  -2467   -659    -28       C  
ATOM   1268  CD1 TYR A 208     -12.085 -26.255  30.051  1.00 91.44           C  
ANISOU 1268  CD1 TYR A 208     7416  19657   7672  -2471   -695     65       C  
ATOM   1269  CD2 TYR A 208     -13.964 -25.176  29.042  1.00 91.38           C  
ANISOU 1269  CD2 TYR A 208     7032  20294   7393  -2303   -644   -211       C  
ATOM   1270  CE1 TYR A 208     -11.391 -26.188  28.844  1.00 90.52           C  
ANISOU 1270  CE1 TYR A 208     7508  19086   7798  -2320   -708    -31       C  
ATOM   1271  CE2 TYR A 208     -13.286 -25.119  27.825  1.00 90.50           C  
ANISOU 1271  CE2 TYR A 208     7140  19719   7527  -2167   -660   -291       C  
ATOM   1272  CZ  TYR A 208     -11.997 -25.621  27.731  1.00 97.49           C  
ANISOU 1272  CZ  TYR A 208     8311  20066   8663  -2177   -689   -205       C  
ATOM   1273  OH  TYR A 208     -11.335 -25.567  26.526  1.00 97.18           O  
ANISOU 1273  OH  TYR A 208     8462  19623   8840  -2044   -700   -290       O  
ATOM   1274  N   THR A 209     -14.002 -22.536  31.310  1.00 84.09           N  
ANISOU 1274  N   THR A 209     5730  20078   6142  -1617   -596   -493       N  
ATOM   1275  CA  THR A 209     -13.726 -21.281  30.602  1.00 81.19           C  
ANISOU 1275  CA  THR A 209     5416  19537   5895  -1202   -608   -718       C  
ATOM   1276  C   THR A 209     -12.586 -20.509  31.304  1.00 82.49           C  
ANISOU 1276  C   THR A 209     5707  19457   6180   -940   -626   -777       C  
ATOM   1277  O   THR A 209     -11.640 -20.096  30.636  1.00 79.40           O  
ANISOU 1277  O   THR A 209     5532  18609   6027   -756   -648   -828       O  
ATOM   1278  CB  THR A 209     -15.023 -20.467  30.487  1.00 88.91           C  
ANISOU 1278  CB  THR A 209     6099  21047   6636  -1017   -600   -907       C  
ATOM   1279  OG1 THR A 209     -15.887 -21.139  29.564  1.00 92.83           O  
ANISOU 1279  OG1 THR A 209     6522  21674   7075  -1244   -591   -861       O  
ATOM   1280  CG2 THR A 209     -14.793 -19.021  30.030  1.00 83.04           C  
ANISOU 1280  CG2 THR A 209     5395  20166   5989   -556   -635  -1138       C  
ATOM   1281  N   VAL A 210     -12.642 -20.376  32.642  1.00 80.80           N  
ANISOU 1281  N   VAL A 210     5354  19554   5792   -947   -617   -761       N  
ATOM   1282  CA  VAL A 210     -11.587 -19.676  33.353  1.00 79.79           C  
ANISOU 1282  CA  VAL A 210     5335  19220   5763   -718   -640   -825       C  
ATOM   1283  C   VAL A 210     -10.331 -20.587  33.463  1.00 82.11           C  
ANISOU 1283  C   VAL A 210     5891  19036   6269   -916   -648   -612       C  
ATOM   1284  O   VAL A 210      -9.235 -20.082  33.237  1.00 80.44           O  
ANISOU 1284  O   VAL A 210     5873  18421   6271   -726   -673   -664       O  
ATOM   1285  CB  VAL A 210     -12.037 -19.060  34.697  1.00 86.14           C  
ANISOU 1285  CB  VAL A 210     5892  20533   6303   -593   -635   -933       C  
ATOM   1286  CG1 VAL A 210     -12.360 -20.125  35.734  1.00 88.72           C  
ANISOU 1286  CG1 VAL A 210     6085  21204   6420   -950   -604   -717       C  
ATOM   1287  CG2 VAL A 210     -10.999 -18.081  35.229  1.00 84.63           C  
ANISOU 1287  CG2 VAL A 210     5817  20108   6232   -294   -674  -1067       C  
ATOM   1288  N   TYR A 211     -10.478 -21.916  33.695  1.00 78.89           N  
ANISOU 1288  N   TYR A 211     5502  18651   5821  -1291   -639   -377       N  
ATOM   1289  CA  TYR A 211      -9.314 -22.816  33.766  1.00 77.34           C  
ANISOU 1289  CA  TYR A 211     5562  17993   5832  -1456   -664   -180       C  
ATOM   1290  C   TYR A 211      -8.521 -22.770  32.452  1.00 78.81           C  
ANISOU 1290  C   TYR A 211     5993  17640   6309  -1342   -680   -231       C  
ATOM   1291  O   TYR A 211      -7.290 -22.731  32.488  1.00 77.81           O  
ANISOU 1291  O   TYR A 211     6061  17128   6377  -1249   -701   -201       O  
ATOM   1292  CB  TYR A 211      -9.706 -24.272  34.129  1.00 80.45           C  
ANISOU 1292  CB  TYR A 211     5951  18473   6142  -1884   -675     85       C  
ATOM   1293  CG  TYR A 211      -8.719 -25.320  33.649  1.00 81.65           C  
ANISOU 1293  CG  TYR A 211     6399  18068   6555  -2045   -719    255       C  
ATOM   1294  CD1 TYR A 211      -8.986 -26.090  32.521  1.00 83.10           C  
ANISOU 1294  CD1 TYR A 211     6697  18021   6858  -2216   -737    290       C  
ATOM   1295  CD2 TYR A 211      -7.486 -25.494  34.284  1.00 82.15           C  
ANISOU 1295  CD2 TYR A 211     6628  17834   6750  -1996   -750    354       C  
ATOM   1296  CE1 TYR A 211      -8.061 -27.016  32.041  1.00 83.84           C  
ANISOU 1296  CE1 TYR A 211     7064  17597   7195  -2320   -788    406       C  
ATOM   1297  CE2 TYR A 211      -6.547 -26.413  33.806  1.00 82.26           C  
ANISOU 1297  CE2 TYR A 211     6910  17339   7008  -2094   -799    483       C  
ATOM   1298  CZ  TYR A 211      -6.843 -27.176  32.685  1.00 90.32           C  
ANISOU 1298  CZ  TYR A 211     8042  18131   8143  -2250   -820    502       C  
ATOM   1299  OH  TYR A 211      -5.943 -28.099  32.200  1.00 90.26           O  
ANISOU 1299  OH  TYR A 211     8295  17628   8371  -2325   -878    601       O  
ATOM   1300  N   SER A 212      -9.222 -22.761  31.310  1.00 74.28           N  
ANISOU 1300  N   SER A 212     5394  17079   5749  -1350   -670   -309       N  
ATOM   1301  CA  SER A 212      -8.608 -22.716  29.988  1.00 71.83           C  
ANISOU 1301  CA  SER A 212     5281  16336   5676  -1252   -681   -365       C  
ATOM   1302  C   SER A 212      -7.832 -21.407  29.779  1.00 74.53           C  
ANISOU 1302  C   SER A 212     5689  16493   6136   -890   -688   -527       C  
ATOM   1303  O   SER A 212      -6.753 -21.435  29.199  1.00 71.71           O  
ANISOU 1303  O   SER A 212     5533  15719   5994   -820   -702   -514       O  
ATOM   1304  CB  SER A 212      -9.667 -22.884  28.902  1.00 74.67           C  
ANISOU 1304  CB  SER A 212     5554  16842   5974  -1332   -670   -425       C  
ATOM   1305  OG  SER A 212     -10.431 -21.702  28.740  1.00 80.83           O  
ANISOU 1305  OG  SER A 212     6149  17940   6621  -1083   -658   -608       O  
ATOM   1306  N   THR A 213      -8.379 -20.278  30.265  1.00 73.04           N  
ANISOU 1306  N   THR A 213     5328  16620   5802   -667   -689   -680       N  
ATOM   1307  CA  THR A 213      -7.794 -18.942  30.133  1.00 72.33           C  
ANISOU 1307  CA  THR A 213     5292  16380   5808   -328   -717   -844       C  
ATOM   1308  C   THR A 213      -6.537 -18.804  31.053  1.00 75.79           C  
ANISOU 1308  C   THR A 213     5850  16603   6346   -277   -735   -800       C  
ATOM   1309  O   THR A 213      -5.555 -18.161  30.673  1.00 74.19           O  
ANISOU 1309  O   THR A 213     5798  16067   6324   -108   -761   -852       O  
ATOM   1310  CB  THR A 213      -8.910 -17.892  30.381  1.00 86.05           C  
ANISOU 1310  CB  THR A 213     6806  18541   7349   -113   -729  -1032       C  
ATOM   1311  OG1 THR A 213      -8.883 -16.898  29.361  1.00 89.29           O  
ANISOU 1311  OG1 THR A 213     7280  18779   7869    142   -765  -1167       O  
ATOM   1312  CG2 THR A 213      -8.876 -17.254  31.764  1.00 84.40           C  
ANISOU 1312  CG2 THR A 213     6477  18589   7003     24   -745  -1120       C  
ATOM   1313  N   VAL A 214      -6.570 -19.440  32.231  1.00 72.88           N  
ANISOU 1313  N   VAL A 214     5404  16438   5850   -442   -723   -690       N  
ATOM   1314  CA  VAL A 214      -5.485 -19.416  33.210  1.00 71.75           C  
ANISOU 1314  CA  VAL A 214     5341  16159   5760   -418   -742   -635       C  
ATOM   1315  C   VAL A 214      -4.370 -20.368  32.760  1.00 76.49           C  
ANISOU 1315  C   VAL A 214     6168  16317   6577   -564   -747   -466       C  
ATOM   1316  O   VAL A 214      -3.208 -19.961  32.694  1.00 76.05           O  
ANISOU 1316  O   VAL A 214     6252  15958   6685   -432   -769   -489       O  
ATOM   1317  CB  VAL A 214      -6.003 -19.764  34.634  1.00 76.17           C  
ANISOU 1317  CB  VAL A 214     5717  17150   6074   -549   -730   -565       C  
ATOM   1318  CG1 VAL A 214      -4.848 -20.003  35.600  1.00 75.42           C  
ANISOU 1318  CG1 VAL A 214     5717  16905   6035   -580   -751   -457       C  
ATOM   1319  CG2 VAL A 214      -6.945 -18.684  35.167  1.00 76.77           C  
ANISOU 1319  CG2 VAL A 214     5560  17676   5935   -340   -732   -778       C  
ATOM   1320  N   GLY A 215      -4.737 -21.616  32.464  1.00 73.40           N  
ANISOU 1320  N   GLY A 215     5808  15901   6180   -831   -737   -308       N  
ATOM   1321  CA  GLY A 215      -3.812 -22.661  32.045  1.00 72.31           C  
ANISOU 1321  CA  GLY A 215     5879  15363   6233   -972   -756   -157       C  
ATOM   1322  C   GLY A 215      -3.066 -22.325  30.775  1.00 74.67           C  
ANISOU 1322  C   GLY A 215     6336  15288   6749   -821   -758   -246       C  
ATOM   1323  O   GLY A 215      -1.886 -22.657  30.657  1.00 73.58           O  
ANISOU 1323  O   GLY A 215     6359  14821   6778   -802   -777   -186       O  
ATOM   1324  N   ALA A 216      -3.745 -21.622  29.838  1.00 70.93           N  
ANISOU 1324  N   ALA A 216     5801  14892   6257   -704   -740   -389       N  
ATOM   1325  CA  ALA A 216      -3.211 -21.216  28.535  1.00 69.00           C  
ANISOU 1325  CA  ALA A 216     5677  14359   6182   -570   -740   -469       C  
ATOM   1326  C   ALA A 216      -2.542 -19.846  28.526  1.00 71.06           C  
ANISOU 1326  C   ALA A 216     5959  14531   6510   -302   -756   -590       C  
ATOM   1327  O   ALA A 216      -1.615 -19.673  27.737  1.00 71.14           O  
ANISOU 1327  O   ALA A 216     6100  14248   6682   -226   -762   -599       O  
ATOM   1328  CB  ALA A 216      -4.308 -21.226  27.485  1.00 70.20           C  
ANISOU 1328  CB  ALA A 216     5757  14643   6273   -605   -724   -535       C  
ATOM   1329  N   PHE A 217      -3.003 -18.868  29.331  1.00 65.79           N  
ANISOU 1329  N   PHE A 217     5165  14113   5719   -160   -770   -690       N  
ATOM   1330  CA  PHE A 217      -2.394 -17.545  29.264  1.00 63.84           C  
ANISOU 1330  CA  PHE A 217     4961  13743   5553     84   -806   -812       C  
ATOM   1331  C   PHE A 217      -1.886 -17.003  30.599  1.00 68.04           C  
ANISOU 1331  C   PHE A 217     5460  14351   6041    169   -835   -849       C  
ATOM   1332  O   PHE A 217      -0.687 -16.756  30.712  1.00 68.10           O  
ANISOU 1332  O   PHE A 217     5584  14107   6183    218   -856   -830       O  
ATOM   1333  CB  PHE A 217      -3.363 -16.542  28.637  1.00 65.92           C  
ANISOU 1333  CB  PHE A 217     5137  14159   5750    257   -827   -956       C  
ATOM   1334  CG  PHE A 217      -2.880 -15.111  28.603  1.00 67.27           C  
ANISOU 1334  CG  PHE A 217     5362  14196   6001    508   -889  -1082       C  
ATOM   1335  CD1 PHE A 217      -3.305 -14.192  29.561  1.00 71.85           C  
ANISOU 1335  CD1 PHE A 217     5839  14987   6473    677   -935  -1223       C  
ATOM   1336  CD2 PHE A 217      -2.026 -14.671  27.596  1.00 68.00           C  
ANISOU 1336  CD2 PHE A 217     5605  13962   6271    571   -912  -1064       C  
ATOM   1337  CE1 PHE A 217      -2.862 -12.868  29.532  1.00 72.70           C  
ANISOU 1337  CE1 PHE A 217     6020  14930   6671    902  -1014  -1346       C  
ATOM   1338  CE2 PHE A 217      -1.589 -13.345  27.562  1.00 71.09           C  
ANISOU 1338  CE2 PHE A 217     6059  14210   6741    771   -985  -1160       C  
ATOM   1339  CZ  PHE A 217      -2.015 -12.451  28.527  1.00 70.82           C  
ANISOU 1339  CZ  PHE A 217     5946  14341   6620    936  -1043  -1303       C  
ATOM   1340  N   TYR A 218      -2.777 -16.756  31.575  1.00 64.29           N  
ANISOU 1340  N   TYR A 218     4815  14243   5369    198   -837   -918       N  
ATOM   1341  CA  TYR A 218      -2.426 -16.123  32.845  1.00 63.41           C  
ANISOU 1341  CA  TYR A 218     4645  14262   5184    306   -870   -996       C  
ATOM   1342  C   TYR A 218      -1.340 -16.859  33.620  1.00 68.20           C  
ANISOU 1342  C   TYR A 218     5328  14743   5840    174   -865   -851       C  
ATOM   1343  O   TYR A 218      -0.481 -16.184  34.198  1.00 68.14           O  
ANISOU 1343  O   TYR A 218     5360  14647   5882    291   -904   -917       O  
ATOM   1344  CB  TYR A 218      -3.662 -15.913  33.710  1.00 65.25           C  
ANISOU 1344  CB  TYR A 218     4654  14976   5163    339   -864  -1092       C  
ATOM   1345  CG  TYR A 218      -4.646 -14.947  33.088  1.00 65.81           C  
ANISOU 1345  CG  TYR A 218     4640  15181   5182    546   -891  -1275       C  
ATOM   1346  CD1 TYR A 218      -4.454 -13.570  33.174  1.00 67.22           C  
ANISOU 1346  CD1 TYR A 218     4849  15279   5414    828   -966  -1472       C  
ATOM   1347  CD2 TYR A 218      -5.780 -15.407  32.428  1.00 66.95           C  
ANISOU 1347  CD2 TYR A 218     4679  15533   5225    460   -855  -1253       C  
ATOM   1348  CE1 TYR A 218      -5.368 -12.676  32.619  1.00 68.57           C  
ANISOU 1348  CE1 TYR A 218     4954  15557   5543   1042  -1009  -1637       C  
ATOM   1349  CE2 TYR A 218      -6.707 -14.523  31.877  1.00 68.31           C  
ANISOU 1349  CE2 TYR A 218     4761  15854   5339    669   -887  -1419       C  
ATOM   1350  CZ  TYR A 218      -6.499 -13.158  31.974  1.00 73.84           C  
ANISOU 1350  CZ  TYR A 218     5501  16457   6099    971   -967  -1609       C  
ATOM   1351  OH  TYR A 218      -7.412 -12.295  31.412  1.00 71.57           O  
ANISOU 1351  OH  TYR A 218     5139  16292   5762   1198  -1016  -1767       O  
ATOM   1352  N   PHE A 219      -1.336 -18.208  33.619  1.00 65.79           N  
ANISOU 1352  N   PHE A 219     5054  14411   5533    -63   -830   -659       N  
ATOM   1353  CA  PHE A 219      -0.257 -18.942  34.286  1.00 66.40           C  
ANISOU 1353  CA  PHE A 219     5220  14337   5673   -168   -840   -509       C  
ATOM   1354  C   PHE A 219       1.052 -18.696  33.472  1.00 70.79           C  
ANISOU 1354  C   PHE A 219     5956  14475   6467    -77   -857   -516       C  
ATOM   1355  O   PHE A 219       1.950 -18.086  34.060  1.00 70.94           O  
ANISOU 1355  O   PHE A 219     6000  14426   6527     28   -889   -562       O  
ATOM   1356  CB  PHE A 219      -0.590 -20.439  34.510  1.00 69.15           C  
ANISOU 1356  CB  PHE A 219     5571  14737   5964   -439   -822   -294       C  
ATOM   1357  CG  PHE A 219       0.480 -21.331  35.120  1.00 70.65           C  
ANISOU 1357  CG  PHE A 219     5874  14739   6233   -544   -847   -116       C  
ATOM   1358  CD1 PHE A 219       1.453 -20.808  35.969  1.00 73.17           C  
ANISOU 1358  CD1 PHE A 219     6196  15045   6560   -430   -874   -140       C  
ATOM   1359  CD2 PHE A 219       0.476 -22.702  34.892  1.00 73.36           C  
ANISOU 1359  CD2 PHE A 219     6313  14927   6631   -755   -857     74       C  
ATOM   1360  CE1 PHE A 219       2.434 -21.636  36.532  1.00 74.30           C  
ANISOU 1360  CE1 PHE A 219     6432  15034   6766   -512   -905     29       C  
ATOM   1361  CE2 PHE A 219       1.451 -23.528  35.464  1.00 76.50           C  
ANISOU 1361  CE2 PHE A 219     6820  15141   7104   -826   -897    241       C  
ATOM   1362  CZ  PHE A 219       2.423 -22.990  36.282  1.00 73.98           C  
ANISOU 1362  CZ  PHE A 219     6493  14829   6786   -699   -918    222       C  
ATOM   1363  N   PRO A 220       1.139 -18.968  32.131  1.00 66.27           N  
ANISOU 1363  N   PRO A 220     5485  13664   6031    -95   -841   -500       N  
ATOM   1364  CA  PRO A 220       2.376 -18.652  31.398  1.00 64.98           C  
ANISOU 1364  CA  PRO A 220     5460  13172   6060     -6   -854   -513       C  
ATOM   1365  C   PRO A 220       2.874 -17.203  31.476  1.00 70.23           C  
ANISOU 1365  C   PRO A 220     6128  13786   6769    186   -892   -653       C  
ATOM   1366  O   PRO A 220       4.091 -17.036  31.458  1.00 70.82           O  
ANISOU 1366  O   PRO A 220     6285  13660   6961    220   -912   -631       O  
ATOM   1367  CB  PRO A 220       2.013 -18.967  29.953  1.00 65.78           C  
ANISOU 1367  CB  PRO A 220     5616  13142   6236    -39   -828   -515       C  
ATOM   1368  CG  PRO A 220       1.017 -19.994  30.036  1.00 70.85           C  
ANISOU 1368  CG  PRO A 220     6206  13939   6777   -212   -807   -437       C  
ATOM   1369  CD  PRO A 220       0.205 -19.706  31.254  1.00 68.01           C  
ANISOU 1369  CD  PRO A 220     5696  13917   6228   -223   -811   -459       C  
ATOM   1370  N   THR A 221       1.997 -16.165  31.525  1.00 66.48           N  
ANISOU 1370  N   THR A 221     5571  13479   6210    312   -914   -797       N  
ATOM   1371  CA  THR A 221       2.518 -14.779  31.589  1.00 65.62           C  
ANISOU 1371  CA  THR A 221     5496  13269   6166    490   -975   -931       C  
ATOM   1372  C   THR A 221       3.160 -14.495  32.937  1.00 69.14           C  
ANISOU 1372  C   THR A 221     5912  13791   6568    521  -1010   -965       C  
ATOM   1373  O   THR A 221       4.236 -13.904  32.962  1.00 68.69           O  
ANISOU 1373  O   THR A 221     5934  13540   6624    576  -1053   -992       O  
ATOM   1374  CB  THR A 221       1.494 -13.681  31.263  1.00 69.13           C  
ANISOU 1374  CB  THR A 221     5884  13828   6553    653  -1014  -1089       C  
ATOM   1375  OG1 THR A 221       0.804 -13.249  32.435  1.00 69.87           O  
ANISOU 1375  OG1 THR A 221     5845  14221   6481    736  -1039  -1208       O  
ATOM   1376  CG2 THR A 221       0.557 -14.068  30.214  1.00 64.77           C  
ANISOU 1376  CG2 THR A 221     5309  13324   5978    616   -976  -1062       C  
ATOM   1377  N   LEU A 222       2.510 -14.908  34.050  1.00 65.68           N  
ANISOU 1377  N   LEU A 222     5347  13656   5954    473   -995   -960       N  
ATOM   1378  CA  LEU A 222       3.065 -14.718  35.394  1.00 65.85           C  
ANISOU 1378  CA  LEU A 222     5319  13803   5900    494  -1027   -989       C  
ATOM   1379  C   LEU A 222       4.426 -15.426  35.529  1.00 66.01           C  
ANISOU 1379  C   LEU A 222     5435  13613   6033    393  -1022   -838       C  
ATOM   1380  O   LEU A 222       5.322 -14.903  36.185  1.00 65.93           O  
ANISOU 1380  O   LEU A 222     5438  13565   6048    450  -1067   -888       O  
ATOM   1381  CB  LEU A 222       2.093 -15.196  36.488  1.00 67.58           C  
ANISOU 1381  CB  LEU A 222     5368  14425   5883    429  -1002   -976       C  
ATOM   1382  CG  LEU A 222       0.898 -14.283  36.768  1.00 74.02           C  
ANISOU 1382  CG  LEU A 222     6044  15537   6545    584  -1024  -1181       C  
ATOM   1383  CD1 LEU A 222      -0.203 -15.032  37.491  1.00 76.05           C  
ANISOU 1383  CD1 LEU A 222     6117  16220   6559    467   -976  -1124       C  
ATOM   1384  CD2 LEU A 222       1.306 -13.053  37.554  1.00 76.74           C  
ANISOU 1384  CD2 LEU A 222     6372  15910   6875    775  -1101  -1386       C  
ATOM   1385  N   LEU A 223       4.577 -16.588  34.881  1.00 59.88           N  
ANISOU 1385  N   LEU A 223     4724  12703   5324    257   -978   -671       N  
ATOM   1386  CA  LEU A 223       5.806 -17.358  34.872  1.00 59.25           C  
ANISOU 1386  CA  LEU A 223     4736  12421   5356    185   -978   -531       C  
ATOM   1387  C   LEU A 223       6.890 -16.588  34.097  1.00 63.76           C  
ANISOU 1387  C   LEU A 223     5401  12726   6098    277  -1002   -593       C  
ATOM   1388  O   LEU A 223       8.025 -16.489  34.579  1.00 63.86           O  
ANISOU 1388  O   LEU A 223     5438  12664   6161    292  -1030   -570       O  
ATOM   1389  CB  LEU A 223       5.548 -18.753  34.264  1.00 59.09           C  
ANISOU 1389  CB  LEU A 223     4768  12315   5367     38   -940   -371       C  
ATOM   1390  CG  LEU A 223       6.747 -19.669  33.959  1.00 63.00           C  
ANISOU 1390  CG  LEU A 223     5377  12557   6002     -7   -946   -242       C  
ATOM   1391  CD1 LEU A 223       7.587 -19.978  35.218  1.00 63.72           C  
ANISOU 1391  CD1 LEU A 223     5451  12706   6053    -21   -983   -152       C  
ATOM   1392  CD2 LEU A 223       6.276 -20.949  33.337  1.00 65.85           C  
ANISOU 1392  CD2 LEU A 223     5798  12829   6392   -137   -926   -127       C  
ATOM   1393  N   LEU A 224       6.519 -16.007  32.935  1.00 58.95           N  
ANISOU 1393  N   LEU A 224     4834  12003   5561    330   -994   -663       N  
ATOM   1394  CA  LEU A 224       7.409 -15.226  32.079  1.00 57.48           C  
ANISOU 1394  CA  LEU A 224     4730  11589   5520    392  -1018   -702       C  
ATOM   1395  C   LEU A 224       7.882 -13.947  32.746  1.00 61.29           C  
ANISOU 1395  C   LEU A 224     5207  12069   6012    487  -1090   -823       C  
ATOM   1396  O   LEU A 224       9.065 -13.635  32.651  1.00 60.87           O  
ANISOU 1396  O   LEU A 224     5204  11868   6057    482  -1117   -806       O  
ATOM   1397  CB  LEU A 224       6.743 -14.897  30.750  1.00 57.05           C  
ANISOU 1397  CB  LEU A 224     4710  11458   5509    420  -1002   -734       C  
ATOM   1398  CG  LEU A 224       6.835 -15.988  29.699  1.00 61.71           C  
ANISOU 1398  CG  LEU A 224     5346  11946   6157    331   -945   -630       C  
ATOM   1399  CD1 LEU A 224       5.900 -15.698  28.543  1.00 62.34           C  
ANISOU 1399  CD1 LEU A 224     5430  12024   6233    355   -929   -672       C  
ATOM   1400  CD2 LEU A 224       8.255 -16.148  29.183  1.00 63.53           C  
ANISOU 1400  CD2 LEU A 224     5642  11987   6509    318   -943   -570       C  
ATOM   1401  N   ILE A 225       6.988 -13.223  33.431  1.00 59.04           N  
ANISOU 1401  N   ILE A 225     4855  11957   5620    574  -1126   -956       N  
ATOM   1402  CA  ILE A 225       7.355 -12.001  34.144  1.00 60.41           C  
ANISOU 1402  CA  ILE A 225     5029  12127   5798    676  -1211  -1104       C  
ATOM   1403  C   ILE A 225       8.420 -12.364  35.209  1.00 65.04           C  
ANISOU 1403  C   ILE A 225     5589  12761   6363    620  -1222  -1058       C  
ATOM   1404  O   ILE A 225       9.486 -11.749  35.220  1.00 64.93           O  
ANISOU 1404  O   ILE A 225     5628  12596   6444    623  -1274  -1084       O  
ATOM   1405  CB  ILE A 225       6.118 -11.275  34.746  1.00 65.25           C  
ANISOU 1405  CB  ILE A 225     5558  12957   6278    807  -1250  -1280       C  
ATOM   1406  CG1 ILE A 225       5.154 -10.801  33.635  1.00 65.95           C  
ANISOU 1406  CG1 ILE A 225     5676  12984   6398    888  -1257  -1331       C  
ATOM   1407  CG2 ILE A 225       6.551 -10.085  35.621  1.00 67.86           C  
ANISOU 1407  CG2 ILE A 225     5893  13284   6607    919  -1352  -1459       C  
ATOM   1408  CD1 ILE A 225       3.723 -10.613  34.075  1.00 76.32           C  
ANISOU 1408  CD1 ILE A 225     6868  14586   7546    998  -1262  -1462       C  
ATOM   1409  N   ALA A 226       8.151 -13.404  36.036  1.00 61.40           N  
ANISOU 1409  N   ALA A 226     5046  12508   5775    551  -1177   -969       N  
ATOM   1410  CA  ALA A 226       9.050 -13.908  37.076  1.00 61.44           C  
ANISOU 1410  CA  ALA A 226     5015  12595   5735    497  -1187   -895       C  
ATOM   1411  C   ALA A 226      10.402 -14.375  36.470  1.00 65.89           C  
ANISOU 1411  C   ALA A 226     5661  12928   6448    437  -1178   -769       C  
ATOM   1412  O   ALA A 226      11.480 -14.040  36.994  1.00 65.42           O  
ANISOU 1412  O   ALA A 226     5597  12844   6416    443  -1222   -784       O  
ATOM   1413  CB  ALA A 226       8.380 -15.048  37.828  1.00 62.43           C  
ANISOU 1413  CB  ALA A 226     5055  12961   5704    411  -1142   -776       C  
ATOM   1414  N   LEU A 227      10.327 -15.108  35.340  1.00 61.27           N  
ANISOU 1414  N   LEU A 227     5138  12193   5949    388  -1126   -664       N  
ATOM   1415  CA  LEU A 227      11.484 -15.618  34.623  1.00 60.16           C  
ANISOU 1415  CA  LEU A 227     5059  11864   5936    354  -1111   -563       C  
ATOM   1416  C   LEU A 227      12.319 -14.472  34.064  1.00 65.14           C  
ANISOU 1416  C   LEU A 227     5727  12351   6672    389  -1151   -644       C  
ATOM   1417  O   LEU A 227      13.535 -14.459  34.288  1.00 66.04           O  
ANISOU 1417  O   LEU A 227     5834  12426   6831    373  -1175   -612       O  
ATOM   1418  CB  LEU A 227      11.033 -16.561  33.504  1.00 59.38           C  
ANISOU 1418  CB  LEU A 227     5012  11662   5887    309  -1052   -475       C  
ATOM   1419  CG  LEU A 227      11.375 -18.049  33.649  1.00 64.03           C  
ANISOU 1419  CG  LEU A 227     5621  12226   6480    248  -1031   -324       C  
ATOM   1420  CD1 LEU A 227      11.491 -18.491  35.091  1.00 64.63           C  
ANISOU 1420  CD1 LEU A 227     5642  12466   6448    221  -1061   -257       C  
ATOM   1421  CD2 LEU A 227      10.374 -18.898  32.915  1.00 66.37           C  
ANISOU 1421  CD2 LEU A 227     5955  12490   6773    187   -990   -275       C  
ATOM   1422  N   TYR A 228      11.671 -13.483  33.397  1.00 60.69           N  
ANISOU 1422  N   TYR A 228     5199  11719   6141    431  -1171   -742       N  
ATOM   1423  CA  TYR A 228      12.370 -12.319  32.835  1.00 60.25           C  
ANISOU 1423  CA  TYR A 228     5196  11509   6189    441  -1226   -799       C  
ATOM   1424  C   TYR A 228      13.019 -11.471  33.925  1.00 64.08           C  
ANISOU 1424  C   TYR A 228     5658  12031   6658    457  -1309   -896       C  
ATOM   1425  O   TYR A 228      14.130 -10.981  33.718  1.00 63.93           O  
ANISOU 1425  O   TYR A 228     5663  11909   6720    408  -1348   -883       O  
ATOM   1426  CB  TYR A 228      11.445 -11.435  31.981  1.00 61.25           C  
ANISOU 1426  CB  TYR A 228     5377  11548   6348    493  -1250   -872       C  
ATOM   1427  CG  TYR A 228      12.184 -10.293  31.319  1.00 62.24           C  
ANISOU 1427  CG  TYR A 228     5574  11489   6586    474  -1320   -891       C  
ATOM   1428  CD1 TYR A 228      13.095 -10.527  30.296  1.00 63.36           C  
ANISOU 1428  CD1 TYR A 228     5739  11527   6808    391  -1288   -776       C  
ATOM   1429  CD2 TYR A 228      12.015  -8.981  31.755  1.00 63.68           C  
ANISOU 1429  CD2 TYR A 228     5799  11608   6789    533  -1428  -1025       C  
ATOM   1430  CE1 TYR A 228      13.791  -9.484  29.695  1.00 64.65           C  
ANISOU 1430  CE1 TYR A 228     5960  11545   7060    338  -1355   -766       C  
ATOM   1431  CE2 TYR A 228      12.711  -7.927  31.164  1.00 64.77           C  
ANISOU 1431  CE2 TYR A 228     6020  11550   7038    485  -1510  -1021       C  
ATOM   1432  CZ  TYR A 228      13.588  -8.183  30.123  1.00 71.95           C  
ANISOU 1432  CZ  TYR A 228     6945  12376   8018    373  -1470   -876       C  
ATOM   1433  OH  TYR A 228      14.274  -7.159  29.517  1.00 76.20           O  
ANISOU 1433  OH  TYR A 228     7556  12745   8651    293  -1552   -843       O  
ATOM   1434  N   GLY A 229      12.319 -11.309  35.051  1.00 59.98           N  
ANISOU 1434  N   GLY A 229     5085  11681   6025    516  -1336   -996       N  
ATOM   1435  CA  GLY A 229      12.795 -10.554  36.201  1.00 60.40           C  
ANISOU 1435  CA  GLY A 229     5106  11808   6037    543  -1418  -1119       C  
ATOM   1436  C   GLY A 229      14.116 -11.075  36.722  1.00 63.49           C  
ANISOU 1436  C   GLY A 229     5456  12233   6433    470  -1416  -1029       C  
ATOM   1437  O   GLY A 229      15.066 -10.305  36.869  1.00 63.70           O  
ANISOU 1437  O   GLY A 229     5498  12183   6520    439  -1485  -1083       O  
ATOM   1438  N   ARG A 230      14.193 -12.401  36.951  1.00 58.49           N  
ANISOU 1438  N   ARG A 230     4775  11705   5743    437  -1346   -883       N  
ATOM   1439  CA  ARG A 230      15.382 -13.089  37.442  1.00 57.52           C  
ANISOU 1439  CA  ARG A 230     4608  11631   5615    393  -1344   -778       C  
ATOM   1440  C   ARG A 230      16.507 -13.014  36.411  1.00 62.82           C  
ANISOU 1440  C   ARG A 230     5317  12131   6420    347  -1338   -714       C  
ATOM   1441  O   ARG A 230      17.660 -12.788  36.797  1.00 64.37           O  
ANISOU 1441  O   ARG A 230     5472  12356   6630    317  -1378   -711       O  
ATOM   1442  CB  ARG A 230      15.064 -14.554  37.792  1.00 54.41           C  
ANISOU 1442  CB  ARG A 230     4185  11345   5145    378  -1286   -624       C  
ATOM   1443  CG  ARG A 230      14.283 -14.734  39.092  1.00 57.98           C  
ANISOU 1443  CG  ARG A 230     4560  12043   5426    389  -1298   -648       C  
ATOM   1444  N   ILE A 231      16.171 -13.168  35.103  1.00 57.96           N  
ANISOU 1444  N   ILE A 231     4764  11372   5887    338  -1290   -669       N  
ATOM   1445  CA  ILE A 231      17.134 -13.118  33.991  1.00 57.16           C  
ANISOU 1445  CA  ILE A 231     4681  11148   5890    294  -1273   -607       C  
ATOM   1446  C   ILE A 231      17.750 -11.706  33.898  1.00 61.68           C  
ANISOU 1446  C   ILE A 231     5271  11645   6520    241  -1351   -690       C  
ATOM   1447  O   ILE A 231      18.973 -11.588  33.843  1.00 63.19           O  
ANISOU 1447  O   ILE A 231     5419  11848   6744    181  -1370   -652       O  
ATOM   1448  CB  ILE A 231      16.482 -13.576  32.646  1.00 59.24           C  
ANISOU 1448  CB  ILE A 231     4999  11307   6200    299  -1206   -555       C  
ATOM   1449  CG1 ILE A 231      16.190 -15.094  32.666  1.00 59.61           C  
ANISOU 1449  CG1 ILE A 231     5039  11395   6215    324  -1144   -459       C  
ATOM   1450  CG2 ILE A 231      17.376 -13.245  31.463  1.00 58.84           C  
ANISOU 1450  CG2 ILE A 231     4958  11165   6235    249  -1197   -516       C  
ATOM   1451  CD1 ILE A 231      15.243 -15.644  31.561  1.00 60.74           C  
ANISOU 1451  CD1 ILE A 231     5235  11463   6379    327  -1085   -435       C  
ATOM   1452  N   TYR A 232      16.903 -10.655  33.890  1.00 57.36           N  
ANISOU 1452  N   TYR A 232     4786  11025   5984    263  -1406   -803       N  
ATOM   1453  CA  TYR A 232      17.279  -9.238  33.814  1.00 57.46           C  
ANISOU 1453  CA  TYR A 232     4851  10915   6065    214  -1507   -890       C  
ATOM   1454  C   TYR A 232      18.254  -8.869  34.932  1.00 61.80           C  
ANISOU 1454  C   TYR A 232     5343  11550   6586    171  -1578   -951       C  
ATOM   1455  O   TYR A 232      19.279  -8.242  34.660  1.00 63.03           O  
ANISOU 1455  O   TYR A 232     5500  11642   6807     64  -1629   -931       O  
ATOM   1456  CB  TYR A 232      16.016  -8.337  33.880  1.00 59.06           C  
ANISOU 1456  CB  TYR A 232     5131  11039   6269    299  -1567  -1025       C  
ATOM   1457  CG  TYR A 232      16.309  -6.856  33.776  1.00 61.53           C  
ANISOU 1457  CG  TYR A 232     5533  11173   6673    260  -1698  -1120       C  
ATOM   1458  CD1 TYR A 232      16.612  -6.103  34.906  1.00 64.67           C  
ANISOU 1458  CD1 TYR A 232     5927  11593   7052    268  -1802  -1269       C  
ATOM   1459  CD2 TYR A 232      16.302  -6.212  32.545  1.00 62.51           C  
ANISOU 1459  CD2 TYR A 232     5750  11101   6899    206  -1728  -1056       C  
ATOM   1460  CE1 TYR A 232      16.939  -4.753  34.810  1.00 67.31           C  
ANISOU 1460  CE1 TYR A 232     6363  11725   7486    215  -1942  -1358       C  
ATOM   1461  CE2 TYR A 232      16.614  -4.859  32.436  1.00 65.33           C  
ANISOU 1461  CE2 TYR A 232     6211  11261   7352    147  -1868  -1117       C  
ATOM   1462  CZ  TYR A 232      16.933  -4.131  33.572  1.00 77.22           C  
ANISOU 1462  CZ  TYR A 232     7726  12758   8856    150  -1979  -1273       C  
ATOM   1463  OH  TYR A 232      17.234  -2.792  33.468  1.00 83.86           O  
ANISOU 1463  OH  TYR A 232     8689  13368   9805     83  -2137  -1340       O  
ATOM   1464  N   VAL A 233      17.922  -9.249  36.182  1.00 57.70           N  
ANISOU 1464  N   VAL A 233     4763  11200   5958    240  -1582  -1019       N  
ATOM   1465  CA  VAL A 233      18.712  -8.987  37.388  1.00 57.88           C  
ANISOU 1465  CA  VAL A 233     4717  11353   5922    217  -1647  -1090       C  
ATOM   1466  C   VAL A 233      20.034  -9.780  37.314  1.00 65.14           C  
ANISOU 1466  C   VAL A 233     5552  12354   6844    148  -1608   -949       C  
ATOM   1467  O   VAL A 233      21.069  -9.251  37.742  1.00 67.56           O  
ANISOU 1467  O   VAL A 233     5814  12698   7158     72  -1675   -985       O  
ATOM   1468  CB  VAL A 233      17.899  -9.282  38.693  1.00 60.31           C  
ANISOU 1468  CB  VAL A 233     4964  11867   6082    314  -1650  -1181       C  
ATOM   1469  CG1 VAL A 233      18.772  -9.193  39.938  1.00 60.62           C  
ANISOU 1469  CG1 VAL A 233     4912  12084   6038    289  -1707  -1232       C  
ATOM   1470  CG2 VAL A 233      16.717  -8.329  38.833  1.00 60.32           C  
ANISOU 1470  CG2 VAL A 233     5026  11822   6071    401  -1709  -1365       C  
ATOM   1471  N   GLU A 234      20.012 -11.027  36.762  1.00 61.18           N  
ANISOU 1471  N   GLU A 234     5028  11880   6336    180  -1510   -800       N  
ATOM   1472  CA  GLU A 234      21.221 -11.853  36.641  1.00 61.38           C  
ANISOU 1472  CA  GLU A 234     4973  11986   6364    158  -1478   -680       C  
ATOM   1473  C   GLU A 234      22.229 -11.206  35.710  1.00 67.01           C  
ANISOU 1473  C   GLU A 234     5676  12622   7163     55  -1497   -658       C  
ATOM   1474  O   GLU A 234      23.373 -11.005  36.108  1.00 67.79           O  
ANISOU 1474  O   GLU A 234     5689  12821   7246     -5  -1539   -656       O  
ATOM   1475  CB  GLU A 234      20.912 -13.280  36.161  1.00 61.91           C  
ANISOU 1475  CB  GLU A 234     5044  12055   6425    230  -1388   -550       C  
ATOM   1476  CG  GLU A 234      21.242 -14.369  37.172  1.00 76.71           C  
ANISOU 1476  CG  GLU A 234     6852  14082   8214    290  -1386   -470       C  
ATOM   1477  CD  GLU A 234      22.605 -14.342  37.853  1.00102.02           C  
ANISOU 1477  CD  GLU A 234     9950  17427  11385    277  -1436   -455       C  
ATOM   1478  OE1 GLU A 234      23.636 -14.466  37.153  1.00 91.82           O  
ANISOU 1478  OE1 GLU A 234     8612  16131  10146    264  -1424   -409       O  
ATOM   1479  OE2 GLU A 234      22.633 -14.255  39.102  1.00 96.05           O  
ANISOU 1479  OE2 GLU A 234     9144  16819  10533    285  -1485   -489       O  
ATOM   1480  N   ALA A 235      21.792 -10.839  34.492  1.00 63.91           N  
ANISOU 1480  N   ALA A 235     5360  12074   6848     23  -1470   -639       N  
ATOM   1481  CA  ALA A 235      22.624 -10.190  33.480  1.00 64.28           C  
ANISOU 1481  CA  ALA A 235     5401  12057   6964    -98  -1485   -595       C  
ATOM   1482  C   ALA A 235      23.203  -8.837  33.966  1.00 69.92           C  
ANISOU 1482  C   ALA A 235     6125  12734   7707   -227  -1603   -676       C  
ATOM   1483  O   ALA A 235      24.362  -8.544  33.680  1.00 70.79           O  
ANISOU 1483  O   ALA A 235     6161  12905   7830   -350  -1626   -625       O  
ATOM   1484  CB  ALA A 235      21.814  -9.986  32.220  1.00 64.07           C  
ANISOU 1484  CB  ALA A 235     5469  11879   6997   -100  -1449   -564       C  
ATOM   1485  N   ARG A 236      22.403  -8.036  34.711  1.00 66.77           N  
ANISOU 1485  N   ARG A 236     5810  12248   7313   -198  -1683   -811       N  
ATOM   1486  CA  ARG A 236      22.774  -6.727  35.259  1.00 68.10           C  
ANISOU 1486  CA  ARG A 236     6019  12339   7518   -302  -1817   -926       C  
ATOM   1487  C   ARG A 236      23.958  -6.847  36.211  1.00 73.95           C  
ANISOU 1487  C   ARG A 236     6633  13270   8196   -365  -1853   -943       C  
ATOM   1488  O   ARG A 236      24.905  -6.061  36.111  1.00 75.41           O  
ANISOU 1488  O   ARG A 236     6797  13434   8421   -529  -1929   -941       O  
ATOM   1489  CB  ARG A 236      21.582  -6.097  35.996  1.00 68.92           C  
ANISOU 1489  CB  ARG A 236     6217  12356   7612   -193  -1888  -1100       C  
ATOM   1490  CG  ARG A 236      20.972  -4.866  35.325  1.00 79.35           C  
ANISOU 1490  CG  ARG A 236     7695  13411   9044   -223  -1983  -1162       C  
ATOM   1491  CD  ARG A 236      20.945  -3.651  36.255  1.00 92.51           C  
ANISOU 1491  CD  ARG A 236     9431  14982  10735   -234  -2144  -1365       C  
ATOM   1492  NE  ARG A 236      20.344  -3.919  37.572  1.00100.28           N  
ANISOU 1492  NE  ARG A 236    10359  16140  11603    -80  -2146  -1528       N  
ATOM   1493  CZ  ARG A 236      19.134  -3.512  37.955  1.00114.78           C  
ANISOU 1493  CZ  ARG A 236    12259  17935  13415     79  -2189  -1691       C  
ATOM   1494  NH1 ARG A 236      18.368  -2.806  37.128  1.00104.82           N  
ANISOU 1494  NH1 ARG A 236    11135  16438  12252    122  -2242  -1717       N  
ATOM   1495  NH2 ARG A 236      18.681  -3.804  39.169  1.00 95.77           N  
ANISOU 1495  NH2 ARG A 236     9769  15747  10872    201  -2183  -1828       N  
ATOM   1496  N   SER A 237      23.910  -7.834  37.126  1.00 70.35           N  
ANISOU 1496  N   SER A 237     6087  13007   7634   -247  -1802   -946       N  
ATOM   1497  CA  SER A 237      24.988  -8.083  38.087  1.00 71.22           C  
ANISOU 1497  CA  SER A 237     6064  13331   7665   -279  -1833   -952       C  
ATOM   1498  C   SER A 237      26.187  -8.772  37.409  1.00 74.26           C  
ANISOU 1498  C   SER A 237     6331  13834   8051   -331  -1773   -801       C  
ATOM   1499  O   SER A 237      27.317  -8.599  37.859  1.00 75.33           O  
ANISOU 1499  O   SER A 237     6353  14122   8147   -415  -1820   -803       O  
ATOM   1500  CB  SER A 237      24.487  -8.915  39.262  1.00 74.78           C  
ANISOU 1500  CB  SER A 237     6463  13956   7996   -135  -1806   -979       C  
ATOM   1501  OG  SER A 237      23.886 -10.118  38.815  1.00 84.84           O  
ANISOU 1501  OG  SER A 237     7743  15238   9254    -24  -1698   -853       O  
ATOM   1502  N   ARG A 238      25.944  -9.527  36.325  1.00 68.88           N  
ANISOU 1502  N   ARG A 238     5666  13101   7404   -277  -1675   -685       N  
ATOM   1503  CA  ARG A 238      26.992 -10.216  35.583  1.00 68.56           C  
ANISOU 1503  CA  ARG A 238     5509  13184   7355   -291  -1615   -566       C  
ATOM   1504  C   ARG A 238      27.808  -9.231  34.758  1.00 73.54           C  
ANISOU 1504  C   ARG A 238     6111  13795   8036   -490  -1655   -541       C  
ATOM   1505  O   ARG A 238      29.033  -9.386  34.695  1.00 74.42           O  
ANISOU 1505  O   ARG A 238     6073  14099   8105   -555  -1656   -491       O  
ATOM   1506  CB  ARG A 238      26.425 -11.340  34.717  1.00 67.36           C  
ANISOU 1506  CB  ARG A 238     5390  12985   7220   -161  -1507   -479       C  
ATOM   1507  CG  ARG A 238      26.421 -12.665  35.473  1.00 76.75           C  
ANISOU 1507  CG  ARG A 238     6531  14287   8342      5  -1472   -438       C  
ATOM   1508  CD  ARG A 238      25.798 -13.793  34.680  1.00 84.17           C  
ANISOU 1508  CD  ARG A 238     7526  15145   9310    125  -1385   -367       C  
ATOM   1509  NE  ARG A 238      26.790 -14.546  33.914  1.00 83.49           N  
ANISOU 1509  NE  ARG A 238     7338  15159   9223    179  -1343   -301       N  
ATOM   1510  CZ  ARG A 238      26.738 -15.857  33.700  1.00 93.31           C  
ANISOU 1510  CZ  ARG A 238     8584  16402  10465    332  -1300   -246       C  
ATOM   1511  NH1 ARG A 238      25.755 -16.585  34.219  1.00 66.33           N  
ANISOU 1511  NH1 ARG A 238     5267  12888   7046    415  -1293   -223       N  
ATOM   1512  NH2 ARG A 238      27.675 -16.454  32.976  1.00 89.47           N  
ANISOU 1512  NH2 ARG A 238     7999  16020   9976    402  -1272   -218       N  
ATOM   1513  N   ILE A 239      27.170  -8.188  34.181  1.00 69.78           N  
ANISOU 1513  N   ILE A 239     5770  13101   7641   -592  -1701   -570       N  
ATOM   1514  CA  ILE A 239      27.959  -7.186  33.452  1.00 71.00           C  
ANISOU 1514  CA  ILE A 239     5910  13224   7842   -818  -1759   -521       C  
ATOM   1515  C   ILE A 239      28.588  -6.188  34.468  1.00 75.75           C  
ANISOU 1515  C   ILE A 239     6496  13841   8442   -965  -1894   -620       C  
ATOM   1516  O   ILE A 239      29.673  -5.681  34.201  1.00 77.12           O  
ANISOU 1516  O   ILE A 239     6581  14109   8612  -1163  -1940   -567       O  
ATOM   1517  CB  ILE A 239      27.246  -6.472  32.266  1.00 73.76           C  
ANISOU 1517  CB  ILE A 239     6403  13341   8280   -895  -1768   -470       C  
ATOM   1518  CG1 ILE A 239      26.085  -5.589  32.706  1.00 74.91           C  
ANISOU 1518  CG1 ILE A 239     6736  13229   8498   -860  -1860   -590       C  
ATOM   1519  CG2 ILE A 239      26.871  -7.431  31.137  1.00 71.70           C  
ANISOU 1519  CG2 ILE A 239     6124  13114   8004   -784  -1637   -372       C  
ATOM   1520  CD1 ILE A 239      26.255  -4.154  32.262  1.00 90.06           C  
ANISOU 1520  CD1 ILE A 239     8770  14938  10512  -1067  -1988   -576       C  
ATOM   1521  N   ALA A1001      27.947  -5.957  35.640  1.00 63.94           N  
ANISOU 1521  N   ALA A1001     5172  10255   8867   -452  -1231   -488       N  
ATOM   1522  CA  ALA A1001      28.482  -5.085  36.702  1.00 64.40           C  
ANISOU 1522  CA  ALA A1001     5125  10348   8996   -498  -1181   -646       C  
ATOM   1523  C   ALA A1001      29.784  -5.667  37.296  1.00 68.70           C  
ANISOU 1523  C   ALA A1001     5753  11021   9329   -556  -1133   -554       C  
ATOM   1524  O   ALA A1001      30.658  -4.916  37.745  1.00 68.32           O  
ANISOU 1524  O   ALA A1001     5652  10978   9327   -573  -1114   -612       O  
ATOM   1525  CB  ALA A1001      27.452  -4.886  37.798  1.00 65.91           C  
ANISOU 1525  CB  ALA A1001     5156  10667   9219   -576  -1121   -916       C  
ATOM   1526  N   ASP A1002      29.895  -7.009  37.293  1.00 65.45           N  
ANISOU 1526  N   ASP A1002     5452  10702   8713   -586  -1115   -413       N  
ATOM   1527  CA  ASP A1002      31.072  -7.744  37.733  1.00 65.32           C  
ANISOU 1527  CA  ASP A1002     5510  10787   8521   -621  -1086   -274       C  
ATOM   1528  C   ASP A1002      32.096  -7.743  36.602  1.00 69.02           C  
ANISOU 1528  C   ASP A1002     6090  11120   9016   -531  -1134   -109       C  
ATOM   1529  O   ASP A1002      33.283  -7.548  36.857  1.00 69.53           O  
ANISOU 1529  O   ASP A1002     6166  11222   9029   -533  -1125    -56       O  
ATOM   1530  CB  ASP A1002      30.696  -9.173  38.160  1.00 67.74           C  
ANISOU 1530  CB  ASP A1002     5863  11198   8677   -685  -1053   -174       C  
ATOM   1531  CG  ASP A1002      29.974  -9.287  39.501  1.00 86.11           C  
ANISOU 1531  CG  ASP A1002     8067  13746  10904   -813   -994   -294       C  
ATOM   1532  OD1 ASP A1002      29.689 -10.426  39.925  1.00 87.78           O  
ANISOU 1532  OD1 ASP A1002     8301  14045  11005   -884   -967   -174       O  
ATOM   1533  OD2 ASP A1002      29.681  -8.231  40.121  1.00 96.12           O  
ANISOU 1533  OD2 ASP A1002     9197  15103  12222   -853   -970   -516       O  
ATOM   1534  N   LEU A1003      31.627  -7.889  35.348  1.00 64.83           N  
ANISOU 1534  N   LEU A1003     5615  10467   8549   -463  -1185    -44       N  
ATOM   1535  CA  LEU A1003      32.465  -7.852  34.150  1.00 63.95           C  
ANISOU 1535  CA  LEU A1003     5580  10281   8439   -397  -1229     95       C  
ATOM   1536  C   LEU A1003      33.164  -6.491  34.033  1.00 68.01           C  
ANISOU 1536  C   LEU A1003     6044  10728   9070   -376  -1255    100       C  
ATOM   1537  O   LEU A1003      34.342  -6.449  33.683  1.00 67.37           O  
ANISOU 1537  O   LEU A1003     6008  10651   8937   -363  -1257    200       O  
ATOM   1538  CB  LEU A1003      31.629  -8.161  32.877  1.00 63.88           C  
ANISOU 1538  CB  LEU A1003     5593  10228   8450   -354  -1281    135       C  
ATOM   1539  CG  LEU A1003      32.350  -8.041  31.522  1.00 68.20           C  
ANISOU 1539  CG  LEU A1003     6182  10769   8964   -309  -1329    267       C  
ATOM   1540  CD1 LEU A1003      33.447  -9.083  31.368  1.00 67.96           C  
ANISOU 1540  CD1 LEU A1003     6228  10785   8808   -311  -1287    316       C  
ATOM   1541  CD2 LEU A1003      31.385  -8.125  30.379  1.00 70.13           C  
ANISOU 1541  CD2 LEU A1003     6396  11037   9212   -286  -1388    289       C  
ATOM   1542  N   GLU A1004      32.442  -5.393  34.346  1.00 65.49           N  
ANISOU 1542  N   GLU A1004     5612  10336   8936   -378  -1270    -20       N  
ATOM   1543  CA  GLU A1004      32.955  -4.021  34.312  1.00 66.46           C  
ANISOU 1543  CA  GLU A1004     5653  10340   9257   -366  -1290    -38       C  
ATOM   1544  C   GLU A1004      34.114  -3.847  35.293  1.00 70.48           C  
ANISOU 1544  C   GLU A1004     6144  10937   9700   -425  -1226   -114       C  
ATOM   1545  O   GLU A1004      35.135  -3.280  34.922  1.00 70.91           O  
ANISOU 1545  O   GLU A1004     6205  10932   9805   -419  -1237    -34       O  
ATOM   1546  CB  GLU A1004      31.840  -3.018  34.631  1.00 69.42           C  
ANISOU 1546  CB  GLU A1004     5878  10601   9898   -355  -1306   -203       C  
ATOM   1547  CG  GLU A1004      31.026  -2.607  33.417  1.00 84.39           C  
ANISOU 1547  CG  GLU A1004     7751  12362  11952   -277  -1403    -64       C  
ATOM   1548  CD  GLU A1004      30.205  -1.345  33.604  1.00116.54           C  
ANISOU 1548  CD  GLU A1004    11644  16248  16386   -241  -1437   -186       C  
ATOM   1549  OE1 GLU A1004      28.957  -1.440  33.552  1.00117.42           O  
ANISOU 1549  OE1 GLU A1004    11688  16357  16571   -211  -1464   -265       O  
ATOM   1550  OE2 GLU A1004      30.806  -0.260  33.783  1.00115.48           O  
ANISOU 1550  OE2 GLU A1004    11423  15960  16495   -243  -1436   -210       O  
ATOM   1551  N   ASP A1005      33.968  -4.376  36.523  1.00 66.63           N  
ANISOU 1551  N   ASP A1005     5619  10622   9076   -494  -1162   -251       N  
ATOM   1552  CA  ASP A1005      34.973  -4.319  37.584  1.00 66.58           C  
ANISOU 1552  CA  ASP A1005     5565  10779   8955   -566  -1106   -326       C  
ATOM   1553  C   ASP A1005      36.223  -5.143  37.245  1.00 68.23           C  
ANISOU 1553  C   ASP A1005     5893  11049   8982   -544  -1114   -121       C  
ATOM   1554  O   ASP A1005      37.337  -4.667  37.498  1.00 67.87           O  
ANISOU 1554  O   ASP A1005     5816  11046   8924   -566  -1098   -131       O  
ATOM   1555  CB  ASP A1005      34.378  -4.798  38.917  1.00 69.25           C  
ANISOU 1555  CB  ASP A1005     5813  11351   9148   -662  -1047   -478       C  
ATOM   1556  CG  ASP A1005      33.453  -3.806  39.595  1.00 84.78           C  
ANISOU 1556  CG  ASP A1005     7598  13326  11287   -712  -1011   -777       C  
ATOM   1557  OD1 ASP A1005      32.557  -4.250  40.341  1.00 87.54           O  
ANISOU 1557  OD1 ASP A1005     7878  13847  11536   -782   -973   -892       O  
ATOM   1558  OD2 ASP A1005      33.657  -2.578  39.418  1.00 91.63           O  
ANISOU 1558  OD2 ASP A1005     8375  14031  12411   -691  -1017   -905       O  
ATOM   1559  N   ASN A1006      36.038  -6.374  36.696  1.00 62.76           N  
ANISOU 1559  N   ASN A1006     5316  10357   8175   -504  -1132     35       N  
ATOM   1560  CA  ASN A1006      37.138  -7.281  36.319  1.00 61.50           C  
ANISOU 1560  CA  ASN A1006     5248  10231   7890   -469  -1138    203       C  
ATOM   1561  C   ASN A1006      37.897  -6.725  35.126  1.00 63.95           C  
ANISOU 1561  C   ASN A1006     5601  10432   8266   -416  -1172    283       C  
ATOM   1562  O   ASN A1006      39.100  -6.936  35.028  1.00 61.98           O  
ANISOU 1562  O   ASN A1006     5375  10232   7943   -404  -1165    358       O  
ATOM   1563  CB  ASN A1006      36.635  -8.699  36.008  1.00 61.14           C  
ANISOU 1563  CB  ASN A1006     5279  10173   7778   -445  -1140    300       C  
ATOM   1564  CG  ASN A1006      35.830  -9.362  37.103  1.00 86.11           C  
ANISOU 1564  CG  ASN A1006     8399  13445  10873   -514  -1108    274       C  
ATOM   1565  OD1 ASN A1006      36.122  -9.249  38.300  1.00 75.11           O  
ANISOU 1565  OD1 ASN A1006     6927  12226   9384   -585  -1080    253       O  
ATOM   1566  ND2 ASN A1006      34.794 -10.088  36.705  1.00 82.94           N  
ANISOU 1566  ND2 ASN A1006     8034  12976  10504   -510  -1110    280       N  
ATOM   1567  N   TRP A1007      37.185  -6.026  34.214  1.00 61.55           N  
ANISOU 1567  N   TRP A1007     5290  10001   8096   -389  -1213    286       N  
ATOM   1568  CA  TRP A1007      37.769  -5.374  33.046  1.00 61.43           C  
ANISOU 1568  CA  TRP A1007     5290   9911   8138   -363  -1253    401       C  
ATOM   1569  C   TRP A1007      38.630  -4.193  33.504  1.00 66.82           C  
ANISOU 1569  C   TRP A1007     5901  10559   8931   -401  -1237    362       C  
ATOM   1570  O   TRP A1007      39.734  -4.014  32.995  1.00 65.37           O  
ANISOU 1570  O   TRP A1007     5737  10393   8708   -406  -1239    459       O  
ATOM   1571  CB  TRP A1007      36.673  -4.909  32.079  1.00 60.31           C  
ANISOU 1571  CB  TRP A1007     5129   9673   8113   -334  -1315    453       C  
ATOM   1572  CG  TRP A1007      37.183  -4.469  30.739  1.00 61.66           C  
ANISOU 1572  CG  TRP A1007     5308   9835   8284   -323  -1366    631       C  
ATOM   1573  CD1 TRP A1007      37.261  -3.190  30.269  1.00 65.73           C  
ANISOU 1573  CD1 TRP A1007     5754  10241   8980   -333  -1413    738       C  
ATOM   1574  CD2 TRP A1007      37.677  -5.314  29.690  1.00 61.27           C  
ANISOU 1574  CD2 TRP A1007     5318   9913   8050   -315  -1372    726       C  
ATOM   1575  NE1 TRP A1007      37.776  -3.184  28.992  1.00 65.87           N  
ANISOU 1575  NE1 TRP A1007     5787  10342   8897   -343  -1454    932       N  
ATOM   1576  CE2 TRP A1007      38.044  -4.475  28.612  1.00 66.59           C  
ANISOU 1576  CE2 TRP A1007     5952  10600   8749   -335  -1425    900       C  
ATOM   1577  CE3 TRP A1007      37.851  -6.705  29.559  1.00 61.79           C  
ANISOU 1577  CE3 TRP A1007     5443  10080   7953   -300  -1335    672       C  
ATOM   1578  CZ2 TRP A1007      38.570  -4.979  27.414  1.00 66.43           C  
ANISOU 1578  CZ2 TRP A1007     5944  10752   8543   -353  -1436    997       C  
ATOM   1579  CZ3 TRP A1007      38.385  -7.203  28.379  1.00 63.87           C  
ANISOU 1579  CZ3 TRP A1007     5714  10469   8084   -304  -1341    729       C  
ATOM   1580  CH2 TRP A1007      38.735  -6.346  27.321  1.00 65.66           C  
ANISOU 1580  CH2 TRP A1007     5896  10768   8286   -336  -1388    879       C  
ATOM   1581  N   GLU A1008      38.125  -3.402  34.475  1.00 65.92           N  
ANISOU 1581  N   GLU A1008     5683  10403   8961   -440  -1213    191       N  
ATOM   1582  CA  GLU A1008      38.832  -2.250  35.036  1.00 67.60           C  
ANISOU 1582  CA  GLU A1008     5791  10571   9322   -492  -1184     84       C  
ATOM   1583  C   GLU A1008      40.071  -2.697  35.819  1.00 70.74           C  
ANISOU 1583  C   GLU A1008     6191  11160   9525   -536  -1134     50       C  
ATOM   1584  O   GLU A1008      41.126  -2.079  35.674  1.00 69.92           O  
ANISOU 1584  O   GLU A1008     6061  11041   9466   -563  -1124     72       O  
ATOM   1585  CB  GLU A1008      37.895  -1.403  35.908  1.00 70.56           C  
ANISOU 1585  CB  GLU A1008     6021  10878   9912   -528  -1159   -158       C  
ATOM   1586  CG  GLU A1008      37.348  -0.174  35.188  1.00 89.81           C  
ANISOU 1586  CG  GLU A1008     8378  13042  12703   -496  -1208   -131       C  
ATOM   1587  CD  GLU A1008      36.556  -0.401  33.907  1.00122.49           C  
ANISOU 1587  CD  GLU A1008    12589  17081  16870   -419  -1294     97       C  
ATOM   1588  OE1 GLU A1008      37.185  -0.452  32.825  1.00126.68           O  
ANISOU 1588  OE1 GLU A1008    13195  17600  17338   -403  -1340    340       O  
ATOM   1589  OE2 GLU A1008      35.307  -0.472  33.978  1.00118.14           O  
ANISOU 1589  OE2 GLU A1008    11998  16490  16401   -386  -1317     23       O  
ATOM   1590  N   THR A1009      39.962  -3.810  36.575  1.00 66.99           N  
ANISOU 1590  N   THR A1009     5743  10871   8840   -544  -1111     31       N  
ATOM   1591  CA  THR A1009      41.063  -4.398  37.342  1.00 67.06           C  
ANISOU 1591  CA  THR A1009     5739  11089   8651   -574  -1083     50       C  
ATOM   1592  C   THR A1009      42.169  -4.862  36.363  1.00 71.10           C  
ANISOU 1592  C   THR A1009     6343  11573   9096   -516  -1106    232       C  
ATOM   1593  O   THR A1009      43.350  -4.685  36.662  1.00 71.43           O  
ANISOU 1593  O   THR A1009     6345  11715   9079   -540  -1089    230       O  
ATOM   1594  CB  THR A1009      40.528  -5.520  38.250  1.00 75.08           C  
ANISOU 1594  CB  THR A1009     6755  12279   9493   -593  -1071     64       C  
ATOM   1595  OG1 THR A1009      39.522  -4.973  39.109  1.00 76.15           O  
ANISOU 1595  OG1 THR A1009     6780  12475   9679   -664  -1040   -136       O  
ATOM   1596  CG2 THR A1009      41.617  -6.174  39.099  1.00 72.99           C  
ANISOU 1596  CG2 THR A1009     6451  12251   9030   -621  -1060    137       C  
ATOM   1597  N   LEU A1010      41.776  -5.399  35.190  1.00 67.10           N  
ANISOU 1597  N   LEU A1010     5938  10958   8601   -450  -1140    357       N  
ATOM   1598  CA  LEU A1010      42.648  -5.856  34.099  1.00 67.11           C  
ANISOU 1598  CA  LEU A1010     6004  10956   8541   -405  -1156    488       C  
ATOM   1599  C   LEU A1010      43.397  -4.668  33.478  1.00 71.43           C  
ANISOU 1599  C   LEU A1010     6514  11449   9177   -440  -1160    516       C  
ATOM   1600  O   LEU A1010      44.586  -4.791  33.185  1.00 71.37           O  
ANISOU 1600  O   LEU A1010     6506  11519   9092   -442  -1147    565       O  
ATOM   1601  CB  LEU A1010      41.768  -6.552  33.031  1.00 67.31           C  
ANISOU 1601  CB  LEU A1010     6102  10912   8561   -355  -1185    553       C  
ATOM   1602  CG  LEU A1010      42.392  -7.362  31.889  1.00 72.53           C  
ANISOU 1602  CG  LEU A1010     6808  11615   9136   -314  -1189    629       C  
ATOM   1603  CD1 LEU A1010      41.353  -8.303  31.298  1.00 72.76           C  
ANISOU 1603  CD1 LEU A1010     6878  11613   9153   -281  -1200    617       C  
ATOM   1604  CD2 LEU A1010      42.855  -6.467  30.751  1.00 75.87           C  
ANISOU 1604  CD2 LEU A1010     7214  12046   9567   -342  -1209    705       C  
ATOM   1605  N   ASN A1011      42.691  -3.537  33.251  1.00 68.17           N  
ANISOU 1605  N   ASN A1011     6058  10892   8951   -469  -1179    496       N  
ATOM   1606  CA  ASN A1011      43.251  -2.333  32.640  1.00 69.17           C  
ANISOU 1606  CA  ASN A1011     6135  10920   9226   -514  -1190    565       C  
ATOM   1607  C   ASN A1011      44.198  -1.621  33.577  1.00 75.62           C  
ANISOU 1607  C   ASN A1011     6862  11769  10102   -581  -1140    435       C  
ATOM   1608  O   ASN A1011      45.280  -1.214  33.145  1.00 76.66           O  
ANISOU 1608  O   ASN A1011     6977  11921  10229   -619  -1129    505       O  
ATOM   1609  CB  ASN A1011      42.154  -1.361  32.196  1.00 70.97           C  
ANISOU 1609  CB  ASN A1011     6316  10948   9702   -515  -1236    606       C  
ATOM   1610  CG  ASN A1011      41.182  -1.894  31.160  1.00 90.73           C  
ANISOU 1610  CG  ASN A1011     8879  13447  12147   -462  -1296    742       C  
ATOM   1611  OD1 ASN A1011      41.469  -2.840  30.416  1.00 84.02           O  
ANISOU 1611  OD1 ASN A1011     8103  12736  11087   -439  -1302    827       O  
ATOM   1612  ND2 ASN A1011      39.999  -1.281  31.086  1.00 78.50           N  
ANISOU 1612  ND2 ASN A1011     7278  11750  10800   -442  -1339    741       N  
ATOM   1613  N   ASP A1012      43.795  -1.457  34.853  1.00 72.29           N  
ANISOU 1613  N   ASP A1012     6363  11384   9718   -610  -1105    229       N  
ATOM   1614  CA  ASP A1012      44.586  -0.751  35.859  1.00 72.79           C  
ANISOU 1614  CA  ASP A1012     6305  11525   9829   -693  -1051     46       C  
ATOM   1615  C   ASP A1012      45.855  -1.516  36.203  1.00 74.50           C  
ANISOU 1615  C   ASP A1012     6537  11978   9793   -695  -1032     81       C  
ATOM   1616  O   ASP A1012      46.911  -0.890  36.234  1.00 75.25           O  
ANISOU 1616  O   ASP A1012     6566  12102   9923   -753  -1005     43       O  
ATOM   1617  CB  ASP A1012      43.752  -0.428  37.114  1.00 76.13           C  
ANISOU 1617  CB  ASP A1012     6608  11995  10322   -740  -1014   -214       C  
ATOM   1618  CG  ASP A1012      42.593   0.542  36.841  1.00 97.81           C  
ANISOU 1618  CG  ASP A1012     9291  14476  13396   -736  -1029   -294       C  
ATOM   1619  OD1 ASP A1012      41.466   0.288  37.340  1.00100.66           O  
ANISOU 1619  OD1 ASP A1012     9630  14857  13761   -719  -1029   -401       O  
ATOM   1620  OD2 ASP A1012      42.809   1.547  36.116  1.00105.70           O  
ANISOU 1620  OD2 ASP A1012    10252  15245  14664   -748  -1044   -230       O  
ATOM   1621  N   ASN A1013      45.784  -2.854  36.389  1.00 69.00           N  
ANISOU 1621  N   ASN A1013     5915  11426   8877   -632  -1049    167       N  
ATOM   1622  CA  ASN A1013      46.966  -3.682  36.699  1.00 68.41           C  
ANISOU 1622  CA  ASN A1013     5838  11554   8601   -611  -1046    231       C  
ATOM   1623  C   ASN A1013      47.945  -3.710  35.520  1.00 71.27           C  
ANISOU 1623  C   ASN A1013     6250  11872   8956   -582  -1054    357       C  
ATOM   1624  O   ASN A1013      49.153  -3.810  35.739  1.00 70.91           O  
ANISOU 1624  O   ASN A1013     6154  11969   8820   -593  -1039    355       O  
ATOM   1625  CB  ASN A1013      46.582  -5.105  37.113  1.00 68.92           C  
ANISOU 1625  CB  ASN A1013     5954  11722   8512   -545  -1069    325       C  
ATOM   1626  CG  ASN A1013      46.210  -5.224  38.574  1.00 87.98           C  
ANISOU 1626  CG  ASN A1013     8269  14334  10827   -606  -1055    231       C  
ATOM   1627  OD1 ASN A1013      47.069  -5.347  39.447  1.00 91.19           O  
ANISOU 1627  OD1 ASN A1013     8578  14973  11096   -642  -1049    219       O  
ATOM   1628  ND2 ASN A1013      44.926  -5.164  38.882  1.00 71.46           N  
ANISOU 1628  ND2 ASN A1013     6177  12193   8784   -630  -1049    157       N  
ATOM   1629  N   LEU A1014      47.421  -3.563  34.285  1.00 67.22           N  
ANISOU 1629  N   LEU A1014     5816  11200   8526   -556  -1077    460       N  
ATOM   1630  CA  LEU A1014      48.193  -3.495  33.040  1.00 67.10           C  
ANISOU 1630  CA  LEU A1014     5829  11183   8485   -556  -1082    579       C  
ATOM   1631  C   LEU A1014      49.002  -2.184  32.986  1.00 70.95           C  
ANISOU 1631  C   LEU A1014     6233  11636   9088   -654  -1056    559       C  
ATOM   1632  O   LEU A1014      50.096  -2.164  32.410  1.00 72.24           O  
ANISOU 1632  O   LEU A1014     6378  11890   9178   -679  -1040    616       O  
ATOM   1633  CB  LEU A1014      47.242  -3.615  31.825  1.00 67.08           C  
ANISOU 1633  CB  LEU A1014     5897  11076   8514   -528  -1120    696       C  
ATOM   1634  CG  LEU A1014      47.805  -3.604  30.385  1.00 72.02           C  
ANISOU 1634  CG  LEU A1014     6533  11764   9066   -548  -1128    830       C  
ATOM   1635  CD1 LEU A1014      48.986  -4.564  30.208  1.00 71.11           C  
ANISOU 1635  CD1 LEU A1014     6409  11824   8784   -513  -1098    798       C  
ATOM   1636  CD2 LEU A1014      46.703  -3.932  29.392  1.00 75.50           C  
ANISOU 1636  CD2 LEU A1014     7023  12176   9488   -521  -1171    917       C  
ATOM   1637  N   LYS A1015      48.470  -1.105  33.596  1.00 65.65           N  
ANISOU 1637  N   LYS A1015     5493  10830   8621   -716  -1045    456       N  
ATOM   1638  CA  LYS A1015      49.143   0.191  33.673  1.00 66.16           C  
ANISOU 1638  CA  LYS A1015     5455  10811   8873   -820  -1011    403       C  
ATOM   1639  C   LYS A1015      50.323   0.121  34.664  1.00 71.12           C  
ANISOU 1639  C   LYS A1015     5993  11645   9383   -865   -962    244       C  
ATOM   1640  O   LYS A1015      51.383   0.694  34.401  1.00 70.27           O  
ANISOU 1640  O   LYS A1015     5828  11564   9308   -938   -933    252       O  
ATOM   1641  CB  LYS A1015      48.163   1.301  34.093  1.00 68.51           C  
ANISOU 1641  CB  LYS A1015     5672  10879   9481   -863  -1008    287       C  
ATOM   1642  CG  LYS A1015      47.068   1.622  33.082  1.00 73.69           C  
ANISOU 1642  CG  LYS A1015     6377  11315  10308   -826  -1068    470       C  
ATOM   1643  CD  LYS A1015      46.467   3.009  33.322  1.00 85.29           C  
ANISOU 1643  CD  LYS A1015     7720  12499  12188   -880  -1065    384       C  
ATOM   1644  CE  LYS A1015      45.266   3.024  34.244  1.00100.55           C  
ANISOU 1644  CE  LYS A1015     9601  14370  14234   -844  -1058    159       C  
ATOM   1645  NZ  LYS A1015      44.007   2.678  33.528  1.00110.89           N  
ANISOU 1645  NZ  LYS A1015    10988  15585  15560   -756  -1131    320       N  
ATOM   1646  N   VAL A1016      50.114  -0.607  35.794  1.00 68.63           N  
ANISOU 1646  N   VAL A1016     5656  11503   8917   -831   -958    119       N  
ATOM   1647  CA  VAL A1016      51.032  -0.811  36.920  1.00 69.08           C  
ANISOU 1647  CA  VAL A1016     5605  11823   8820   -870   -929    -19       C  
ATOM   1648  C   VAL A1016      52.320  -1.498  36.443  1.00 74.39           C  
ANISOU 1648  C   VAL A1016     6298  12646   9320   -829   -938    105       C  
ATOM   1649  O   VAL A1016      53.401  -0.998  36.758  1.00 75.35           O  
ANISOU 1649  O   VAL A1016     6314  12889   9426   -901   -904     16       O  
ATOM   1650  CB  VAL A1016      50.348  -1.586  38.089  1.00 72.27           C  
ANISOU 1650  CB  VAL A1016     5982  12406   9071   -843   -942    -92       C  
ATOM   1651  CG1 VAL A1016      51.329  -1.901  39.217  1.00 72.83           C  
ANISOU 1651  CG1 VAL A1016     5922  12814   8938   -885   -929   -178       C  
ATOM   1652  CG2 VAL A1016      49.149  -0.816  38.634  1.00 72.48           C  
ANISOU 1652  CG2 VAL A1016     5950  12321   9269   -900   -919   -275       C  
ATOM   1653  N   ILE A1017      52.211  -2.604  35.670  1.00 70.91           N  
ANISOU 1653  N   ILE A1017     5972  12198   8773   -719   -976    276       N  
ATOM   1654  CA  ILE A1017      53.365  -3.341  35.121  1.00 71.10           C  
ANISOU 1654  CA  ILE A1017     5998  12350   8668   -664   -981    364       C  
ATOM   1655  C   ILE A1017      54.286  -2.368  34.347  1.00 76.79           C  
ANISOU 1655  C   ILE A1017     6673  13051   9454   -757   -943    363       C  
ATOM   1656  O   ILE A1017      55.499  -2.422  34.530  1.00 77.75           O  
ANISOU 1656  O   ILE A1017     6711  13341   9489   -776   -924    325       O  
ATOM   1657  CB  ILE A1017      52.938  -4.553  34.231  1.00 73.55           C  
ANISOU 1657  CB  ILE A1017     6416  12603   8926   -548  -1013    493       C  
ATOM   1658  CG1 ILE A1017      51.998  -5.525  34.981  1.00 73.12           C  
ANISOU 1658  CG1 ILE A1017     6402  12539   8842   -470  -1046    516       C  
ATOM   1659  CG2 ILE A1017      54.168  -5.298  33.672  1.00 75.01           C  
ANISOU 1659  CG2 ILE A1017     6564  12920   9016   -490  -1008    527       C  
ATOM   1660  CD1 ILE A1017      51.159  -6.414  34.054  1.00 79.24           C  
ANISOU 1660  CD1 ILE A1017     7285  13182   9642   -389  -1066    596       C  
ATOM   1661  N   GLU A1018      53.709  -1.464  33.526  1.00 73.82           N  
ANISOU 1661  N   GLU A1018     6336  12476   9237   -822   -938    424       N  
ATOM   1662  CA  GLU A1018      54.456  -0.471  32.752  1.00 74.76           C  
ANISOU 1662  CA  GLU A1018     6407  12553   9447   -933   -906    479       C  
ATOM   1663  C   GLU A1018      55.195   0.527  33.661  1.00 78.62           C  
ANISOU 1663  C   GLU A1018     6760  13066  10045  -1047   -857    310       C  
ATOM   1664  O   GLU A1018      56.371   0.818  33.414  1.00 79.34           O  
ANISOU 1664  O   GLU A1018     6780  13266  10098  -1117   -822    303       O  
ATOM   1665  CB  GLU A1018      53.518   0.293  31.791  1.00 76.93           C  
ANISOU 1665  CB  GLU A1018     6732  12597   9901   -977   -930    633       C  
ATOM   1666  CG  GLU A1018      54.249   0.938  30.617  1.00 91.85           C  
ANISOU 1666  CG  GLU A1018     8591  14494  11814  -1081   -915    802       C  
ATOM   1667  CD  GLU A1018      53.537   2.036  29.845  1.00118.81           C  
ANISOU 1667  CD  GLU A1018    11996  17673  15472  -1164   -942    992       C  
ATOM   1668  OE1 GLU A1018      54.243   2.902  29.277  1.00110.52           O  
ANISOU 1668  OE1 GLU A1018    10878  16604  14511  -1290   -920   1120       O  
ATOM   1669  OE2 GLU A1018      52.285   2.022  29.782  1.00116.58           O  
ANISOU 1669  OE2 GLU A1018    11762  17229  15302  -1106   -989   1033       O  
ATOM   1670  N   LYS A1019      54.511   1.047  34.699  1.00 74.79           N  
ANISOU 1670  N   LYS A1019     6220  12503   9694  -1076   -847    143       N  
ATOM   1671  CA  LYS A1019      55.071   2.056  35.606  1.00 76.28           C  
ANISOU 1671  CA  LYS A1019     6249  12719  10016  -1200   -790    -83       C  
ATOM   1672  C   LYS A1019      55.697   1.438  36.893  1.00 82.98           C  
ANISOU 1672  C   LYS A1019     6999  13900  10631  -1188   -781   -261       C  
ATOM   1673  O   LYS A1019      55.996   2.171  37.846  1.00 84.44           O  
ANISOU 1673  O   LYS A1019     7026  14173  10885  -1295   -733   -505       O  
ATOM   1674  CB  LYS A1019      54.001   3.112  35.958  1.00 78.38           C  
ANISOU 1674  CB  LYS A1019     6460  12718  10603  -1261   -773   -213       C  
ATOM   1675  CG  LYS A1019      53.518   3.904  34.742  1.00 82.56           C  
ANISOU 1675  CG  LYS A1019     7041  12918  11410  -1290   -792     -2       C  
ATOM   1676  CD  LYS A1019      52.777   5.170  35.109  1.00 90.98           C  
ANISOU 1676  CD  LYS A1019     7992  13681  12894  -1366   -767   -152       C  
ATOM   1677  CE  LYS A1019      52.176   5.822  33.887  1.00100.64           C  
ANISOU 1677  CE  LYS A1019     9262  14583  14393  -1372   -813    135       C  
ATOM   1678  NZ  LYS A1019      51.299   6.976  34.236  1.00108.04           N  
ANISOU 1678  NZ  LYS A1019    10074  15172  15803  -1415   -801      2       N  
ATOM   1679  N   ALA A1020      55.928   0.113  36.896  1.00 78.78           N  
ANISOU 1679  N   ALA A1020     6533  13558   9841  -1065   -828   -136       N  
ATOM   1680  CA  ALA A1020      56.504  -0.598  38.037  1.00 78.81           C  
ANISOU 1680  CA  ALA A1020     6436  13887   9620  -1038   -844   -214       C  
ATOM   1681  C   ALA A1020      57.939  -0.159  38.323  1.00 84.36           C  
ANISOU 1681  C   ALA A1020     6990  14800  10264  -1122   -808   -324       C  
ATOM   1682  O   ALA A1020      58.690   0.178  37.404  1.00 84.27           O  
ANISOU 1682  O   ALA A1020     6993  14713  10312  -1153   -783   -264       O  
ATOM   1683  CB  ALA A1020      56.460  -2.092  37.798  1.00 78.20           C  
ANISOU 1683  CB  ALA A1020     6455  13889   9370   -878   -908    -13       C  
ATOM   1684  N   ASP A1021      58.299  -0.167  39.623  1.00 81.80           N  
ANISOU 1684  N   ASP A1021     6502  14779   9799  -1174   -804   -489       N  
ATOM   1685  CA  ASP A1021      59.588   0.202  40.212  1.00 82.83           C  
ANISOU 1685  CA  ASP A1021     6446  15194   9832  -1264   -776   -639       C  
ATOM   1686  C   ASP A1021      60.372  -1.035  40.690  1.00 86.04           C  
ANISOU 1686  C   ASP A1021     6795  15934   9962  -1150   -848   -497       C  
ATOM   1687  O   ASP A1021      61.603  -1.010  40.707  1.00 87.37           O  
ANISOU 1687  O   ASP A1021     6854  16294  10050  -1168   -843   -524       O  
ATOM   1688  CB  ASP A1021      59.342   1.145  41.405  1.00 86.76           C  
ANISOU 1688  CB  ASP A1021     6755  15840  10368  -1424   -720   -961       C  
ATOM   1689  CG  ASP A1021      60.248   2.354  41.426  1.00107.63           C  
ANISOU 1689  CG  ASP A1021     9242  18490  13162  -1590   -638  -1202       C  
ATOM   1690  OD1 ASP A1021      59.943   3.334  40.714  1.00109.20           O  
ANISOU 1690  OD1 ASP A1021     9483  18331  13677  -1665   -582  -1252       O  
ATOM   1691  OD2 ASP A1021      61.276   2.319  42.152  1.00119.73           O  
ANISOU 1691  OD2 ASP A1021    10594  20389  14507  -1650   -632  -1328       O  
ATOM   1692  N   ASN A1022      59.658  -2.093  41.108  1.00 80.69           N  
ANISOU 1692  N   ASN A1022     6174  15321   9164  -1038   -917   -338       N  
ATOM   1693  CA  ASN A1022      60.217  -3.336  41.645  1.00 80.13           C  
ANISOU 1693  CA  ASN A1022     6037  15524   8887   -918  -1002   -148       C  
ATOM   1694  C   ASN A1022      59.821  -4.540  40.816  1.00 80.75           C  
ANISOU 1694  C   ASN A1022     6285  15374   9024   -736  -1058    114       C  
ATOM   1695  O   ASN A1022      58.811  -4.490  40.108  1.00 78.50           O  
ANISOU 1695  O   ASN A1022     6167  14788   8873   -715  -1038    142       O  
ATOM   1696  CB  ASN A1022      59.698  -3.569  43.078  1.00 82.27           C  
ANISOU 1696  CB  ASN A1022     6177  16114   8967   -971  -1039   -169       C  
ATOM   1697  CG  ASN A1022      59.827  -2.397  44.003  1.00111.35           C  
ANISOU 1697  CG  ASN A1022     9668  20047  12594  -1170   -973   -495       C  
ATOM   1698  OD1 ASN A1022      60.851  -2.217  44.678  1.00116.63           O  
ANISOU 1698  OD1 ASN A1022    10132  21084  13098  -1240   -979   -592       O  
ATOM   1699  ND2 ASN A1022      58.780  -1.586  44.070  1.00 97.47           N  
ANISOU 1699  ND2 ASN A1022     7947  18105  10981  -1266   -908   -693       N  
ATOM   1700  N   ALA A1023      60.555  -5.657  40.983  1.00 76.51           N  
ANISOU 1700  N   ALA A1023     5682  14989   8400   -604  -1131    299       N  
ATOM   1701  CA  ALA A1023      60.213  -6.932  40.358  1.00 75.10           C  
ANISOU 1701  CA  ALA A1023     5617  14606   8312   -428  -1184    521       C  
ATOM   1702  C   ALA A1023      58.929  -7.509  41.011  1.00 78.01           C  
ANISOU 1702  C   ALA A1023     6047  14932   8659   -407  -1225    654       C  
ATOM   1703  O   ALA A1023      58.066  -8.053  40.324  1.00 75.44           O  
ANISOU 1703  O   ALA A1023     5875  14326   8463   -329  -1227    739       O  
ATOM   1704  CB  ALA A1023      61.369  -7.903  40.506  1.00 77.05           C  
ANISOU 1704  CB  ALA A1023     5729  15017   8529   -297  -1253    666       C  
ATOM   1705  N   ALA A1024      58.797  -7.340  42.338  1.00 76.57           N  
ANISOU 1705  N   ALA A1024     5728  15067   8300   -497  -1253    652       N  
ATOM   1706  CA  ALA A1024      57.658  -7.822  43.116  1.00 77.14           C  
ANISOU 1706  CA  ALA A1024     5818  15189   8305   -513  -1288    776       C  
ATOM   1707  C   ALA A1024      56.378  -7.105  42.725  1.00 80.76           C  
ANISOU 1707  C   ALA A1024     6424  15397   8865   -591  -1216    608       C  
ATOM   1708  O   ALA A1024      55.297  -7.686  42.822  1.00 80.16           O  
ANISOU 1708  O   ALA A1024     6437  15203   8819   -560  -1235    724       O  
ATOM   1709  CB  ALA A1024      57.923  -7.636  44.598  1.00 80.01           C  
ANISOU 1709  CB  ALA A1024     5958  16038   8406   -630  -1322    772       C  
ATOM   1710  N   GLN A1025      56.504  -5.845  42.284  1.00 77.00           N  
ANISOU 1710  N   GLN A1025     5960  14829   8467   -692  -1138    348       N  
ATOM   1711  CA  GLN A1025      55.396  -5.003  41.842  1.00 75.60           C  
ANISOU 1711  CA  GLN A1025     5894  14390   8441   -761  -1075    185       C  
ATOM   1712  C   GLN A1025      54.830  -5.538  40.506  1.00 76.05           C  
ANISOU 1712  C   GLN A1025     6159  14068   8667   -641  -1083    323       C  
ATOM   1713  O   GLN A1025      53.605  -5.639  40.356  1.00 74.75           O  
ANISOU 1713  O   GLN A1025     6097  13730   8575   -635  -1079    334       O  
ATOM   1714  CB  GLN A1025      55.902  -3.564  41.698  1.00 78.05           C  
ANISOU 1714  CB  GLN A1025     6126  14686   8842   -894   -999    -84       C  
ATOM   1715  CG  GLN A1025      54.974  -2.503  42.258  1.00104.55           C  
ANISOU 1715  CG  GLN A1025     9427  18008  12290  -1029   -939   -340       C  
ATOM   1716  CD  GLN A1025      55.401  -1.130  41.795  1.00129.54           C  
ANISOU 1716  CD  GLN A1025    12544  21010  15666  -1137   -865   -563       C  
ATOM   1717  OE1 GLN A1025      56.508  -0.650  42.097  1.00121.57           O  
ANISOU 1717  OE1 GLN A1025    11392  20190  14608  -1217   -836   -690       O  
ATOM   1718  NE2 GLN A1025      54.531  -0.476  41.029  1.00125.13           N  
ANISOU 1718  NE2 GLN A1025    12092  20088  15365  -1144   -835   -597       N  
ATOM   1719  N   VAL A1026      55.743  -5.904  39.555  1.00 70.49           N  
ANISOU 1719  N   VAL A1026     5494  13279   8011   -554  -1091    405       N  
ATOM   1720  CA  VAL A1026      55.458  -6.482  38.234  1.00 68.34           C  
ANISOU 1720  CA  VAL A1026     5371  12735   7860   -451  -1093    503       C  
ATOM   1721  C   VAL A1026      54.749  -7.823  38.427  1.00 71.44           C  
ANISOU 1721  C   VAL A1026     5819  13066   8261   -338  -1146    674       C  
ATOM   1722  O   VAL A1026      53.661  -8.030  37.887  1.00 69.39           O  
ANISOU 1722  O   VAL A1026     5682  12597   8087   -316  -1139    694       O  
ATOM   1723  CB  VAL A1026      56.751  -6.659  37.376  1.00 72.77           C  
ANISOU 1723  CB  VAL A1026     5899  13318   8432   -400  -1083    513       C  
ATOM   1724  CG1 VAL A1026      56.463  -7.365  36.056  1.00 71.84           C  
ANISOU 1724  CG1 VAL A1026     5896  12991   8409   -307  -1079    575       C  
ATOM   1725  CG2 VAL A1026      57.449  -5.333  37.116  1.00 73.20           C  
ANISOU 1725  CG2 VAL A1026     5898  13419   8497   -530  -1025    366       C  
ATOM   1726  N   LYS A1027      55.385  -8.727  39.204  1.00 69.96           N  
ANISOU 1726  N   LYS A1027     5523  13061   8000   -270  -1202    814       N  
ATOM   1727  CA  LYS A1027      54.907 -10.076  39.501  1.00 70.34           C  
ANISOU 1727  CA  LYS A1027     5581  13050   8093   -164  -1261   1025       C  
ATOM   1728  C   LYS A1027      53.492 -10.065  40.127  1.00 73.54           C  
ANISOU 1728  C   LYS A1027     6043  13434   8464   -232  -1261   1052       C  
ATOM   1729  O   LYS A1027      52.650 -10.852  39.692  1.00 72.23           O  
ANISOU 1729  O   LYS A1027     5977  13052   8415   -168  -1269   1140       O  
ATOM   1730  CB  LYS A1027      55.909 -10.804  40.409  1.00 74.88           C  
ANISOU 1730  CB  LYS A1027     5985  13873   8594   -105  -1334   1201       C  
ATOM   1731  CG  LYS A1027      55.916 -12.321  40.232  1.00 96.70           C  
ANISOU 1731  CG  LYS A1027     8738  16474  11531     55  -1396   1436       C  
ATOM   1732  CD  LYS A1027      55.169 -13.059  41.359  1.00108.68           C  
ANISOU 1732  CD  LYS A1027    10207  18082  13004     42  -1461   1690       C  
ATOM   1733  CE  LYS A1027      55.423 -14.551  41.332  1.00115.72           C  
ANISOU 1733  CE  LYS A1027    11040  18806  14121    201  -1533   1962       C  
ATOM   1734  NZ  LYS A1027      54.895 -15.230  42.544  1.00121.13           N  
ANISOU 1734  NZ  LYS A1027    11640  19639  14746    169  -1610   2280       N  
ATOM   1735  N   ASP A1028      53.218  -9.145  41.083  1.00 70.69           N  
ANISOU 1735  N   ASP A1028     5606  13297   7955   -371  -1241    935       N  
ATOM   1736  CA  ASP A1028      51.922  -9.036  41.767  1.00 70.90           C  
ANISOU 1736  CA  ASP A1028     5650  13362   7929   -455  -1230    916       C  
ATOM   1737  C   ASP A1028      50.802  -8.568  40.820  1.00 71.91           C  
ANISOU 1737  C   ASP A1028     5937  13176   8211   -461  -1182    785       C  
ATOM   1738  O   ASP A1028      49.739  -9.191  40.784  1.00 70.57           O  
ANISOU 1738  O   ASP A1028     5841  12887   8085   -440  -1191    865       O  
ATOM   1739  CB  ASP A1028      52.015  -8.104  42.993  1.00 74.78           C  
ANISOU 1739  CB  ASP A1028     5974  14212   8228   -614  -1208    753       C  
ATOM   1740  CG  ASP A1028      50.693  -7.853  43.710  1.00 93.50           C  
ANISOU 1740  CG  ASP A1028     8330  16656  10539   -721  -1180    661       C  
ATOM   1741  OD1 ASP A1028      50.360  -6.666  43.944  1.00 95.08           O  
ANISOU 1741  OD1 ASP A1028     8478  16893  10756   -836  -1116    371       O  
ATOM   1742  OD2 ASP A1028      49.976  -8.843  44.013  1.00101.71           O  
ANISOU 1742  OD2 ASP A1028     9401  17697  11547   -693  -1217    868       O  
ATOM   1743  N   ALA A1029      51.041  -7.478  40.062  1.00 67.25           N  
ANISOU 1743  N   ALA A1029     5383  12462   7707   -496  -1135    607       N  
ATOM   1744  CA  ALA A1029      50.088  -6.915  39.105  1.00 65.33           C  
ANISOU 1744  CA  ALA A1029     5263  11942   7616   -502  -1105    519       C  
ATOM   1745  C   ALA A1029      49.727  -7.926  38.012  1.00 68.74           C  
ANISOU 1745  C   ALA A1029     5826  12156   8135   -386  -1127    655       C  
ATOM   1746  O   ALA A1029      48.617  -7.862  37.475  1.00 69.37           O  
ANISOU 1746  O   ALA A1029     5997  12062   8298   -384  -1120    633       O  
ATOM   1747  CB  ALA A1029      50.659  -5.660  38.482  1.00 66.03           C  
ANISOU 1747  CB  ALA A1029     5339  11956   7795   -560  -1065    380       C  
ATOM   1748  N   LEU A1030      50.650  -8.862  37.693  1.00 63.35           N  
ANISOU 1748  N   LEU A1030     5132  11492   7448   -291  -1151    771       N  
ATOM   1749  CA  LEU A1030      50.423  -9.927  36.719  1.00 61.34           C  
ANISOU 1749  CA  LEU A1030     4958  11051   7299   -185  -1162    848       C  
ATOM   1750  C   LEU A1030      49.472 -10.995  37.275  1.00 64.34           C  
ANISOU 1750  C   LEU A1030     5360  11371   7717   -149  -1190    970       C  
ATOM   1751  O   LEU A1030      48.547 -11.372  36.562  1.00 64.35           O  
ANISOU 1751  O   LEU A1030     5450  11189   7809   -125  -1179    951       O  
ATOM   1752  CB  LEU A1030      51.737 -10.571  36.262  1.00 61.54           C  
ANISOU 1752  CB  LEU A1030     4923  11109   7352    -95  -1171    888       C  
ATOM   1753  CG  LEU A1030      52.457  -9.898  35.091  1.00 64.61           C  
ANISOU 1753  CG  LEU A1030     5323  11485   7742   -114  -1132    775       C  
ATOM   1754  CD1 LEU A1030      53.913 -10.363  35.010  1.00 65.60           C  
ANISOU 1754  CD1 LEU A1030     5338  11724   7861    -48  -1138    784       C  
ATOM   1755  CD2 LEU A1030      51.752 -10.161  33.780  1.00 62.78           C  
ANISOU 1755  CD2 LEU A1030     5182  11089   7582    -93  -1111    729       C  
ATOM   1756  N   THR A1031      49.662 -11.458  38.533  1.00 61.02           N  
ANISOU 1756  N   THR A1031     4845  11123   7217   -161  -1226   1105       N  
ATOM   1757  CA  THR A1031      48.782 -12.473  39.149  1.00 61.57           C  
ANISOU 1757  CA  THR A1031     4917  11155   7322   -151  -1254   1270       C  
ATOM   1758  C   THR A1031      47.359 -11.909  39.357  1.00 65.35           C  
ANISOU 1758  C   THR A1031     5459  11611   7760   -249  -1223   1167       C  
ATOM   1759  O   THR A1031      46.383 -12.654  39.210  1.00 64.82           O  
ANISOU 1759  O   THR A1031     5451  11399   7779   -234  -1224   1231       O  
ATOM   1760  CB  THR A1031      49.334 -13.036  40.476  1.00 70.12           C  
ANISOU 1760  CB  THR A1031     5856  12486   8299   -164  -1311   1490       C  
ATOM   1761  OG1 THR A1031      48.954 -12.191  41.558  1.00 71.75           O  
ANISOU 1761  OG1 THR A1031     5991  12978   8293   -306  -1299   1422       O  
ATOM   1762  CG2 THR A1031      50.855 -13.298  40.461  1.00 67.11           C  
ANISOU 1762  CG2 THR A1031     5372  12193   7933    -78  -1349   1569       C  
ATOM   1763  N   LYS A1032      47.258 -10.594  39.701  1.00 61.24           N  
ANISOU 1763  N   LYS A1032     4907  11225   7137   -349  -1193    990       N  
ATOM   1764  CA  LYS A1032      45.989  -9.866  39.881  1.00 60.00           C  
ANISOU 1764  CA  LYS A1032     4776  11043   6977   -437  -1160    843       C  
ATOM   1765  C   LYS A1032      45.274  -9.748  38.534  1.00 62.73           C  
ANISOU 1765  C   LYS A1032     5254  11103   7479   -384  -1146    774       C  
ATOM   1766  O   LYS A1032      44.066  -9.932  38.460  1.00 61.28           O  
ANISOU 1766  O   LYS A1032     5118  10827   7339   -400  -1140    752       O  
ATOM   1767  CB  LYS A1032      46.214  -8.470  40.498  1.00 61.70           C  
ANISOU 1767  CB  LYS A1032     4891  11432   7120   -546  -1126    635       C  
ATOM   1768  CG  LYS A1032      46.682  -8.483  41.954  1.00 66.82           C  
ANISOU 1768  CG  LYS A1032     5372  12451   7564   -638  -1133    651       C  
ATOM   1769  CD  LYS A1032      46.061  -7.342  42.732  1.00 73.96           C  
ANISOU 1769  CD  LYS A1032     6164  13516   8420   -777  -1081    383       C  
ATOM   1770  CE  LYS A1032      46.962  -6.761  43.787  1.00 84.29           C  
ANISOU 1770  CE  LYS A1032     7281  15190   9555   -884  -1066    263       C  
ATOM   1771  NZ  LYS A1032      47.750  -5.619  43.254  1.00 94.51           N  
ANISOU 1771  NZ  LYS A1032     8559  16375  10975   -892  -1032     70       N  
ATOM   1772  N   MET A1033      46.039  -9.468  37.472  1.00 60.33           N  
ANISOU 1772  N   MET A1033     4991  10695   7235   -330  -1144    749       N  
ATOM   1773  CA  MET A1033      45.566  -9.371  36.098  1.00 60.11           C  
ANISOU 1773  CA  MET A1033     5060  10471   7310   -290  -1138    710       C  
ATOM   1774  C   MET A1033      45.064 -10.743  35.635  1.00 64.67           C  
ANISOU 1774  C   MET A1033     5691  10931   7950   -218  -1148    789       C  
ATOM   1775  O   MET A1033      43.989 -10.824  35.032  1.00 64.39           O  
ANISOU 1775  O   MET A1033     5716  10779   7970   -219  -1145    745       O  
ATOM   1776  CB  MET A1033      46.700  -8.872  35.201  1.00 62.89           C  
ANISOU 1776  CB  MET A1033     5406  10825   7665   -274  -1130    689       C  
ATOM   1777  CG  MET A1033      46.225  -8.082  34.033  1.00 66.93           C  
ANISOU 1777  CG  MET A1033     5970  11223   8236   -295  -1127    647       C  
ATOM   1778  SD  MET A1033      47.593  -7.537  32.977  1.00 72.09           S  
ANISOU 1778  SD  MET A1033     6599  11930   8863   -306  -1113    658       S  
ATOM   1779  CE  MET A1033      46.672  -7.282  31.461  1.00 68.53           C  
ANISOU 1779  CE  MET A1033     6207  11385   8445   -319  -1129    688       C  
ATOM   1780  N   ARG A1034      45.823 -11.824  35.980  1.00 61.23           N  
ANISOU 1780  N   ARG A1034     5212  10521   7530   -157  -1162    902       N  
ATOM   1781  CA  ARG A1034      45.522 -13.237  35.692  1.00 60.77           C  
ANISOU 1781  CA  ARG A1034     5169  10319   7602    -86  -1167    977       C  
ATOM   1782  C   ARG A1034      44.141 -13.591  36.281  1.00 62.72           C  
ANISOU 1782  C   ARG A1034     5445  10521   7865   -138  -1167   1019       C  
ATOM   1783  O   ARG A1034      43.266 -14.023  35.523  1.00 62.56           O  
ANISOU 1783  O   ARG A1034     5480  10352   7936   -127  -1151    955       O  
ATOM   1784  CB  ARG A1034      46.669 -14.142  36.240  1.00 62.41           C  
ANISOU 1784  CB  ARG A1034     5286  10564   7864    -13  -1195   1125       C  
ATOM   1785  CG  ARG A1034      46.477 -15.676  36.335  1.00 71.79           C  
ANISOU 1785  CG  ARG A1034     6443  11579   9256     60  -1210   1259       C  
ATOM   1786  CD  ARG A1034      46.191 -16.345  35.009  1.00 79.33           C  
ANISOU 1786  CD  ARG A1034     7432  12319  10389    117  -1173   1108       C  
ATOM   1787  NE  ARG A1034      46.832 -17.652  34.817  1.00 78.38           N  
ANISOU 1787  NE  ARG A1034     7224  12032  10525    224  -1179   1160       N  
ATOM   1788  CZ  ARG A1034      46.339 -18.823  35.221  1.00 82.66           C  
ANISOU 1788  CZ  ARG A1034     7727  12389  11290    252  -1191   1300       C  
ATOM   1789  NH1 ARG A1034      46.964 -19.950  34.921  1.00 65.08           N  
ANISOU 1789  NH1 ARG A1034     5399   9965   9363    359  -1193   1315       N  
ATOM   1790  NH2 ARG A1034      45.232 -18.870  35.955  1.00 64.76           N  
ANISOU 1790  NH2 ARG A1034     5505  10129   8973    168  -1201   1428       N  
ATOM   1791  N   ALA A1035      43.918 -13.293  37.589  1.00 58.00           N  
ANISOU 1791  N   ALA A1035     4792  10092   7151   -214  -1179   1096       N  
ATOM   1792  CA  ALA A1035      42.666 -13.541  38.325  1.00 57.32           C  
ANISOU 1792  CA  ALA A1035     4704  10035   7039   -291  -1173   1135       C  
ATOM   1793  C   ALA A1035      41.441 -12.776  37.750  1.00 60.19           C  
ANISOU 1793  C   ALA A1035     5133  10320   7415   -334  -1147    950       C  
ATOM   1794  O   ALA A1035      40.362 -13.365  37.649  1.00 59.60           O  
ANISOU 1794  O   ALA A1035     5090  10155   7402   -353  -1137    957       O  
ATOM   1795  CB  ALA A1035      42.845 -13.187  39.787  1.00 58.63           C  
ANISOU 1795  CB  ALA A1035     4762  10488   7026   -385  -1184   1211       C  
ATOM   1796  N   ALA A1036      41.615 -11.479  37.389  1.00 55.56           N  
ANISOU 1796  N   ALA A1036     4551   9762   6796   -349  -1139    801       N  
ATOM   1797  CA  ALA A1036      40.575 -10.608  36.833  1.00 54.29           C  
ANISOU 1797  CA  ALA A1036     4424   9519   6683   -376  -1131    655       C  
ATOM   1798  C   ALA A1036      40.127 -11.097  35.461  1.00 59.62           C  
ANISOU 1798  C   ALA A1036     5180  10023   7452   -315  -1139    644       C  
ATOM   1799  O   ALA A1036      38.928 -11.088  35.180  1.00 59.26           O  
ANISOU 1799  O   ALA A1036     5155   9913   7448   -332  -1139    584       O  
ATOM   1800  CB  ALA A1036      41.077  -9.175  36.738  1.00 54.56           C  
ANISOU 1800  CB  ALA A1036     4422   9589   6721   -402  -1128    546       C  
ATOM   1801  N   ALA A1037      41.079 -11.545  34.615  1.00 56.97           N  
ANISOU 1801  N   ALA A1037     4866   9644   7137   -250  -1142    680       N  
ATOM   1802  CA  ALA A1037      40.787 -12.072  33.280  1.00 56.94           C  
ANISOU 1802  CA  ALA A1037     4902   9543   7191   -209  -1140    632       C  
ATOM   1803  C   ALA A1037      39.853 -13.299  33.353  1.00 61.53           C  
ANISOU 1803  C   ALA A1037     5495  10026   7856   -205  -1126    632       C  
ATOM   1804  O   ALA A1037      38.856 -13.346  32.638  1.00 59.97           O  
ANISOU 1804  O   ALA A1037     5319   9784   7684   -219  -1126    550       O  
ATOM   1805  CB  ALA A1037      42.083 -12.437  32.567  1.00 58.04           C  
ANISOU 1805  CB  ALA A1037     5023   9699   7332   -154  -1132    637       C  
ATOM   1806  N   LEU A1038      40.158 -14.263  34.248  1.00 60.54           N  
ANISOU 1806  N   LEU A1038     5342   9875   7784   -195  -1119    743       N  
ATOM   1807  CA  LEU A1038      39.363 -15.485  34.427  1.00 61.59           C  
ANISOU 1807  CA  LEU A1038     5472   9887   8044   -204  -1102    781       C  
ATOM   1808  C   LEU A1038      38.031 -15.178  35.115  1.00 65.32           C  
ANISOU 1808  C   LEU A1038     5953  10405   8462   -290  -1098    775       C  
ATOM   1809  O   LEU A1038      37.047 -15.899  34.890  1.00 65.92           O  
ANISOU 1809  O   LEU A1038     6037  10382   8628   -316  -1080    742       O  
ATOM   1810  CB  LEU A1038      40.142 -16.550  35.209  1.00 63.18           C  
ANISOU 1810  CB  LEU A1038     5618  10041   8347   -171  -1109    964       C  
ATOM   1811  CG  LEU A1038      41.452 -17.008  34.578  1.00 68.74           C  
ANISOU 1811  CG  LEU A1038     6284  10680   9152    -74  -1110    952       C  
ATOM   1812  CD1 LEU A1038      42.462 -17.309  35.622  1.00 70.02           C  
ANISOU 1812  CD1 LEU A1038     6377  10904   9321    -44  -1143   1161       C  
ATOM   1813  CD2 LEU A1038      41.251 -18.202  33.672  1.00 72.27           C  
ANISOU 1813  CD2 LEU A1038     6706  10916   9836    -26  -1077    848       C  
ATOM   1814  N   ASP A1039      37.993 -14.101  35.934  1.00 60.14           N  
ANISOU 1814  N   ASP A1039     5275   9905   7670   -342  -1109    773       N  
ATOM   1815  CA  ASP A1039      36.761 -13.646  36.583  1.00 59.50           C  
ANISOU 1815  CA  ASP A1039     5172   9899   7536   -427  -1098    712       C  
ATOM   1816  C   ASP A1039      35.860 -12.950  35.547  1.00 60.92           C  
ANISOU 1816  C   ASP A1039     5384  10007   7754   -412  -1107    551       C  
ATOM   1817  O   ASP A1039      34.647 -13.151  35.576  1.00 60.24           O  
ANISOU 1817  O   ASP A1039     5293   9897   7699   -452  -1096    492       O  
ATOM   1818  CB  ASP A1039      37.048 -12.726  37.784  1.00 61.45           C  
ANISOU 1818  CB  ASP A1039     5345  10354   7648   -494  -1096    703       C  
ATOM   1819  CG  ASP A1039      37.029 -13.426  39.132  1.00 75.75           C  
ANISOU 1819  CG  ASP A1039     7082  12331   9366   -577  -1087    856       C  
ATOM   1820  OD1 ASP A1039      37.694 -12.930  40.065  1.00 78.22           O  
ANISOU 1820  OD1 ASP A1039     7314  12859   9545   -625  -1090    882       O  
ATOM   1821  OD2 ASP A1039      36.343 -14.468  39.255  1.00 82.45           O  
ANISOU 1821  OD2 ASP A1039     7939  13115  10274   -607  -1077    959       O  
ATOM   1822  N   ALA A1040      36.460 -12.148  34.627  1.00 56.25           N  
ANISOU 1822  N   ALA A1040     4813   9397   7163   -360  -1130    503       N  
ATOM   1823  CA  ALA A1040      35.758 -11.464  33.532  1.00 55.50           C  
ANISOU 1823  CA  ALA A1040     4729   9258   7101   -341  -1158    417       C  
ATOM   1824  C   ALA A1040      35.137 -12.497  32.596  1.00 59.59           C  
ANISOU 1824  C   ALA A1040     5270   9712   7658   -326  -1152    379       C  
ATOM   1825  O   ALA A1040      33.987 -12.339  32.177  1.00 57.42           O  
ANISOU 1825  O   ALA A1040     4982   9432   7404   -343  -1167    306       O  
ATOM   1826  CB  ALA A1040      36.718 -10.562  32.769  1.00 55.61           C  
ANISOU 1826  CB  ALA A1040     4745   9286   7097   -306  -1185    440       C  
ATOM   1827  N   GLN A1041      35.893 -13.600  32.350  1.00 57.70           N  
ANISOU 1827  N   GLN A1041     5044   9426   7453   -297  -1126    410       N  
ATOM   1828  CA  GLN A1041      35.513 -14.751  31.529  1.00 58.16           C  
ANISOU 1828  CA  GLN A1041     5096   9411   7593   -289  -1101    330       C  
ATOM   1829  C   GLN A1041      34.261 -15.467  32.083  1.00 61.17           C  
ANISOU 1829  C   GLN A1041     5469   9725   8048   -345  -1077    309       C  
ATOM   1830  O   GLN A1041      33.484 -15.968  31.292  1.00 61.03           O  
ANISOU 1830  O   GLN A1041     5433   9679   8076   -362  -1065    189       O  
ATOM   1831  CB  GLN A1041      36.690 -15.743  31.425  1.00 60.15           C  
ANISOU 1831  CB  GLN A1041     5332   9591   7933   -241  -1073    357       C  
ATOM   1832  CG  GLN A1041      36.614 -16.680  30.214  1.00 73.64           C  
ANISOU 1832  CG  GLN A1041     6998  11249   9732   -226  -1041    192       C  
ATOM   1833  CD  GLN A1041      37.802 -17.610  30.118  1.00 91.86           C  
ANISOU 1833  CD  GLN A1041     9259  13461  12183   -167  -1009    184       C  
ATOM   1834  OE1 GLN A1041      37.983 -18.529  30.925  1.00 83.21           O  
ANISOU 1834  OE1 GLN A1041     8145  12208  11264   -151   -993    284       O  
ATOM   1835  NE2 GLN A1041      38.622 -17.417  29.098  1.00 88.72           N  
ANISOU 1835  NE2 GLN A1041     8821  13164  11725   -139  -1001     72       N  
ATOM   1836  N   LYS A1042      34.084 -15.552  33.413  1.00 58.10           N  
ANISOU 1836  N   LYS A1042     5075   9343   7657   -390  -1066    418       N  
ATOM   1837  CA  LYS A1042      32.906 -16.206  34.000  1.00 58.87           C  
ANISOU 1837  CA  LYS A1042     5153   9405   7809   -467  -1038    419       C  
ATOM   1838  C   LYS A1042      31.736 -15.216  34.123  1.00 64.50           C  
ANISOU 1838  C   LYS A1042     5847  10219   8440   -510  -1054    314       C  
ATOM   1839  O   LYS A1042      30.574 -15.627  34.033  1.00 65.25           O  
ANISOU 1839  O   LYS A1042     5921  10294   8577   -561  -1036    238       O  
ATOM   1840  CB  LYS A1042      33.221 -16.823  35.371  1.00 61.78           C  
ANISOU 1840  CB  LYS A1042     5496   9788   8188   -519  -1021    612       C  
ATOM   1841  N   ALA A1043      32.049 -13.916  34.320  1.00 60.93           N  
ANISOU 1841  N   ALA A1043     5386   9859   7904   -488  -1087    299       N  
ATOM   1842  CA  ALA A1043      31.079 -12.835  34.476  1.00 60.60           C  
ANISOU 1842  CA  ALA A1043     5298   9882   7845   -509  -1107    191       C  
ATOM   1843  C   ALA A1043      30.301 -12.581  33.195  1.00 65.40           C  
ANISOU 1843  C   ALA A1043     5900  10456   8493   -470  -1146    101       C  
ATOM   1844  O   ALA A1043      29.104 -12.340  33.277  1.00 66.42           O  
ANISOU 1844  O   ALA A1043     5978  10609   8648   -499  -1153      9       O  
ATOM   1845  CB  ALA A1043      31.782 -11.558  34.916  1.00 61.00           C  
ANISOU 1845  CB  ALA A1043     5321   9992   7865   -491  -1127    189       C  
ATOM   1846  N   THR A1044      30.969 -12.641  32.018  1.00 62.12           N  
ANISOU 1846  N   THR A1044     5515  10022   8066   -414  -1174    125       N  
ATOM   1847  CA  THR A1044      30.375 -12.384  30.698  1.00 61.98           C  
ANISOU 1847  CA  THR A1044     5467  10044   8037   -388  -1222     70       C  
ATOM   1848  C   THR A1044      29.129 -13.300  30.482  1.00 66.02           C  
ANISOU 1848  C   THR A1044     5948  10558   8578   -435  -1199    -44       C  
ATOM   1849  O   THR A1044      29.261 -14.532  30.441  1.00 66.31           O  
ANISOU 1849  O   THR A1044     6003  10538   8653   -466  -1144    -82       O  
ATOM   1850  CB  THR A1044      31.428 -12.450  29.550  1.00 67.89           C  
ANISOU 1850  CB  THR A1044     6232  10842   8723   -351  -1240    110       C  
ATOM   1851  OG1 THR A1044      30.768 -12.376  28.288  1.00 70.44           O  
ANISOU 1851  OG1 THR A1044     6499  11273   8992   -353  -1285     62       O  
ATOM   1852  CG2 THR A1044      32.294 -13.691  29.577  1.00 64.49           C  
ANISOU 1852  CG2 THR A1044     5833  10359   8313   -352  -1178     88       C  
ATOM   1853  N   PRO A1045      27.908 -12.694  30.422  1.00 61.90           N  
ANISOU 1853  N   PRO A1045     5365  10081   8074   -443  -1238   -106       N  
ATOM   1854  CA  PRO A1045      26.688 -13.509  30.265  1.00 61.99           C  
ANISOU 1854  CA  PRO A1045     5334  10111   8109   -498  -1213   -228       C  
ATOM   1855  C   PRO A1045      26.610 -14.228  28.903  1.00 67.48           C  
ANISOU 1855  C   PRO A1045     6002  10876   8763   -503  -1220   -311       C  
ATOM   1856  O   PRO A1045      27.305 -13.828  27.952  1.00 66.62           O  
ANISOU 1856  O   PRO A1045     5885  10852   8576   -461  -1265   -265       O  
ATOM   1857  CB  PRO A1045      25.546 -12.490  30.442  1.00 63.32           C  
ANISOU 1857  CB  PRO A1045     5419  10328   8310   -487  -1266   -273       C  
ATOM   1858  CG  PRO A1045      26.121 -11.190  30.089  1.00 67.65           C  
ANISOU 1858  CG  PRO A1045     5953  10879   8872   -411  -1341   -170       C  
ATOM   1859  CD  PRO A1045      27.579 -11.252  30.501  1.00 63.10           C  
ANISOU 1859  CD  PRO A1045     5462  10251   8264   -401  -1305    -75       C  
ATOM   1860  N   PRO A1046      25.781 -15.310  28.794  1.00 64.93           N  
ANISOU 1860  N   PRO A1046     5645  10539   8487   -571  -1168   -450       N  
ATOM   1861  CA  PRO A1046      25.669 -16.018  27.509  1.00 64.87           C  
ANISOU 1861  CA  PRO A1046     5577  10628   8443   -594  -1162   -593       C  
ATOM   1862  C   PRO A1046      25.078 -15.144  26.406  1.00 67.86           C  
ANISOU 1862  C   PRO A1046     5864  11230   8689   -569  -1259   -604       C  
ATOM   1863  O   PRO A1046      24.228 -14.284  26.653  1.00 67.62           O  
ANISOU 1863  O   PRO A1046     5794  11238   8662   -545  -1322   -553       O  
ATOM   1864  CB  PRO A1046      24.738 -17.200  27.827  1.00 67.55           C  
ANISOU 1864  CB  PRO A1046     5882  10885   8899   -684  -1086   -744       C  
ATOM   1865  CG  PRO A1046      24.705 -17.318  29.304  1.00 71.52           C  
ANISOU 1865  CG  PRO A1046     6449  11233   9493   -711  -1041   -625       C  
ATOM   1866  CD  PRO A1046      24.902 -15.928  29.814  1.00 66.57           C  
ANISOU 1866  CD  PRO A1046     5846  10665   8781   -648  -1107   -494       C  
ATOM   1867  N   LYS A1047      25.543 -15.379  25.182  1.00 64.36           N  
ANISOU 1867  N   LYS A1047     5364  10952   8136   -578  -1271   -669       N  
ATOM   1868  CA  LYS A1047      25.097 -14.690  23.986  1.00 65.03           C  
ANISOU 1868  CA  LYS A1047     5335  11318   8054   -575  -1368   -646       C  
ATOM   1869  C   LYS A1047      23.688 -15.171  23.596  1.00 71.47           C  
ANISOU 1869  C   LYS A1047     6037  12264   8854   -636  -1373   -826       C  
ATOM   1870  O   LYS A1047      23.210 -16.196  24.111  1.00 71.56           O  
ANISOU 1870  O   LYS A1047     6058  12145   8986   -697  -1281  -1007       O  
ATOM   1871  CB  LYS A1047      26.092 -14.950  22.843  1.00 68.26           C  
ANISOU 1871  CB  LYS A1047     5697  11926   8314   -598  -1359   -691       C  
ATOM   1872  CG  LYS A1047      27.494 -14.382  23.080  1.00 81.63           C  
ANISOU 1872  CG  LYS A1047     7479  13543   9993   -543  -1366   -505       C  
ATOM   1873  CD  LYS A1047      28.597 -15.196  22.382  1.00 93.76           C  
ANISOU 1873  CD  LYS A1047     8987  15170  11469   -577  -1293   -648       C  
ATOM   1874  CE  LYS A1047      28.738 -14.937  20.897  1.00107.66           C  
ANISOU 1874  CE  LYS A1047    10603  17328  12974   -633  -1342   -677       C  
ATOM   1875  NZ  LYS A1047      29.941 -15.614  20.339  1.00119.27           N  
ANISOU 1875  NZ  LYS A1047    12034  18887  14397   -666  -1260   -839       N  
ATOM   1876  N   LEU A1048      23.021 -14.425  22.692  1.00 68.73           N  
ANISOU 1876  N   LEU A1048     5568  12179   8369   -625  -1487   -757       N  
ATOM   1877  CA  LEU A1048      21.706 -14.803  22.208  1.00 69.68           C  
ANISOU 1877  CA  LEU A1048     5551  12483   8441   -682  -1508   -924       C  
ATOM   1878  C   LEU A1048      21.861 -16.018  21.303  1.00 79.13           C  
ANISOU 1878  C   LEU A1048     6662  13860   9546   -786  -1427  -1207       C  
ATOM   1879  O   LEU A1048      21.066 -16.960  21.380  1.00 80.86           O  
ANISOU 1879  O   LEU A1048     6828  14050   9845   -863  -1352  -1456       O  
ATOM   1880  CB  LEU A1048      21.029 -13.624  21.473  1.00 70.05           C  
ANISOU 1880  CB  LEU A1048     5465  12784   8367   -633  -1669   -731       C  
ATOM   1881  CG  LEU A1048      19.624 -13.861  20.865  1.00 74.26           C  
ANISOU 1881  CG  LEU A1048     5822  13572   8822   -682  -1721   -873       C  
ATOM   1882  CD1 LEU A1048      18.620 -14.269  21.916  1.00 72.75           C  
ANISOU 1882  CD1 LEU A1048     5660  13160   8821   -694  -1658  -1025       C  
ATOM   1883  CD2 LEU A1048      19.144 -12.636  20.143  1.00 75.35           C  
ANISOU 1883  CD2 LEU A1048     5819  13948   8864   -617  -1899   -606       C  
ATOM   1884  N   GLU A1049      22.909 -16.001  20.472  1.00 78.01           N  
ANISOU 1884  N   GLU A1049     6490  13896   9253   -798  -1430  -1188       N  
ATOM   1885  CA  GLU A1049      23.231 -17.055  19.517  1.00 80.74           C  
ANISOU 1885  CA  GLU A1049     6719  14454   9505   -899  -1348  -1494       C  
ATOM   1886  C   GLU A1049      23.794 -18.280  20.241  1.00 88.36           C  
ANISOU 1886  C   GLU A1049     7776  15064  10732   -918  -1195  -1700       C  
ATOM   1887  O   GLU A1049      24.720 -18.141  21.050  1.00 86.25           O  
ANISOU 1887  O   GLU A1049     7660  14519  10592   -847  -1169  -1536       O  
ATOM   1888  CB  GLU A1049      24.237 -16.544  18.464  1.00 82.69           C  
ANISOU 1888  CB  GLU A1049     6892  15026   9499   -910  -1398  -1395       C  
ATOM   1889  CG  GLU A1049      23.767 -15.350  17.645  1.00 89.02           C  
ANISOU 1889  CG  GLU A1049     7578  16198  10048   -902  -1563  -1123       C  
ATOM   1890  CD  GLU A1049      23.913 -13.979  18.281  1.00 93.59           C  
ANISOU 1890  CD  GLU A1049     8272  16577  10710   -783  -1674   -709       C  
ATOM   1891  OE1 GLU A1049      24.818 -13.797  19.129  1.00 92.62           O  
ANISOU 1891  OE1 GLU A1049     8316  16133  10743   -719  -1625   -608       O  
ATOM   1892  OE2 GLU A1049      23.130 -13.076  17.910  1.00 74.17           O  
ANISOU 1892  OE2 GLU A1049     5716  14288   8179   -754  -1812   -490       O  
ATOM   1893  N   ASP A1050      23.231 -19.476  19.953  1.00 89.80           N  
ANISOU 1893  N   ASP A1050     7851  15252  11018  -1018  -1098  -2050       N  
ATOM   1894  CA  ASP A1050      23.690 -20.738  20.539  1.00 91.29           C  
ANISOU 1894  CA  ASP A1050     8086  15081  11518  -1045   -956  -2245       C  
ATOM   1895  C   ASP A1050      24.307 -21.646  19.459  1.00100.61           C  
ANISOU 1895  C   ASP A1050     9100  16434  12694  -1123   -867  -2611       C  
ATOM   1896  O   ASP A1050      23.630 -22.026  18.491  1.00102.83           O  
ANISOU 1896  O   ASP A1050     9187  17035  12850  -1229   -852  -2909       O  
ATOM   1897  CB  ASP A1050      22.555 -21.463  21.289  1.00 93.62           C  
ANISOU 1897  CB  ASP A1050     8389  15140  12044  -1104   -895  -2351       C  
ATOM   1898  CG  ASP A1050      23.032 -22.480  22.318  1.00106.25           C  
ANISOU 1898  CG  ASP A1050    10084  16280  14008  -1106   -781  -2358       C  
ATOM   1899  OD1 ASP A1050      23.913 -22.129  23.145  1.00106.33           O  
ANISOU 1899  OD1 ASP A1050    10242  16079  14078  -1017   -795  -2090       O  
ATOM   1900  OD2 ASP A1050      22.490 -23.606  22.333  1.00112.46           O  
ANISOU 1900  OD2 ASP A1050    10784  16915  15030  -1203   -682  -2610       O  
ATOM   1901  N   LYS A1051      25.611 -21.956  19.622  1.00 98.26           N  
ANISOU 1901  N   LYS A1051     8856  15954  12525  -1073   -808  -2606       N  
ATOM   1902  CA  LYS A1051      26.386 -22.813  18.723  1.00101.07           C  
ANISOU 1902  CA  LYS A1051     9046  16426  12928  -1131   -710  -2973       C  
ATOM   1903  C   LYS A1051      26.731 -24.132  19.414  1.00107.53           C  
ANISOU 1903  C   LYS A1051     9875  16759  14222  -1128   -577  -3158       C  
ATOM   1904  O   LYS A1051      26.815 -24.169  20.644  1.00104.93           O  
ANISOU 1904  O   LYS A1051     9719  16031  14118  -1056   -581  -2882       O  
ATOM   1905  CB  LYS A1051      27.669 -22.097  18.264  1.00103.05           C  
ANISOU 1905  CB  LYS A1051     9314  16883  12958  -1076   -753  -2829       C  
ATOM   1906  N   SER A1052      26.915 -25.215  18.627  1.00109.23           N  
ANISOU 1906  N   SER A1052     9880  17019  14604  -1214   -461  -3625       N  
ATOM   1907  CA  SER A1052      27.288 -26.535  19.145  1.00111.91           C  
ANISOU 1907  CA  SER A1052    10180  16871  15470  -1211   -332  -3829       C  
ATOM   1908  C   SER A1052      28.732 -26.488  19.674  1.00120.50           C  
ANISOU 1908  C   SER A1052    11370  17706  16709  -1082   -330  -3623       C  
ATOM   1909  O   SER A1052      29.509 -25.669  19.166  1.00119.87           O  
ANISOU 1909  O   SER A1052    11301  17937  16308  -1040   -387  -3533       O  
ATOM   1910  CB  SER A1052      27.128 -27.604  18.068  1.00118.11           C  
ANISOU 1910  CB  SER A1052    10674  17797  16406  -1339   -206  -4436       C  
ATOM   1911  OG  SER A1052      27.736 -27.220  16.847  1.00127.50           O  
ANISOU 1911  OG  SER A1052    11700  19499  17246  -1378   -211  -4669       O  
ATOM   1912  N   PRO A1053      29.117 -27.298  20.705  1.00120.54           N  
ANISOU 1912  N   PRO A1053    11446  17172  17184  -1020   -277  -3503       N  
ATOM   1913  CA  PRO A1053      30.503 -27.223  21.226  1.00120.56           C  
ANISOU 1913  CA  PRO A1053    11530  16962  17315   -889   -289  -3285       C  
ATOM   1914  C   PRO A1053      31.577 -27.469  20.155  1.00129.01           C  
ANISOU 1914  C   PRO A1053    12413  18238  18367   -882   -228  -3645       C  
ATOM   1915  O   PRO A1053      32.632 -26.829  20.197  1.00127.19           O  
ANISOU 1915  O   PRO A1053    12250  18112  17965   -795   -276  -3461       O  
ATOM   1916  CB  PRO A1053      30.537 -28.311  22.305  1.00123.22           C  
ANISOU 1916  CB  PRO A1053    11892  16718  18209   -858   -232  -3170       C  
ATOM   1917  CG  PRO A1053      29.113 -28.499  22.704  1.00127.27           C  
ANISOU 1917  CG  PRO A1053    12439  17158  18761   -959   -228  -3132       C  
ATOM   1918  CD  PRO A1053      28.326 -28.305  21.445  1.00123.58           C  
ANISOU 1918  CD  PRO A1053    11823  17131  18002  -1072   -210  -3527       C  
ATOM   1919  N   ASP A1054      31.287 -28.365  19.184  1.00131.02           N  
ANISOU 1919  N   ASP A1054    12414  18586  18781   -988   -118  -4185       N  
ATOM   1920  CA  ASP A1054      32.164 -28.704  18.063  1.00134.43           C  
ANISOU 1920  CA  ASP A1054    12606  19275  19195  -1017    -37  -4640       C  
ATOM   1921  C   ASP A1054      31.988 -27.672  16.926  1.00140.32           C  
ANISOU 1921  C   ASP A1054    13286  20734  19294  -1109    -97  -4717       C  
ATOM   1922  O   ASP A1054      31.302 -27.944  15.932  1.00142.68           O  
ANISOU 1922  O   ASP A1054    13372  21400  19440  -1253    -47  -5126       O  
ATOM   1923  CB  ASP A1054      31.879 -30.140  17.568  1.00140.33           C  
ANISOU 1923  CB  ASP A1054    13077  19809  20432  -1107    118  -5226       C  
ATOM   1924  CG  ASP A1054      32.167 -31.223  18.587  1.00151.38           C  
ANISOU 1924  CG  ASP A1054    14500  20484  22534  -1019    176  -5135       C  
ATOM   1925  OD1 ASP A1054      33.352 -31.599  18.735  1.00153.13           O  
ANISOU 1925  OD1 ASP A1054    14671  20463  23050   -907    205  -5145       O  
ATOM   1926  OD2 ASP A1054      31.206 -31.721  19.210  1.00156.62           O  
ANISOU 1926  OD2 ASP A1054    15211  20833  23465  -1068    191  -5048       O  
ATOM   1927  N   SER A1055      32.579 -26.468  17.110  1.00135.35           N  
ANISOU 1927  N   SER A1055    12830  20305  18292  -1034   -210  -4293       N  
ATOM   1928  CA  SER A1055      32.557 -25.338  16.166  1.00135.46           C  
ANISOU 1928  CA  SER A1055    12805  20953  17709  -1106   -292  -4219       C  
ATOM   1929  C   SER A1055      33.668 -24.327  16.515  1.00138.43           C  
ANISOU 1929  C   SER A1055    13345  21363  17888  -1001   -374  -3808       C  
ATOM   1930  O   SER A1055      33.829 -24.023  17.703  1.00135.80           O  
ANISOU 1930  O   SER A1055    13243  20632  17722   -881   -428  -3413       O  
ATOM   1931  CB  SER A1055      31.189 -24.651  16.151  1.00138.28           C  
ANISOU 1931  CB  SER A1055    13238  21523  17781  -1166   -392  -4012       C  
ATOM   1932  OG  SER A1055      30.841 -24.104  17.413  1.00144.72           O  
ANISOU 1932  OG  SER A1055    14326  21971  18691  -1059   -479  -3531       O  
ATOM   1933  N   PRO A1056      34.443 -23.801  15.520  1.00136.74           N  
ANISOU 1933  N   PRO A1056    13000  21641  17313  -1060   -379  -3899       N  
ATOM   1934  CA  PRO A1056      35.541 -22.860  15.847  1.00134.92           C  
ANISOU 1934  CA  PRO A1056    12913  21432  16919   -974   -446  -3524       C  
ATOM   1935  C   PRO A1056      35.060 -21.534  16.458  1.00136.68           C  
ANISOU 1935  C   PRO A1056    13379  21647  16908   -925   -595  -2962       C  
ATOM   1936  O   PRO A1056      34.246 -20.826  15.856  1.00136.36           O  
ANISOU 1936  O   PRO A1056    13306  21967  16537  -1007   -675  -2854       O  
ATOM   1937  CB  PRO A1056      36.239 -22.631  14.497  1.00138.88           C  
ANISOU 1937  CB  PRO A1056    13178  22543  17046  -1095   -413  -3777       C  
ATOM   1938  CG  PRO A1056      35.781 -23.752  13.619  1.00146.51           C  
ANISOU 1938  CG  PRO A1056    13856  23703  18107  -1218   -292  -4385       C  
ATOM   1939  CD  PRO A1056      34.396 -24.078  14.070  1.00141.42           C  
ANISOU 1939  CD  PRO A1056    13287  22817  17629  -1224   -315  -4363       C  
ATOM   1940  N   GLU A1057      35.572 -21.210  17.667  1.00131.47           N  
ANISOU 1940  N   GLU A1057    12937  20574  16440   -792   -633  -2617       N  
ATOM   1941  CA  GLU A1057      35.215 -20.003  18.421  1.00128.88           C  
ANISOU 1941  CA  GLU A1057    12826  20167  15975   -736   -755  -2132       C  
ATOM   1942  C   GLU A1057      36.337 -18.937  18.344  1.00132.05           C  
ANISOU 1942  C   GLU A1057    13286  20725  16160   -707   -809  -1860       C  
ATOM   1943  O   GLU A1057      36.990 -18.614  19.346  1.00129.39           O  
ANISOU 1943  O   GLU A1057    13102  20094  15966   -607   -827  -1621       O  
ATOM   1944  CB  GLU A1057      34.871 -20.358  19.880  1.00128.51           C  
ANISOU 1944  CB  GLU A1057    12958  19596  16274   -637   -756  -1957       C  
ATOM   1945  N   MET A1058      36.537 -18.391  17.130  1.00130.61           N  
ANISOU 1945  N   MET A1058    12964  21046  15617   -812   -834  -1895       N  
ATOM   1946  CA  MET A1058      37.522 -17.347  16.832  1.00130.23           C  
ANISOU 1946  CA  MET A1058    12931  21229  15322   -827   -884  -1642       C  
ATOM   1947  C   MET A1058      36.859 -15.974  16.998  1.00131.80           C  
ANISOU 1947  C   MET A1058    13245  21490  15342   -829  -1022  -1199       C  
ATOM   1948  O   MET A1058      35.665 -15.832  16.704  1.00131.90           O  
ANISOU 1948  O   MET A1058    13223  21622  15269   -870  -1079  -1173       O  
ATOM   1949  CB  MET A1058      38.096 -17.539  15.404  1.00135.59           C  
ANISOU 1949  CB  MET A1058    13358  22458  15704   -966   -830  -1918       C  
ATOM   1950  CG  MET A1058      39.174 -16.524  14.987  1.00139.54           C  
ANISOU 1950  CG  MET A1058    13842  23249  15930  -1013   -869  -1667       C  
ATOM   1951  SD  MET A1058      40.670 -16.498  16.017  1.00142.00           S  
ANISOU 1951  SD  MET A1058    14296  23161  16495   -880   -826  -1561       S  
ATOM   1952  CE  MET A1058      41.682 -15.378  15.078  1.00139.93           C  
ANISOU 1952  CE  MET A1058    13934  23404  15828  -1006   -858  -1350       C  
ATOM   1953  N   LYS A1059      37.635 -14.974  17.500  1.00125.60           N  
ANISOU 1953  N   LYS A1059    12581  20601  14539   -781  -1074   -865       N  
ATOM   1954  CA  LYS A1059      37.221 -13.580  17.755  1.00123.53           C  
ANISOU 1954  CA  LYS A1059    12418  20322  14196   -770  -1198   -441       C  
ATOM   1955  C   LYS A1059      36.075 -13.514  18.800  1.00122.23           C  
ANISOU 1955  C   LYS A1059    12390  19793  14259   -683  -1241   -349       C  
ATOM   1956  O   LYS A1059      35.403 -12.482  18.934  1.00121.65           O  
ANISOU 1956  O   LYS A1059    12359  19702  14162   -673  -1343    -69       O  
ATOM   1957  CB  LYS A1059      36.839 -12.847  16.447  1.00128.59           C  
ANISOU 1957  CB  LYS A1059    12899  21466  14491   -897  -1282   -291       C  
ATOM   1958  N   ASP A1060      35.886 -14.621  19.550  1.00114.60           N  
ANISOU 1958  N   ASP A1060    11476  18531  13534   -626  -1160   -582       N  
ATOM   1959  CA  ASP A1060      34.908 -14.756  20.624  1.00111.15           C  
ANISOU 1959  CA  ASP A1060    11155  17765  13311   -562  -1176   -534       C  
ATOM   1960  C   ASP A1060      35.487 -14.073  21.857  1.00108.47           C  
ANISOU 1960  C   ASP A1060    10971  17135  13110   -480  -1197   -292       C  
ATOM   1961  O   ASP A1060      36.651 -14.309  22.183  1.00107.79           O  
ANISOU 1961  O   ASP A1060    10911  16962  13081   -446  -1148   -307       O  
ATOM   1962  CB  ASP A1060      34.604 -16.248  20.873  1.00113.42           C  
ANISOU 1962  CB  ASP A1060    11413  17875  13808   -558  -1077   -850       C  
ATOM   1963  CG  ASP A1060      33.631 -16.535  21.999  1.00122.20           C  
ANISOU 1963  CG  ASP A1060    12626  18674  15131   -518  -1078   -808       C  
ATOM   1964  OD1 ASP A1060      32.538 -15.923  22.012  1.00123.07           O  
ANISOU 1964  OD1 ASP A1060    12745  18847  15169   -535  -1148   -706       O  
ATOM   1965  OD2 ASP A1060      33.939 -17.406  22.839  1.00127.09           O  
ANISOU 1965  OD2 ASP A1060    13294  19002  15992   -477  -1011   -876       O  
ATOM   1966  N   PHE A1061      34.702 -13.194  22.508  1.00100.37           N  
ANISOU 1966  N   PHE A1061    10018  15984  12133   -451  -1269    -93       N  
ATOM   1967  CA  PHE A1061      35.118 -12.412  23.678  1.00 97.01           C  
ANISOU 1967  CA  PHE A1061     9706  15326  11827   -392  -1289    100       C  
ATOM   1968  C   PHE A1061      35.655 -13.291  24.824  1.00 97.42           C  
ANISOU 1968  C   PHE A1061     9834  15131  12051   -344  -1212     18       C  
ATOM   1969  O   PHE A1061      36.665 -12.937  25.428  1.00 95.20           O  
ANISOU 1969  O   PHE A1061     9601  14770  11799   -312  -1203    117       O  
ATOM   1970  CB  PHE A1061      33.961 -11.524  24.178  1.00 97.74           C  
ANISOU 1970  CB  PHE A1061     9823  15327  11988   -376  -1362    232       C  
ATOM   1971  CG  PHE A1061      34.267 -10.620  25.353  1.00 97.54           C  
ANISOU 1971  CG  PHE A1061     9874  15096  12092   -333  -1377    373       C  
ATOM   1972  CD1 PHE A1061      35.409  -9.821  25.362  1.00100.30           C  
ANISOU 1972  CD1 PHE A1061    10236  15451  12421   -330  -1388    509       C  
ATOM   1973  CD2 PHE A1061      33.394 -10.534  26.429  1.00 98.33           C  
ANISOU 1973  CD2 PHE A1061    10008  15026  12325   -312  -1374    346       C  
ATOM   1974  CE1 PHE A1061      35.685  -8.982  26.444  1.00100.25           C  
ANISOU 1974  CE1 PHE A1061    10274  15273  12544   -305  -1393    591       C  
ATOM   1975  CE2 PHE A1061      33.666  -9.688  27.507  1.00100.49           C  
ANISOU 1975  CE2 PHE A1061    10318  15160  12706   -291  -1378    421       C  
ATOM   1976  CZ  PHE A1061      34.807  -8.915  27.506  1.00 98.61           C  
ANISOU 1976  CZ  PHE A1061    10087  14919  12461   -286  -1387    533       C  
ATOM   1977  N   ARG A1062      34.995 -14.434  25.095  1.00 93.69           N  
ANISOU 1977  N   ARG A1062     9354  14548  11694   -348  -1162   -144       N  
ATOM   1978  CA  ARG A1062      35.373 -15.384  26.146  1.00 92.66           C  
ANISOU 1978  CA  ARG A1062     9272  14184  11752   -311  -1100   -174       C  
ATOM   1979  C   ARG A1062      36.705 -16.080  25.827  1.00 95.92           C  
ANISOU 1979  C   ARG A1062     9640  14592  12212   -281  -1046   -261       C  
ATOM   1980  O   ARG A1062      37.390 -16.514  26.752  1.00 95.30           O  
ANISOU 1980  O   ARG A1062     9597  14341  12273   -233  -1022   -192       O  
ATOM   1981  CB  ARG A1062      34.259 -16.423  26.359  1.00 93.07           C  
ANISOU 1981  CB  ARG A1062     9303  14116  11941   -341  -1062   -307       C  
ATOM   1982  N   HIS A1063      37.067 -16.183  24.527  1.00 92.81           N  
ANISOU 1982  N   HIS A1063     9147  14418  11697   -315  -1031   -414       N  
ATOM   1983  CA  HIS A1063      38.318 -16.793  24.056  1.00 93.17           C  
ANISOU 1983  CA  HIS A1063     9114  14507  11781   -295   -973   -553       C  
ATOM   1984  C   HIS A1063      39.503 -15.820  24.238  1.00 93.01           C  
ANISOU 1984  C   HIS A1063     9133  14565  11643   -270  -1003   -371       C  
ATOM   1985  O   HIS A1063      40.635 -16.260  24.444  1.00 92.33           O  
ANISOU 1985  O   HIS A1063     9015  14422  11644   -223   -963   -416       O  
ATOM   1986  CB  HIS A1063      38.193 -17.248  22.583  1.00 96.18           C  
ANISOU 1986  CB  HIS A1063     9339  15160  12045   -368   -934   -831       C  
ATOM   1987  CG  HIS A1063      39.505 -17.608  21.944  1.00101.10           C  
ANISOU 1987  CG  HIS A1063     9851  15911  12651   -363   -875   -996       C  
ATOM   1988  ND1 HIS A1063      40.213 -18.739  22.328  1.00103.75           N  
ANISOU 1988  ND1 HIS A1063    10134  16012  13274   -294   -803  -1160       N  
ATOM   1989  CD2 HIS A1063      40.216 -16.947  21.000  1.00103.56           C  
ANISOU 1989  CD2 HIS A1063    10084  16558  12706   -421   -883  -1000       C  
ATOM   1990  CE1 HIS A1063      41.315 -18.738  21.594  1.00104.31           C  
ANISOU 1990  CE1 HIS A1063    10091  16285  13257   -305   -764  -1301       C  
ATOM   1991  NE2 HIS A1063      41.363 -17.680  20.781  1.00104.56           N  
ANISOU 1991  NE2 HIS A1063    10105  16680  12943   -391   -806  -1211       N  
ATOM   1992  N   GLY A1064      39.218 -14.519  24.159  1.00 87.07           N  
ANISOU 1992  N   GLY A1064     8431  13924  10727   -302  -1073   -173       N  
ATOM   1993  CA  GLY A1064      40.189 -13.444  24.328  1.00 85.42           C  
ANISOU 1993  CA  GLY A1064     8254  13774  10427   -300  -1103      9       C  
ATOM   1994  C   GLY A1064      40.914 -13.521  25.651  1.00 87.06           C  
ANISOU 1994  C   GLY A1064     8534  13769  10777   -231  -1089     96       C  
ATOM   1995  O   GLY A1064      42.125 -13.294  25.709  1.00 87.02           O  
ANISOU 1995  O   GLY A1064     8511  13811  10744   -216  -1075    131       O  
ATOM   1996  N   PHE A1065      40.179 -13.904  26.708  1.00 81.41           N  
ANISOU 1996  N   PHE A1065     7879  12853  10199   -201  -1092    128       N  
ATOM   1997  CA  PHE A1065      40.733 -14.090  28.039  1.00 80.12           C  
ANISOU 1997  CA  PHE A1065     7759  12539  10145   -153  -1085    227       C  
ATOM   1998  C   PHE A1065      41.602 -15.343  28.093  1.00 84.73           C  
ANISOU 1998  C   PHE A1065     8286  13038  10872    -94  -1037    143       C  
ATOM   1999  O   PHE A1065      42.560 -15.347  28.853  1.00 84.39           O  
ANISOU 1999  O   PHE A1065     8240  12955  10868    -50  -1040    240       O  
ATOM   2000  CB  PHE A1065      39.625 -14.148  29.098  1.00 81.12           C  
ANISOU 2000  CB  PHE A1065     7941  12539  10344   -164  -1100    293       C  
ATOM   2001  CG  PHE A1065      38.795 -12.889  29.160  1.00 81.66           C  
ANISOU 2001  CG  PHE A1065     8039  12659  10329   -206  -1146    354       C  
ATOM   2002  CD1 PHE A1065      39.346 -11.694  29.618  1.00 83.84           C  
ANISOU 2002  CD1 PHE A1065     8326  12969  10559   -216  -1172    453       C  
ATOM   2003  CD2 PHE A1065      37.464 -12.894  28.756  1.00 83.16           C  
ANISOU 2003  CD2 PHE A1065     8225  12851  10520   -236  -1164    298       C  
ATOM   2004  CE1 PHE A1065      38.588 -10.522  29.646  1.00 84.13           C  
ANISOU 2004  CE1 PHE A1065     8364  13008  10595   -246  -1215    494       C  
ATOM   2005  CE2 PHE A1065      36.702 -11.725  28.802  1.00 85.33           C  
ANISOU 2005  CE2 PHE A1065     8503  13151  10768   -258  -1215    356       C  
ATOM   2006  CZ  PHE A1065      37.271 -10.548  29.244  1.00 83.19           C  
ANISOU 2006  CZ  PHE A1065     8237  12879  10494   -259  -1239    453       C  
ATOM   2007  N   ASP A1066      41.298 -16.385  27.280  1.00 82.29           N  
ANISOU 2007  N   ASP A1066     7906  12703  10658    -93   -993    -52       N  
ATOM   2008  CA  ASP A1066      42.090 -17.622  27.237  1.00 83.36           C  
ANISOU 2008  CA  ASP A1066     7951  12714  11008    -29   -943   -172       C  
ATOM   2009  C   ASP A1066      43.490 -17.356  26.685  1.00 87.32           C  
ANISOU 2009  C   ASP A1066     8382  13363  11434     -3   -926   -230       C  
ATOM   2010  O   ASP A1066      44.469 -17.818  27.281  1.00 87.08           O  
ANISOU 2010  O   ASP A1066     8312  13227  11548     73   -920   -181       O  
ATOM   2011  CB  ASP A1066      41.398 -18.721  26.412  1.00 86.71           C  
ANISOU 2011  CB  ASP A1066     8286  13079  11580    -51   -887   -430       C  
ATOM   2012  CG  ASP A1066      40.213 -19.387  27.085  1.00 98.74           C  
ANISOU 2012  CG  ASP A1066     9849  14389  13278    -66   -885   -389       C  
ATOM   2013  OD1 ASP A1066      39.259 -19.769  26.366  1.00 99.99           O  
ANISOU 2013  OD1 ASP A1066     9965  14577  13448   -124   -856   -579       O  
ATOM   2014  OD2 ASP A1066      40.244 -19.548  28.328  1.00105.12           O  
ANISOU 2014  OD2 ASP A1066    10715  15028  14199    -33   -910   -168       O  
ATOM   2015  N   ILE A1067      43.587 -16.591  25.572  1.00 83.73           N  
ANISOU 2015  N   ILE A1067     7896  13172  10745    -73   -925   -311       N  
ATOM   2016  CA  ILE A1067      44.874 -16.251  24.957  1.00 84.03           C  
ANISOU 2016  CA  ILE A1067     7855  13404  10671    -79   -903   -369       C  
ATOM   2017  C   ILE A1067      45.614 -15.236  25.863  1.00 84.79           C  
ANISOU 2017  C   ILE A1067     8032  13493  10690    -62   -948   -123       C  
ATOM   2018  O   ILE A1067      46.836 -15.342  26.033  1.00 85.22           O  
ANISOU 2018  O   ILE A1067     8029  13572  10778    -18   -931   -133       O  
ATOM   2019  CB  ILE A1067      44.718 -15.779  23.470  1.00 88.26           C  
ANISOU 2019  CB  ILE A1067     8307  14272  10954   -187   -888   -502       C  
ATOM   2020  CG1 ILE A1067      45.861 -16.289  22.538  1.00 91.17           C  
ANISOU 2020  CG1 ILE A1067     8506  14843  11293   -199   -817   -752       C  
ATOM   2021  CG2 ILE A1067      44.366 -14.294  23.278  1.00 87.26           C  
ANISOU 2021  CG2 ILE A1067     8258  14310  10587   -268   -956   -264       C  
ATOM   2022  CD1 ILE A1067      47.391 -15.796  22.804  1.00101.63           C  
ANISOU 2022  CD1 ILE A1067     9806  16240  12569   -172   -811   -667       C  
ATOM   2023  N   LEU A1068      44.854 -14.307  26.480  1.00 77.59           N  
ANISOU 2023  N   LEU A1068     7232  12543   9705    -97  -1002     66       N  
ATOM   2024  CA  LEU A1068      45.353 -13.274  27.382  1.00 75.29           C  
ANISOU 2024  CA  LEU A1068     7001  12245   9362   -101  -1038    253       C  
ATOM   2025  C   LEU A1068      45.963 -13.909  28.638  1.00 76.91           C  
ANISOU 2025  C   LEU A1068     7202  12310   9710    -22  -1037    317       C  
ATOM   2026  O   LEU A1068      47.051 -13.495  29.044  1.00 77.36           O  
ANISOU 2026  O   LEU A1068     7231  12432   9730     -8  -1041    375       O  
ATOM   2027  CB  LEU A1068      44.203 -12.320  27.739  1.00 74.43           C  
ANISOU 2027  CB  LEU A1068     6975  12098   9207   -152  -1084    372       C  
ATOM   2028  CG  LEU A1068      44.522 -10.941  28.306  1.00 78.70           C  
ANISOU 2028  CG  LEU A1068     7547  12659   9696   -192  -1115    511       C  
ATOM   2029  CD1 LEU A1068      45.434 -10.139  27.386  1.00 79.31           C  
ANISOU 2029  CD1 LEU A1068     7576  12900   9657   -248  -1112    543       C  
ATOM   2030  CD2 LEU A1068      43.236 -10.165  28.543  1.00 81.23           C  
ANISOU 2030  CD2 LEU A1068     7915  12911  10037   -229  -1156    572       C  
ATOM   2031  N   VAL A1069      45.306 -14.953  29.204  1.00 71.07           N  
ANISOU 2031  N   VAL A1069     6471  11398   9135     23  -1035    318       N  
ATOM   2032  CA  VAL A1069      45.785 -15.694  30.380  1.00 70.66           C  
ANISOU 2032  CA  VAL A1069     6392  11223   9232     93  -1048    435       C  
ATOM   2033  C   VAL A1069      47.095 -16.436  30.011  1.00 74.91           C  
ANISOU 2033  C   VAL A1069     6816  11755   9892    176  -1024    354       C  
ATOM   2034  O   VAL A1069      48.040 -16.455  30.811  1.00 74.13           O  
ANISOU 2034  O   VAL A1069     6675  11672   9818    225  -1049    476       O  
ATOM   2035  CB  VAL A1069      44.681 -16.631  30.955  1.00 74.54           C  
ANISOU 2035  CB  VAL A1069     6906  11530   9886    100  -1050    483       C  
ATOM   2036  CG1 VAL A1069      45.258 -17.837  31.703  1.00 75.69           C  
ANISOU 2036  CG1 VAL A1069     6973  11515  10271    184  -1057    591       C  
ATOM   2037  CG2 VAL A1069      43.726 -15.848  31.854  1.00 73.13           C  
ANISOU 2037  CG2 VAL A1069     6811  11389   9587     29  -1081    609       C  
ATOM   2038  N   GLY A1070      47.139 -16.972  28.787  1.00 72.12           N  
ANISOU 2038  N   GLY A1070     6392  11412   9596    181   -974    129       N  
ATOM   2039  CA  GLY A1070      48.291 -17.667  28.227  1.00 73.26           C  
ANISOU 2039  CA  GLY A1070     6397  11567   9871    251   -935    -31       C  
ATOM   2040  C   GLY A1070      49.503 -16.765  28.150  1.00 76.57           C  
ANISOU 2040  C   GLY A1070     6790  12196  10107    237   -941      2       C  
ATOM   2041  O   GLY A1070      50.621 -17.197  28.457  1.00 77.92           O  
ANISOU 2041  O   GLY A1070     6860  12349  10396    320   -941     -1       O  
ATOM   2042  N   GLN A1071      49.268 -15.487  27.787  1.00 70.36           N  
ANISOU 2042  N   GLN A1071     6083  11594   9057    132   -951     52       N  
ATOM   2043  CA  GLN A1071      50.287 -14.445  27.702  1.00 69.41           C  
ANISOU 2043  CA  GLN A1071     5947  11665   8759     86   -954    104       C  
ATOM   2044  C   GLN A1071      50.759 -14.031  29.106  1.00 73.53           C  
ANISOU 2044  C   GLN A1071     6505  12140   9294    118  -1000    299       C  
ATOM   2045  O   GLN A1071      51.966 -13.891  29.328  1.00 73.38           O  
ANISOU 2045  O   GLN A1071     6410  12215   9258    144   -998    306       O  
ATOM   2046  CB  GLN A1071      49.750 -13.233  26.938  1.00 69.73           C  
ANISOU 2046  CB  GLN A1071     6051  11865   8579    -41   -959    141       C  
ATOM   2047  CG  GLN A1071      49.664 -13.429  25.439  1.00 84.51           C  
ANISOU 2047  CG  GLN A1071     7839  13928  10342   -104   -916    -35       C  
ATOM   2048  CD  GLN A1071      48.920 -12.290  24.807  1.00106.00           C  
ANISOU 2048  CD  GLN A1071    10619  16784  12872   -223   -946     84       C  
ATOM   2049  OE1 GLN A1071      47.691 -12.285  24.750  1.00103.96           O  
ANISOU 2049  OE1 GLN A1071    10423  16453  12624   -238   -975    117       O  
ATOM   2050  NE2 GLN A1071      49.643 -11.284  24.343  1.00 98.45           N  
ANISOU 2050  NE2 GLN A1071     9632  16015  11758   -312   -946    173       N  
ATOM   2051  N   ILE A1072      49.808 -13.857  30.054  1.00 69.83           N  
ANISOU 2051  N   ILE A1072     6128  11563   8841    105  -1039    437       N  
ATOM   2052  CA  ILE A1072      50.099 -13.493  31.445  1.00 69.20           C  
ANISOU 2052  CA  ILE A1072     6056  11498   8740    110  -1080    599       C  
ATOM   2053  C   ILE A1072      50.977 -14.592  32.081  1.00 75.74           C  
ANISOU 2053  C   ILE A1072     6779  12277   9723    223  -1099    661       C  
ATOM   2054  O   ILE A1072      51.908 -14.262  32.824  1.00 76.40           O  
ANISOU 2054  O   ILE A1072     6802  12477   9748    234  -1124    747       O  
ATOM   2055  CB  ILE A1072      48.797 -13.222  32.266  1.00 71.06           C  
ANISOU 2055  CB  ILE A1072     6380  11662   8958     62  -1106    694       C  
ATOM   2056  CG1 ILE A1072      48.038 -11.979  31.740  1.00 69.35           C  
ANISOU 2056  CG1 ILE A1072     6239  11483   8629    -36  -1100    651       C  
ATOM   2057  CG2 ILE A1072      49.109 -13.073  33.772  1.00 72.29           C  
ANISOU 2057  CG2 ILE A1072     6500  11894   9074     56  -1142    838       C  
ATOM   2058  CD1 ILE A1072      46.600 -11.814  32.270  1.00 67.90           C  
ANISOU 2058  CD1 ILE A1072     6124  11215   8460    -75  -1117    684       C  
ATOM   2059  N   ASP A1073      50.704 -15.884  31.761  1.00 73.33           N  
ANISOU 2059  N   ASP A1073     6429  11795   9637    305  -1088    614       N  
ATOM   2060  CA  ASP A1073      51.482 -17.024  32.269  1.00 74.80           C  
ANISOU 2060  CA  ASP A1073     6491  11873  10056    428  -1113    691       C  
ATOM   2061  C   ASP A1073      52.890 -17.037  31.677  1.00 79.29           C  
ANISOU 2061  C   ASP A1073     6936  12548  10644    485  -1091    560       C  
ATOM   2062  O   ASP A1073      53.851 -17.306  32.406  1.00 78.83           O  
ANISOU 2062  O   ASP A1073     6775  12521  10655    562  -1135    684       O  
ATOM   2063  CB  ASP A1073      50.769 -18.353  31.988  1.00 77.75           C  
ANISOU 2063  CB  ASP A1073     6834  11983  10726    490  -1097    644       C  
ATOM   2064  CG  ASP A1073      49.626 -18.643  32.942  1.00 87.02           C  
ANISOU 2064  CG  ASP A1073     8085  13042  11937    454  -1133    848       C  
ATOM   2065  OD1 ASP A1073      49.783 -18.382  34.160  1.00 87.43           O  
ANISOU 2065  OD1 ASP A1073     8137  13187  11896    439  -1191   1092       O  
ATOM   2066  OD2 ASP A1073      48.591 -19.170  32.481  1.00 92.51           O  
ANISOU 2066  OD2 ASP A1073     8821  13583  12745    430  -1100    755       O  
ATOM   2067  N   ASP A1074      53.006 -16.712  30.361  1.00 76.43           N  
ANISOU 2067  N   ASP A1074     6565  12278  10196    436  -1026    318       N  
ATOM   2068  CA  ASP A1074      54.271 -16.623  29.623  1.00 77.17           C  
ANISOU 2068  CA  ASP A1074     6532  12525  10262    456   -987    150       C  
ATOM   2069  C   ASP A1074      55.163 -15.504  30.213  1.00 82.05           C  
ANISOU 2069  C   ASP A1074     7158  13350  10668    406  -1014    271       C  
ATOM   2070  O   ASP A1074      56.374 -15.700  30.340  1.00 82.95           O  
ANISOU 2070  O   ASP A1074     7142  13544  10834    473  -1018    247       O  
ATOM   2071  CB  ASP A1074      54.013 -16.397  28.122  1.00 78.47           C  
ANISOU 2071  CB  ASP A1074     6687  12819  10308    368   -912   -103       C  
ATOM   2072  N   ALA A1075      54.552 -14.361  30.617  1.00 77.85           N  
ANISOU 2072  N   ALA A1075     6758  12892   9931    292  -1031    386       N  
ATOM   2073  CA  ALA A1075      55.242 -13.213  31.225  1.00 77.03           C  
ANISOU 2073  CA  ALA A1075     6656  12961   9651    220  -1047    470       C  
ATOM   2074  C   ALA A1075      55.708 -13.528  32.655  1.00 82.52           C  
ANISOU 2074  C   ALA A1075     7288  13671  10394    288  -1110    639       C  
ATOM   2075  O   ALA A1075      56.818 -13.138  33.012  1.00 83.46           O  
ANISOU 2075  O   ALA A1075     7314  13953  10443    287  -1119    647       O  
ATOM   2076  CB  ALA A1075      54.337 -11.992  31.224  1.00 76.04           C  
ANISOU 2076  CB  ALA A1075     6661  12856   9375     87  -1043    514       C  
ATOM   2077  N   LEU A1076      54.876 -14.238  33.462  1.00 79.34           N  
ANISOU 2077  N   LEU A1076     6919  13131  10097    335  -1155    784       N  
ATOM   2078  CA  LEU A1076      55.204 -14.642  34.839  1.00 80.21           C  
ANISOU 2078  CA  LEU A1076     6949  13297  10231    386  -1227    997       C  
ATOM   2079  C   LEU A1076      56.368 -15.637  34.866  1.00 87.26           C  
ANISOU 2079  C   LEU A1076     7673  14167  11314    531  -1259   1037       C  
ATOM   2080  O   LEU A1076      57.127 -15.642  35.832  1.00 89.02           O  
ANISOU 2080  O   LEU A1076     7787  14544  11493    561  -1321   1194       O  
ATOM   2081  CB  LEU A1076      53.991 -15.255  35.557  1.00 80.26           C  
ANISOU 2081  CB  LEU A1076     7017  13169  10312    386  -1262   1162       C  
ATOM   2082  CG  LEU A1076      52.922 -14.290  36.092  1.00 83.58           C  
ANISOU 2082  CG  LEU A1076     7549  13669  10539    249  -1254   1175       C  
ATOM   2083  CD1 LEU A1076      51.561 -14.961  36.139  1.00 83.32           C  
ANISOU 2083  CD1 LEU A1076     7599  13449  10610    245  -1255   1235       C  
ATOM   2084  CD2 LEU A1076      53.272 -13.784  37.476  1.00 87.13           C  
ANISOU 2084  CD2 LEU A1076     7919  14371  10816    189  -1301   1310       C  
ATOM   2085  N   LYS A1077      56.508 -16.474  33.810  1.00 84.76           N  
ANISOU 2085  N   LYS A1077     7310  13678  11215    618  -1219    877       N  
ATOM   2086  CA  LYS A1077      57.590 -17.457  33.636  1.00 86.45           C  
ANISOU 2086  CA  LYS A1077     7339  13826  11684    770  -1236    847       C  
ATOM   2087  C   LYS A1077      58.941 -16.721  33.587  1.00 89.80           C  
ANISOU 2087  C   LYS A1077     7662  14512  11943    755  -1229    770       C  
ATOM   2088  O   LYS A1077      59.853 -17.098  34.319  1.00 90.87           O  
ANISOU 2088  O   LYS A1077     7649  14716  12160    849  -1296    911       O  
ATOM   2089  CB  LYS A1077      57.357 -18.300  32.363  1.00 89.64           C  
ANISOU 2089  CB  LYS A1077     7704  14025  12329    827  -1164    587       C  
ATOM   2090  CG  LYS A1077      58.417 -19.366  32.079  1.00106.40           C  
ANISOU 2090  CG  LYS A1077     9604  16034  14788    992  -1168    488       C  
ATOM   2091  CD  LYS A1077      59.037 -19.179  30.686  1.00114.73           C  
ANISOU 2091  CD  LYS A1077    10579  17205  15809    966  -1066    105       C  
ATOM   2092  CE  LYS A1077      60.025 -20.260  30.300  1.00121.34           C  
ANISOU 2092  CE  LYS A1077    11166  17924  17014   1129  -1053    -72       C  
ATOM   2093  NZ  LYS A1077      59.352 -21.541  29.944  1.00128.06           N  
ANISOU 2093  NZ  LYS A1077    11945  18422  18291   1225  -1034   -173       N  
ATOM   2094  N   LEU A1078      59.033 -15.639  32.776  1.00 84.59           N  
ANISOU 2094  N   LEU A1078     7077  14011  11051    626  -1156    580       N  
ATOM   2095  CA  LEU A1078      60.218 -14.780  32.641  1.00 84.45           C  
ANISOU 2095  CA  LEU A1078     6979  14248  10859    571  -1134    495       C  
ATOM   2096  C   LEU A1078      60.514 -14.070  33.956  1.00 89.38           C  
ANISOU 2096  C   LEU A1078     7594  15050  11316    519  -1196    681       C  
ATOM   2097  O   LEU A1078      61.680 -13.895  34.305  1.00 89.99           O  
ANISOU 2097  O   LEU A1078     7531  15313  11348    543  -1216    681       O  
ATOM   2098  CB  LEU A1078      60.038 -13.728  31.527  1.00 83.06           C  
ANISOU 2098  CB  LEU A1078     6897  14183  10481    413  -1047    317       C  
ATOM   2099  CG  LEU A1078      59.460 -14.166  30.168  1.00 87.26           C  
ANISOU 2099  CG  LEU A1078     7456  14627  11072    401   -980    127       C  
ATOM   2100  CD1 LEU A1078      59.193 -12.959  29.287  1.00 85.53           C  
ANISOU 2100  CD1 LEU A1078     7330  14557  10609    221   -923     65       C  
ATOM   2101  CD2 LEU A1078      60.386 -15.148  29.448  1.00 91.95           C  
ANISOU 2101  CD2 LEU A1078     7857  15235  11846    510   -941    -86       C  
ATOM   2102  N   ALA A1079      59.454 -13.651  34.682  1.00 85.52           N  
ANISOU 2102  N   ALA A1079     7233  14533  10727    439  -1220    812       N  
ATOM   2103  CA  ALA A1079      59.572 -12.993  35.984  1.00 85.27           C  
ANISOU 2103  CA  ALA A1079     7172  14705  10522    367  -1270    948       C  
ATOM   2104  C   ALA A1079      60.145 -13.969  37.014  1.00 91.78           C  
ANISOU 2104  C   ALA A1079     7834  15596  11441    494  -1368   1171       C  
ATOM   2105  O   ALA A1079      61.000 -13.580  37.811  1.00 92.60           O  
ANISOU 2105  O   ALA A1079     7811  15963  11408    470  -1409   1230       O  
ATOM   2106  CB  ALA A1079      58.219 -12.471  36.434  1.00 84.44           C  
ANISOU 2106  CB  ALA A1079     7214  14547  10323    259  -1264    995       C  
ATOM   2107  N   ASN A1080      59.714 -15.250  36.955  1.00 89.49           N  
ANISOU 2107  N   ASN A1080     7529  15067  11406    626  -1407   1301       N  
ATOM   2108  CA  ASN A1080      60.199 -16.313  37.843  1.00 91.89           C  
ANISOU 2108  CA  ASN A1080     7663  15374  11875    762  -1513   1575       C  
ATOM   2109  C   ASN A1080      61.612 -16.788  37.422  1.00 96.75           C  
ANISOU 2109  C   ASN A1080     8088  16014  12659    901  -1530   1503       C  
ATOM   2110  O   ASN A1080      62.343 -17.340  38.242  1.00 98.03           O  
ANISOU 2110  O   ASN A1080     8068  16278  12902   1002  -1629   1730       O  
ATOM   2111  CB  ASN A1080      59.207 -17.480  37.884  1.00 93.78           C  
ANISOU 2111  CB  ASN A1080     7944  15302  12386    842  -1543   1743       C  
ATOM   2112  CG  ASN A1080      57.917 -17.152  38.608  1.00118.33           C  
ANISOU 2112  CG  ASN A1080    11190  18445  15326    713  -1550   1876       C  
ATOM   2113  OD1 ASN A1080      57.911 -16.699  39.764  1.00113.49           O  
ANISOU 2113  OD1 ASN A1080    10532  18114  14475    625  -1602   2046       O  
ATOM   2114  ND2 ASN A1080      56.789 -17.406  37.955  1.00108.32           N  
ANISOU 2114  ND2 ASN A1080    10067  16918  14173    693  -1495   1784       N  
ATOM   2115  N   GLU A1081      61.980 -16.560  36.151  1.00 92.50           N  
ANISOU 2115  N   GLU A1081     7572  15412  12161    899  -1435   1193       N  
ATOM   2116  CA  GLU A1081      63.288 -16.862  35.570  1.00 93.87           C  
ANISOU 2116  CA  GLU A1081     7563  15637  12465   1003  -1421   1036       C  
ATOM   2117  C   GLU A1081      64.294 -15.787  36.045  1.00 97.44           C  
ANISOU 2117  C   GLU A1081     7943  16454  12625    909  -1426   1007       C  
ATOM   2118  O   GLU A1081      65.460 -16.100  36.306  1.00 99.39           O  
ANISOU 2118  O   GLU A1081     7986  16832  12946   1009  -1474   1029       O  
ATOM   2119  CB  GLU A1081      63.162 -16.905  34.027  1.00 94.73           C  
ANISOU 2119  CB  GLU A1081     7723  15613  12658    985  -1302    697       C  
ATOM   2120  CG  GLU A1081      64.457 -17.016  33.230  1.00108.35           C  
ANISOU 2120  CG  GLU A1081     9263  17449  14456   1045  -1254    450       C  
ATOM   2121  CD  GLU A1081      64.317 -16.739  31.742  1.00122.23           C  
ANISOU 2121  CD  GLU A1081    11069  19221  16152    953  -1127    112       C  
ATOM   2122  OE1 GLU A1081      64.917 -15.748  31.261  1.00106.52           O  
ANISOU 2122  OE1 GLU A1081     9080  17485  13907    823  -1065    -25       O  
ATOM   2123  OE2 GLU A1081      63.617 -17.519  31.054  1.00110.42           O  
ANISOU 2123  OE2 GLU A1081     9592  17502  14860   1000  -1087    -13       O  
ATOM   2124  N   GLY A1082      63.808 -14.551  36.179  1.00 91.42           N  
ANISOU 2124  N   GLY A1082     7330  15839  11567    719  -1378    952       N  
ATOM   2125  CA  GLY A1082      64.582 -13.390  36.605  1.00 90.79           C  
ANISOU 2125  CA  GLY A1082     7196  16076  11223    591  -1363    885       C  
ATOM   2126  C   GLY A1082      64.659 -12.280  35.570  1.00 93.26           C  
ANISOU 2126  C   GLY A1082     7610  16424  11399    435  -1247    632       C  
ATOM   2127  O   GLY A1082      65.261 -11.235  35.837  1.00 93.47           O  
ANISOU 2127  O   GLY A1082     7598  16675  11240    305  -1220    557       O  
ATOM   2128  N   LYS A1083      64.055 -12.498  34.375  1.00 87.75           N  
ANISOU 2128  N   LYS A1083     7025  15521  10795    434  -1179    508       N  
ATOM   2129  CA  LYS A1083      64.031 -11.546  33.259  1.00 85.50           C  
ANISOU 2129  CA  LYS A1083     6827  15275  10386    282  -1078    325       C  
ATOM   2130  C   LYS A1083      62.763 -10.659  33.344  1.00 85.12           C  
ANISOU 2130  C   LYS A1083     6978  15131  10233    142  -1059    379       C  
ATOM   2131  O   LYS A1083      61.820 -10.815  32.566  1.00 83.75           O  
ANISOU 2131  O   LYS A1083     6926  14791  10103    128  -1029    353       O  
ATOM   2132  CB  LYS A1083      64.137 -12.292  31.914  1.00 88.39           C  
ANISOU 2132  CB  LYS A1083     7157  15548  10877    346  -1019    153       C  
ATOM   2133  N   VAL A1084      62.774  -9.726  34.317  1.00 80.10           N  
ANISOU 2133  N   VAL A1084     6346  14618   9470     37  -1076    432       N  
ATOM   2134  CA  VAL A1084      61.717  -8.759  34.665  1.00 77.79           C  
ANISOU 2134  CA  VAL A1084     6191  14257   9110    -96  -1062    455       C  
ATOM   2135  C   VAL A1084      61.533  -7.704  33.558  1.00 80.41           C  
ANISOU 2135  C   VAL A1084     6610  14533   9412   -241   -983    362       C  
ATOM   2136  O   VAL A1084      60.396  -7.296  33.295  1.00 78.88           O  
ANISOU 2136  O   VAL A1084     6549  14179   9242   -299   -972    393       O  
ATOM   2137  CB  VAL A1084      62.012  -8.072  36.028  1.00 81.74           C  
ANISOU 2137  CB  VAL A1084     6605  14955   9498   -176  -1090    470       C  
ATOM   2138  CG1 VAL A1084      60.796  -7.312  36.543  1.00 80.54           C  
ANISOU 2138  CG1 VAL A1084     6562  14715   9323   -285  -1080    468       C  
ATOM   2139  CG2 VAL A1084      62.493  -9.081  37.068  1.00 82.89           C  
ANISOU 2139  CG2 VAL A1084     6612  15249   9634    -47  -1179    605       C  
ATOM   2140  N   LYS A1085      62.644  -7.243  32.936  1.00 77.37           N  
ANISOU 2140  N   LYS A1085     6132  14291   8975   -307   -932    270       N  
ATOM   2141  CA  LYS A1085      62.598  -6.259  31.855  1.00 77.23           C  
ANISOU 2141  CA  LYS A1085     6166  14255   8923   -462   -863    236       C  
ATOM   2142  C   LYS A1085      61.801  -6.844  30.684  1.00 82.29           C  
ANISOU 2142  C   LYS A1085     6899  14779   9587   -423   -851    254       C  
ATOM   2143  O   LYS A1085      60.966  -6.153  30.087  1.00 81.44           O  
ANISOU 2143  O   LYS A1085     6896  14574   9475   -526   -833    315       O  
ATOM   2144  CB  LYS A1085      64.012  -5.859  31.426  1.00 80.81           C  
ANISOU 2144  CB  LYS A1085     6476  14921   9305   -537   -811    144       C  
ATOM   2145  N   GLU A1086      62.015  -8.155  30.427  1.00 79.59           N  
ANISOU 2145  N   GLU A1086     6501  14442   9296   -270   -865    198       N  
ATOM   2146  CA  GLU A1086      61.327  -8.951  29.412  1.00 79.00           C  
ANISOU 2146  CA  GLU A1086     6472  14283   9260   -219   -850    154       C  
ATOM   2147  C   GLU A1086      59.859  -9.153  29.793  1.00 80.50           C  
ANISOU 2147  C   GLU A1086     6813  14253   9518   -184   -894    255       C  
ATOM   2148  O   GLU A1086      59.000  -9.110  28.915  1.00 79.60           O  
ANISOU 2148  O   GLU A1086     6781  14082   9382   -233   -876    255       O  
ATOM   2149  CB  GLU A1086      62.023 -10.307  29.227  1.00 81.61           C  
ANISOU 2149  CB  GLU A1086     6665  14643   9702    -57   -850     27       C  
ATOM   2150  CG  GLU A1086      63.290 -10.227  28.403  1.00 96.29           C  
ANISOU 2150  CG  GLU A1086     8361  16738  11487   -101   -786   -131       C  
ATOM   2151  CD  GLU A1086      64.003 -11.553  28.233  1.00132.65           C  
ANISOU 2151  CD  GLU A1086    12793  21352  16256     71   -783   -295       C  
ATOM   2152  OE1 GLU A1086      63.415 -12.468  27.609  1.00132.29           O  
ANISOU 2152  OE1 GLU A1086    12741  21193  16329    145   -767   -402       O  
ATOM   2153  OE2 GLU A1086      65.158 -11.672  28.705  1.00132.83           O  
ANISOU 2153  OE2 GLU A1086    12666  21493  16311    130   -795   -334       O  
ATOM   2154  N   ALA A1087      59.577  -9.371  31.097  1.00 76.30           N  
ANISOU 2154  N   ALA A1087     6301  13638   9050   -111   -952    343       N  
ATOM   2155  CA  ALA A1087      58.226  -9.545  31.638  1.00 74.97           C  
ANISOU 2155  CA  ALA A1087     6256  13293   8936    -89   -991    437       C  
ATOM   2156  C   ALA A1087      57.433  -8.242  31.505  1.00 78.39           C  
ANISOU 2156  C   ALA A1087     6795  13678   9311   -235   -975    471       C  
ATOM   2157  O   ALA A1087      56.247  -8.285  31.206  1.00 77.27           O  
ANISOU 2157  O   ALA A1087     6757  13398   9203   -241   -984    506       O  
ATOM   2158  CB  ALA A1087      58.293  -9.985  33.093  1.00 75.82           C  
ANISOU 2158  CB  ALA A1087     6319  13413   9077    -14  -1053    535       C  
ATOM   2159  N   GLN A1088      58.101  -7.088  31.686  1.00 76.11           N  
ANISOU 2159  N   GLN A1088     6461  13489   8966   -353   -950    456       N  
ATOM   2160  CA  GLN A1088      57.517  -5.753  31.526  1.00 75.85           C  
ANISOU 2160  CA  GLN A1088     6492  13377   8952   -495   -932    489       C  
ATOM   2161  C   GLN A1088      57.208  -5.477  30.054  1.00 82.25           C  
ANISOU 2161  C   GLN A1088     7346  14168   9738   -561   -907    534       C  
ATOM   2162  O   GLN A1088      56.204  -4.833  29.753  1.00 81.73           O  
ANISOU 2162  O   GLN A1088     7359  13971   9725   -621   -919    613       O  
ATOM   2163  CB  GLN A1088      58.484  -4.682  32.053  1.00 77.67           C  
ANISOU 2163  CB  GLN A1088     6626  13712   9171   -609   -902    439       C  
ATOM   2164  CG  GLN A1088      58.374  -4.380  33.535  1.00 77.38           C  
ANISOU 2164  CG  GLN A1088     6545  13703   9152   -618   -923    386       C  
ATOM   2165  CD  GLN A1088      58.985  -3.037  33.855  1.00 91.85           C  
ANISOU 2165  CD  GLN A1088     8291  15583  11025   -772   -878    299       C  
ATOM   2166  OE1 GLN A1088      60.112  -2.720  33.452  1.00 87.81           O  
ANISOU 2166  OE1 GLN A1088     7696  15190  10476   -832   -842    268       O  
ATOM   2167  NE2 GLN A1088      58.263  -2.220  34.609  1.00 83.27           N  
ANISOU 2167  NE2 GLN A1088     7202  14403  10034   -846   -873    232       N  
ATOM   2168  N   ALA A1089      58.093  -5.950  29.138  1.00 81.35           N  
ANISOU 2168  N   ALA A1089     7155  14216   9537   -556   -873    483       N  
ATOM   2169  CA  ALA A1089      57.980  -5.803  27.680  1.00 82.14           C  
ANISOU 2169  CA  ALA A1089     7252  14409   9550   -638   -843    514       C  
ATOM   2170  C   ALA A1089      56.825  -6.627  27.119  1.00 86.83           C  
ANISOU 2170  C   ALA A1089     7918  14926  10149   -567   -866    509       C  
ATOM   2171  O   ALA A1089      56.348  -6.342  26.018  1.00 88.02           O  
ANISOU 2171  O   ALA A1089     8079  15146  10218   -653   -860    572       O  
ATOM   2172  CB  ALA A1089      59.275  -6.223  27.015  1.00 84.13           C  
ANISOU 2172  CB  ALA A1089     7369  14900   9698   -648   -792    401       C  
ATOM   2173  N   ALA A1090      56.379  -7.649  27.875  1.00 82.27           N  
ANISOU 2173  N   ALA A1090     7373  14222   9662   -422   -895    449       N  
ATOM   2174  CA  ALA A1090      55.267  -8.517  27.506  1.00 81.44           C  
ANISOU 2174  CA  ALA A1090     7329  14016   9599   -352   -913    421       C  
ATOM   2175  C   ALA A1090      53.928  -7.779  27.631  1.00 84.27           C  
ANISOU 2175  C   ALA A1090     7805  14227   9987   -405   -951    546       C  
ATOM   2176  O   ALA A1090      52.924  -8.245  27.085  1.00 84.26           O  
ANISOU 2176  O   ALA A1090     7850  14177   9990   -384   -964    535       O  
ATOM   2177  CB  ALA A1090      55.271  -9.763  28.374  1.00 81.97           C  
ANISOU 2177  CB  ALA A1090     7381  13969   9795   -196   -933    359       C  
ATOM   2178  N   ALA A1091      53.923  -6.612  28.315  1.00 80.07           N  
ANISOU 2178  N   ALA A1091     7299  13629   9495   -478   -965    638       N  
ATOM   2179  CA  ALA A1091      52.743  -5.765  28.494  1.00 79.51           C  
ANISOU 2179  CA  ALA A1091     7307  13400   9505   -527  -1000    736       C  
ATOM   2180  C   ALA A1091      52.333  -5.089  27.183  1.00 84.81           C  
ANISOU 2180  C   ALA A1091     7978  14120  10127   -628  -1009    858       C  
ATOM   2181  O   ALA A1091      51.172  -4.716  27.046  1.00 84.22           O  
ANISOU 2181  O   ALA A1091     7958  13923  10119   -638  -1049    941       O  
ATOM   2182  CB  ALA A1091      52.999  -4.717  29.566  1.00 80.26           C  
ANISOU 2182  CB  ALA A1091     7382  13417   9695   -584   -999    743       C  
ATOM   2183  N   GLU A1092      53.274  -4.939  26.220  1.00 83.44           N  
ANISOU 2183  N   GLU A1092     7725  14150   9827   -708   -975    881       N  
ATOM   2184  CA  GLU A1092      53.019  -4.348  24.899  1.00 84.84           C  
ANISOU 2184  CA  GLU A1092     7870  14461   9906   -828   -987   1037       C  
ATOM   2185  C   GLU A1092      52.122  -5.275  24.076  1.00 89.71           C  
ANISOU 2185  C   GLU A1092     8497  15172  10417   -786  -1004    988       C  
ATOM   2186  O   GLU A1092      51.308  -4.799  23.280  1.00 90.40           O  
ANISOU 2186  O   GLU A1092     8584  15301  10461   -855  -1047   1146       O  
ATOM   2187  CB  GLU A1092      54.333  -4.073  24.159  1.00 87.82           C  
ANISOU 2187  CB  GLU A1092     8136  15093  10139   -938   -935   1050       C  
ATOM   2188  CG  GLU A1092      55.159  -2.945  24.762  1.00101.96           C  
ANISOU 2188  CG  GLU A1092     9898  16802  12040  -1025   -918   1130       C  
ATOM   2189  CD  GLU A1092      56.668  -3.056  24.605  1.00130.95           C  
ANISOU 2189  CD  GLU A1092    13463  20693  15598  -1080   -853   1037       C  
ATOM   2190  OE1 GLU A1092      57.386  -2.751  25.586  1.00131.90           O  
ANISOU 2190  OE1 GLU A1092    13565  20735  15816  -1068   -833    962       O  
ATOM   2191  OE2 GLU A1092      57.137  -3.438  23.507  1.00123.71           O  
ANISOU 2191  OE2 GLU A1092    12461  20056  14485  -1144   -820   1021       O  
ATOM   2192  N   GLN A1093      52.264  -6.601  24.292  1.00 85.75           N  
ANISOU 2192  N   GLN A1093     7988  14696   9898   -672   -973    770       N  
ATOM   2193  CA  GLN A1093      51.470  -7.652  23.651  1.00 85.54           C  
ANISOU 2193  CA  GLN A1093     7953  14731   9817   -624   -972    648       C  
ATOM   2194  C   GLN A1093      50.092  -7.722  24.297  1.00 88.59           C  
ANISOU 2194  C   GLN A1093     8450  14874  10337   -556  -1024    695       C  
ATOM   2195  O   GLN A1093      49.086  -7.873  23.594  1.00 88.25           O  
ANISOU 2195  O   GLN A1093     8411  14880  10239   -580  -1052    717       O  
ATOM   2196  CB  GLN A1093      52.181  -9.008  23.756  1.00 87.03           C  
ANISOU 2196  CB  GLN A1093     8072  14964  10032   -522   -916    394       C  
ATOM   2197  CG  GLN A1093      53.392  -9.133  22.838  1.00107.28           C  
ANISOU 2197  CG  GLN A1093    10490  17830  12444   -594   -854    281       C  
ATOM   2198  CD  GLN A1093      54.633  -9.549  23.585  1.00124.80           C  
ANISOU 2198  CD  GLN A1093    12652  20008  14758   -508   -820    168       C  
ATOM   2199  OE1 GLN A1093      54.748 -10.680  24.071  1.00118.19           O  
ANISOU 2199  OE1 GLN A1093    11787  19049  14072   -371   -808      7       O  
ATOM   2200  NE2 GLN A1093      55.602  -8.647  23.670  1.00118.40           N  
ANISOU 2200  NE2 GLN A1093    11807  19302  13878   -592   -807    263       N  
ATOM   2201  N   LEU A1094      50.057  -7.605  25.648  1.00 83.99           N  
ANISOU 2201  N   LEU A1094     7937  14066   9910   -484  -1037    704       N  
ATOM   2202  CA  LEU A1094      48.848  -7.614  26.486  1.00 82.27           C  
ANISOU 2202  CA  LEU A1094     7809  13631   9819   -430  -1077    732       C  
ATOM   2203  C   LEU A1094      47.954  -6.425  26.139  1.00 84.71           C  
ANISOU 2203  C   LEU A1094     8142  13882  10160   -507  -1127    897       C  
ATOM   2204  O   LEU A1094      46.738  -6.573  26.065  1.00 83.99           O  
ANISOU 2204  O   LEU A1094     8091  13710  10110   -483  -1163    909       O  
ATOM   2205  CB  LEU A1094      49.253  -7.560  27.971  1.00 81.56           C  
ANISOU 2205  CB  LEU A1094     7741  13414   9834   -379  -1072    712       C  
ATOM   2206  CG  LEU A1094      49.337  -8.868  28.773  1.00 86.07           C  
ANISOU 2206  CG  LEU A1094     8315  13927  10459   -269  -1062    618       C  
ATOM   2207  CD1 LEU A1094      50.224  -9.893  28.107  1.00 87.28           C  
ANISOU 2207  CD1 LEU A1094     8393  14186  10583   -218  -1025    508       C  
ATOM   2208  CD2 LEU A1094      49.911  -8.608  30.151  1.00 87.93           C  
ANISOU 2208  CD2 LEU A1094     8536  14138  10735   -253  -1066    640       C  
ATOM   2209  N   LYS A1095      48.578  -5.257  25.896  1.00 80.83           N  
ANISOU 2209  N   LYS A1095     7610  13426   9675   -600  -1132   1032       N  
ATOM   2210  CA  LYS A1095      47.928  -4.012  25.514  1.00 80.96           C  
ANISOU 2210  CA  LYS A1095     7617  13360   9784   -677  -1186   1233       C  
ATOM   2211  C   LYS A1095      47.181  -4.170  24.193  1.00 85.30           C  
ANISOU 2211  C   LYS A1095     8135  14074  10200   -717  -1229   1345       C  
ATOM   2212  O   LYS A1095      46.034  -3.747  24.109  1.00 86.05           O  
ANISOU 2212  O   LYS A1095     8244  14057  10392   -709  -1291   1451       O  
ATOM   2213  CB  LYS A1095      48.966  -2.879  25.403  1.00 84.59           C  
ANISOU 2213  CB  LYS A1095     8015  13834  10290   -783  -1170   1360       C  
ATOM   2214  CG  LYS A1095      48.998  -1.925  26.590  1.00 97.70           C  
ANISOU 2214  CG  LYS A1095     9678  15247  12196   -789  -1166   1337       C  
ATOM   2215  CD  LYS A1095      48.115  -0.702  26.338  1.00110.54           C  
ANISOU 2215  CD  LYS A1095    11276  16675  14050   -840  -1226   1528       C  
ATOM   2216  CE  LYS A1095      48.001   0.187  27.549  1.00122.87           C  
ANISOU 2216  CE  LYS A1095    12812  17978  15894   -841  -1211   1424       C  
ATOM   2217  NZ  LYS A1095      47.038   1.295  27.324  1.00131.67           N  
ANISOU 2217  NZ  LYS A1095    13878  18851  17301   -866  -1272   1580       N  
ATOM   2218  N   THR A1096      47.809  -4.811  23.184  1.00 81.60           N  
ANISOU 2218  N   THR A1096     7602  13896   9505   -763  -1195   1298       N  
ATOM   2219  CA  THR A1096      47.220  -5.014  21.852  1.00 82.35           C  
ANISOU 2219  CA  THR A1096     7627  14252   9409   -829  -1228   1374       C  
ATOM   2220  C   THR A1096      46.098  -6.073  21.889  1.00 83.58           C  
ANISOU 2220  C   THR A1096     7820  14376   9559   -741  -1237   1199       C  
ATOM   2221  O   THR A1096      45.073  -5.886  21.221  1.00 83.73           O  
ANISOU 2221  O   THR A1096     7810  14480   9524   -773  -1298   1308       O  
ATOM   2222  CB  THR A1096      48.290  -5.361  20.798  1.00 92.81           C  
ANISOU 2222  CB  THR A1096     8837  15949  10478   -927  -1173   1320       C  
ATOM   2223  OG1 THR A1096      49.005  -6.531  21.201  1.00 95.43           O  
ANISOU 2223  OG1 THR A1096     9167  16289  10802   -842  -1094   1016       O  
ATOM   2224  CG2 THR A1096      49.262  -4.211  20.541  1.00 91.29           C  
ANISOU 2224  CG2 THR A1096     8588  15832  10266  -1053  -1172   1548       C  
ATOM   2225  N   THR A1097      46.284  -7.165  22.675  1.00 77.15           N  
ANISOU 2225  N   THR A1097     7056  13440   8818   -636  -1180    951       N  
ATOM   2226  CA  THR A1097      45.284  -8.229  22.832  1.00 75.63           C  
ANISOU 2226  CA  THR A1097     6896  13172   8669   -558  -1177    780       C  
ATOM   2227  C   THR A1097      44.019  -7.624  23.445  1.00 76.85           C  
ANISOU 2227  C   THR A1097     7126  13106   8968   -527  -1243    902       C  
ATOM   2228  O   THR A1097      42.938  -7.801  22.880  1.00 76.30           O  
ANISOU 2228  O   THR A1097     7037  13100   8855   -537  -1282    906       O  
ATOM   2229  CB  THR A1097      45.833  -9.399  23.654  1.00 82.84           C  
ANISOU 2229  CB  THR A1097     7834  13954   9686   -457  -1113    563       C  
ATOM   2230  OG1 THR A1097      47.110  -9.771  23.140  1.00 85.26           O  
ANISOU 2230  OG1 THR A1097     8051  14445   9899   -478  -1055    456       O  
ATOM   2231  CG2 THR A1097      44.900 -10.609  23.651  1.00 80.11           C  
ANISOU 2231  CG2 THR A1097     7495  13539   9405   -398  -1096    383       C  
ATOM   2232  N   ARG A1098      44.173  -6.853  24.549  1.00 71.74           N  
ANISOU 2232  N   ARG A1098     6538  12233   8488   -500  -1254    981       N  
ATOM   2233  CA  ARG A1098      43.077  -6.144  25.211  1.00 71.30           C  
ANISOU 2233  CA  ARG A1098     6523  11966   8601   -477  -1306   1060       C  
ATOM   2234  C   ARG A1098      42.392  -5.200  24.219  1.00 77.78           C  
ANISOU 2234  C   ARG A1098     7284  12854   9414   -539  -1386   1277       C
[truncated: 123,607 more chars]
