# Supplementary material for: DrugOn: a fully integrated pharmacophore modeling and structure optimization toolkit
Source: PeerJ. 2015 Jan 13;3:e725. doi: 10.7717/peerj.725 (PMC4304849; doi:10.7717/peerj.725)
Supplement: Supplemental Information 3 — This is the raw dataset of the validation requested by the reviewers. [file peerj-03-725-s003.zip › Results for the validation/drugOnicon.pdb]

HEADER    06_entry_00007_conf_01
REMARK  99                                                                      
REMARK  99 MOE v2010.1 (Chemical Computing Group Inc.) Mon Jul 21 15:36:50 2014
HETATM    1  C   <1> p   0      -2.574  -0.675   5.964  1.00  0.00           C  
HETATM    2  C   <1> p   0      -2.673  -0.355   7.318  1.00  0.00           C  
HETATM    3  C   <1> p   0      -2.104   0.833   7.779  1.00  0.00           C  
HETATM    4  C   <1> p   0      -1.446   1.686   6.892  1.00  0.00           C  
HETATM    5  C   <1> p   0      -1.354   1.355   5.539  1.00  0.00           C  
HETATM    6  C   <1> p   0      -1.917   0.170   5.057  1.00  0.00           C  
HETATM    7  N   <1> p   0      -1.816  -0.107   3.683  1.00  0.00           N  
HETATM    8  C   <1> p   0      -2.337  -1.189   3.174  1.00  0.00           C  
HETATM    9  N   <1> p   0      -2.260  -1.350   1.802  1.00  0.00           N  
HETATM   10  C   <1> p   0      -2.975  -2.141   4.076  1.00  0.00           C  
HETATM   11  N   <1> p   0      -3.097  -1.858   5.422  1.00  0.00           N  
HETATM   12  C   <1> p   0      -3.481  -3.412   3.877  1.00  0.00           C  
HETATM   13  C   <1> p   0      -3.997  -3.869   5.112  1.00  0.00           C  
HETATM   14  C   <1> p   0      -3.761  -2.884   6.045  1.00  0.00           C  
HETATM   15  C   <1> p   0      -1.667  -0.312   0.955  1.00  0.00           C  
HETATM   16  C   <1> p   0      -2.772   0.316   0.096  1.00  0.00           C  
HETATM   17  N   <1> p   0      -3.479  -0.764  -0.730  1.00  0.00           N1+
HETATM   18  C   <1> p   0      -4.572  -0.159  -1.584  1.00  0.00           C  
HETATM   19  C   <1> p   0      -5.694   0.458  -0.788  1.00  0.00           C  
HETATM   20  C   <1> p   0      -3.983  -1.908   0.157  1.00  0.00           C  
HETATM   21  C   <1> p   0      -2.861  -2.458   1.063  1.00  0.00           C  
HETATM   22  C   <1> p   0      -5.657   1.818  -0.432  1.00  0.00           C  
HETATM   23  C   <1> p   0      -6.702   2.389   0.296  1.00  0.00           C  
HETATM   24  C   <1> p   0      -7.784   1.605   0.672  1.00  0.00           C  
HETATM   25  F   <1> p   0      -8.789   2.156   1.365  1.00  0.00           F  
HETATM   26  C   <1> p   0      -7.843   0.259   0.336  1.00  0.00           C  
HETATM   27  C   <1> p   0      -6.800  -0.317  -0.392  1.00  0.00           C  
TER      28      <1>     0 
HETATM   29  C   <1>     0      -3.158   1.432   5.355  1.00  0.00           C  
HETATM   30  N   <1>     0      -3.146   1.472   6.714  1.00  0.00           N  
HETATM   31  C   <1>     0      -2.555   2.549   7.279  1.00  0.00           C  
HETATM   32  C   <1>     0      -1.981   3.584   6.554  1.00  0.00           C  
HETATM   33  C   <1>     0      -2.010   3.514   5.160  1.00  0.00           C  
HETATM   34  C   <1>     0      -2.607   2.421   4.528  1.00  0.00           C  
HETATM   35  N   <1>     0      -2.611   2.367   3.121  1.00  0.00           N  
HETATM   36  C   <1>     0      -3.140   1.360   2.481  1.00  0.00           C  
HETATM   37  N   <1>     0      -3.048   1.356   1.096  1.00  0.00           N  
HETATM   38  C   <1>     0      -3.798   0.322   3.273  1.00  0.00           C  
HETATM   39  N   <1>     0      -3.759   0.370   4.653  1.00  0.00           N  
HETATM   40  C   <1>     0      -4.575  -0.774   2.939  1.00  0.00           C  
HETATM   41  C   <1>     0      -4.949  -1.430   4.138  1.00  0.00           C  
HETATM   42  C   <1>     0      -4.427  -0.704   5.183  1.00  0.00           C  
HETATM   43  C   <1>     0      -2.330   2.428   0.390  1.00  0.00           C  
HETATM   44  C   <1>     0      -3.229   3.040  -0.696  1.00  0.00           C  
HETATM   45  N   <1>     0      -3.753   1.956  -1.636  1.00  0.00           N1+
HETATM   46  C   <1>     0      -4.592   2.535  -2.745  1.00  0.00           C  
HETATM   47  C   <1>     0      -4.484   0.872  -0.840  1.00  0.00           C  
HETATM   48  C   <1>     0      -3.553   0.291   0.232  1.00  0.00           C  
HETATM   49  C   <1>     0      -5.106   1.560  -3.757  1.00  0.00           C  
HETATM   50  C   <1>     0      -4.917   0.233  -3.822  1.00  0.00           C  
HETATM   51  C     *     0      -2.157  -2.329   6.472  1.00  0.00           C  
HETATM   52  N     *     0      -2.311  -2.098   7.805  1.00  0.00           N  
HETATM   53  C     *     0      -1.644  -1.038   8.311  1.00  0.00           C  
HETATM   54  C     *     0      -0.835  -0.204   7.558  1.00  0.00           C  
HETATM   55  C     *     0      -0.700  -0.468   6.196  1.00  0.00           C  
HETATM   56  C     *     0      -1.367  -1.551   5.623  1.00  0.00           C  
HETATM   57  N     *     0      -1.219  -1.789   4.243  1.00  0.00           N  
HETATM   58  C     *     0      -1.833  -2.787   3.645  1.00  0.00           C  
HETATM   59  N     *     0      -1.649  -2.916   2.266  1.00  0.00           N  
HETATM   60  C     *     0      -2.649  -3.668   4.482  1.00  0.00           C  
HETATM   61  N     *     0      -2.792  -3.410   5.833  1.00  0.00           N  
HETATM   62  C     *     0      -3.356  -4.835   4.232  1.00  0.00           C  
HETATM   63  C     *     0      -3.970  -5.251   5.440  1.00  0.00           C  
HETATM   64  C     *     0      -3.610  -4.349   6.412  1.00  0.00           C  
HETATM   65  C     *     0      -2.488  -3.720   1.395  1.00  0.00           C  
HETATM   66  C     *     0      -3.053  -2.884   0.205  1.00  0.00           C  
HETATM   67  N     *     0      -1.940  -2.161  -0.534  1.00  0.00           N1+
HETATM   68  C     *     0      -2.453  -1.361  -1.691  1.00  0.00           C  
HETATM   69  C     *     0      -2.948  -2.243  -2.826  1.00  0.00           C  
HETATM   70  C     *     0      -1.107  -1.324   0.421  1.00  0.00           C  
HETATM   71  C     *     0      -0.571  -2.185   1.605  1.00  0.00           C  
HETATM   72  C     *     0      -2.061  -2.673  -3.820  1.00  0.00           C  
HETATM   73  C     *     0      -2.508  -3.510  -4.842  1.00  0.00           C  
HETATM   74  C     *     0      -3.835  -3.933  -4.869  1.00  0.00           C  
HETATM   75  C     *     0      -4.716  -3.523  -3.871  1.00  0.00           C  
HETATM   76  C     *     0      -4.272  -2.686  -2.846  1.00  0.00           C  
TER      77        *     0 
HETATM   78  C     *     0      -1.949  -3.213   6.737  1.00  0.00           C  
HETATM   79  N     *     0      -2.100  -3.112   8.086  1.00  0.00           N  
HETATM   80  C     *     0      -1.514  -2.050   8.679  1.00  0.00           C  
HETATM   81  C     *     0      -0.786  -1.089   7.995  1.00  0.00           C  
HETATM   82  C     *     0      -0.652  -1.221   6.614  1.00  0.00           C  
HETATM   83  C     *     0      -1.239  -2.301   5.954  1.00  0.00           C  
HETATM   84  N     *     0      -1.093  -2.404   4.557  1.00  0.00           N  
HETATM   85  C     *     0      -1.633  -3.393   3.878  1.00  0.00           C  
HETATM   86  N     *     0      -1.462  -3.385   2.491  1.00  0.00           N  
HETATM   87  C     *     0      -2.362  -4.408   4.641  1.00  0.00           C  
HETATM   88  N     *     0      -2.505  -4.282   6.010  1.00  0.00           N  
HETATM   89  C     *     0      -2.977  -5.602   4.294  1.00  0.00           C  
HETATM   90  C     *     0      -3.535  -6.172   5.465  1.00  0.00           C  
HETATM   91  C     *     0      -3.234  -5.332   6.510  1.00  0.00           C  
HETATM   92  C     *     0      -2.247  -4.176   1.560  1.00  0.00           C  
HETATM   93  C     *     0      -2.896  -3.288   0.454  1.00  0.00           C  
HETATM   94  N     *     0      -1.858  -2.414  -0.227  1.00  0.00           N1+
HETATM   95  C     *     0      -2.451  -1.560  -1.305  1.00  0.00           C  
HETATM   96  C     *     0      -1.393  -0.984  -2.233  1.00  0.00           C  
HETATM   97  C     *     0      -1.080  -1.598   0.790  1.00  0.00           C  
HETATM   98  C     *     0      -0.457  -2.513   1.889  1.00  0.00           C  
HETATM   99  C     *     0      -0.781   0.235  -1.930  1.00  0.00           C  
HETATM  100  C     *     0       0.213   0.746  -2.764  1.00  0.00           C  
HETATM  101  C     *     0       0.611   0.034  -3.895  1.00  0.00           C  
HETATM  102  C     *     0       0.016  -1.191  -4.189  1.00  0.00           C  
HETATM  103  C     *     0      -0.978  -1.705  -3.357  1.00  0.00           C  
TER     104        *     0 
HETATM  105  C     *     0      -2.213  -2.101   6.421  1.00  0.00           C  
HETATM  106  N     *     0      -2.436  -1.704   7.704  1.00  0.00           N  
HETATM  107  C     *     0      -1.783  -0.596   8.113  1.00  0.00           C  
HETATM  108  C     *     0      -0.921   0.132   7.309  1.00  0.00           C  
HETATM  109  C     *     0      -0.715  -0.300   6.001  1.00  0.00           C  
HETATM  110  C     *     0      -1.366  -1.440   5.529  1.00  0.00           C  
HETATM  111  N     *     0      -1.144  -1.847   4.199  1.00  0.00           N  
HETATM  112  C     *     0      -1.739  -2.908   3.695  1.00  0.00           C  
HETATM  113  N     *     0      -1.482  -3.208   2.354  1.00  0.00           N  
HETATM  114  C     *     0      -2.613  -3.673   4.587  1.00  0.00           C  
HETATM  115  N     *     0      -2.827  -3.248   5.884  1.00  0.00           N  
HETATM  116  C     *     0      -3.322  -4.855   4.442  1.00  0.00           C  
HETATM  117  C     *     0      -4.008  -5.114   5.656  1.00  0.00           C  
HETATM  118  C     *     0      -3.689  -4.101   6.528  1.00  0.00           C  
HETATM  119  C     *     0      -2.283  -4.108   1.544  1.00  0.00           C  
HETATM  120  C     *     0      -2.761  -3.434   0.215  1.00  0.00           C  
HETATM  121  N     *     0      -1.613  -2.796  -0.550  1.00  0.00           N1+
HETATM  122  C     *     0      -0.777  -3.780  -1.312  1.00  0.00           C  
HETATM  123  C     *     0       0.090  -3.122  -2.357  1.00  0.00           C  
HETATM  124  C     *     0      -0.803  -1.872   0.344  1.00  0.00           C  
HETATM  125  C     *     0      -0.358  -2.573   1.671  1.00  0.00           C  
HETATM  126  C     *     0      -0.403  -2.901  -3.649  1.00  0.00           C  
HETATM  127  C     *     0       0.387  -2.260  -4.605  1.00  0.00           C  
HETATM  128  C     *     0       1.665  -1.819  -4.271  1.00  0.00           C  
HETATM  129  C     *     0       2.155  -2.016  -2.982  1.00  0.00           C  
HETATM  130  C     *     0       1.369  -2.658  -2.025  1.00  0.00           C  
TER     131        *     0 
HETATM  132  C     *     0      -2.285  -1.956   6.350  1.00  0.00           C  
HETATM  133  N     *     0      -2.441  -1.803   7.693  1.00  0.00           N  
HETATM  134  C     *     0      -1.812  -0.750   8.257  1.00  0.00           C  
HETATM  135  C     *     0      -1.036   0.153   7.549  1.00  0.00           C  
HETATM  136  C     *     0      -0.897  -0.031   6.174  1.00  0.00           C  
HETATM  137  C     *     0      -1.527  -1.103   5.544  1.00  0.00           C  
HETATM  138  N     *     0      -1.375  -1.258   4.153  1.00  0.00           N  
HETATM  139  C     *     0      -1.956  -2.244   3.502  1.00  0.00           C  
HETATM  140  N     *     0      -1.773  -2.290   2.117  1.00  0.00           N  
HETATM  141  C     *     0      -2.737  -3.200   4.290  1.00  0.00           C  
HETATM  142  N     *     0      -2.883  -3.022   5.653  1.00  0.00           N  
HETATM  143  C     *     0      -3.401  -4.375   3.977  1.00  0.00           C  
HETATM  144  C     *     0      -3.995  -4.880   5.162  1.00  0.00           C  
HETATM  145  C     *     0      -3.664  -4.020   6.181  1.00  0.00           C  
HETATM  146  C     *     0      -2.587  -3.075   1.205  1.00  0.00           C  
HETATM  147  C     *     0      -3.178  -2.205   0.046  1.00  0.00           C  
HETATM  148  N     *     0      -2.111  -1.381  -0.656  1.00  0.00           N1+
HETATM  149  C     *     0      -1.285  -2.169  -1.627  1.00  0.00           C  
HETATM  150  C     *     0      -2.075  -2.624  -2.829  1.00  0.00           C  
HETATM  151  C     *     0      -1.285  -0.587   0.343  1.00  0.00           C  
HETATM  152  C     *     0      -0.726  -1.485   1.495  1.00  0.00           C  
HETATM  153  C     *     0      -2.770  -3.840  -2.802  1.00  0.00           C  
HETATM  154  C     *     0      -3.530  -4.242  -3.900  1.00  0.00           C  
HETATM  155  C     *     0      -3.616  -3.425  -5.027  1.00  0.00           C  
HETATM  156  C     *     0      -2.944  -2.205  -5.054  1.00  0.00           C  
HETATM  157  C     *     0      -2.184  -1.800  -3.957  1.00  0.00           C  
HETATM  158  C   <1>     0      -2.098   1.039   3.907  1.00  0.00           C  
HETATM  159  C   <1>     0      -2.593   0.573   5.152  1.00  0.00           C  
HETATM  160  C   <1>     0      -2.298   1.165   6.356  1.00  0.00           C  
HETATM  161  C   <1>     0      -1.460   2.284   6.307  1.00  0.00           C  
HETATM  162  C   <1>     0      -0.959   2.766   5.081  1.00  0.00           C  
HETATM  163  C   <1>     0      -1.277   2.140   3.865  1.00  0.00           C  
HETATM  164  C   <1>     0      -2.636   0.148   2.850  1.00  0.00           C  
HETATM  165  N   <1>     0      -2.502   0.120   1.564  1.00  0.00           N  
HETATM  166  C   <1>     0      -3.434  -0.813   3.567  1.00  0.00           C  
HETATM  167  N   <1>     0      -3.388  -0.536   4.908  1.00  0.00           N  
HETATM  168  C   <1>     0      -4.230  -1.908   3.381  1.00  0.00           C  
HETATM  169  C   <1>     0      -4.672  -2.295   4.686  1.00  0.00           C  
HETATM  170  C   <1>     0      -4.129  -1.421   5.616  1.00  0.00           C  
HETATM  171  O   <1>     0      -1.673   1.153   1.109  1.00  0.00           O  
HETATM  172  C   <1>     0      -0.318   0.690   1.027  1.00  0.00           C  
HETATM  173  C   <1>     0      -0.216  -0.507   0.075  1.00  0.00           C  
HETATM  174  N   <1>     0       1.221  -0.938  -0.028  1.00  0.00           N1+
HETATM  175  C   <1>     0       1.524  -2.108  -0.906  1.00  0.00           C  
HETATM  176  C   <1>     0       2.968  -2.526  -0.856  1.00  0.00           C  
HETATM  177  C   <1>     0       3.885  -2.037  -1.800  1.00  0.00           C  
HETATM  178  C   <1>     0       5.218  -2.445  -1.769  1.00  0.00           C  
HETATM  179  C   <1>     0       5.651  -3.345  -0.798  1.00  0.00           C  
HETATM  180  C   <1>     0       4.753  -3.835   0.148  1.00  0.00           C  
HETATM  181  C   <1>     0       3.419  -3.429   0.121  1.00  0.00           C  
TER     182      <1>     0 
HETATM  183  C   <1>     0      -1.601  -0.343   4.385  1.00  0.00           C  
HETATM  184  C   <1>     0      -2.123  -0.768   5.634  1.00  0.00           C  
HETATM  185  C   <1>     0      -1.850  -0.136   6.824  1.00  0.00           C  
HETATM  186  C   <1>     0      -1.009   0.978   6.755  1.00  0.00           C  
HETATM  187  C   <1>     0      -0.479   1.416   5.524  1.00  0.00           C  
HETATM  188  C   <1>     0      -0.775   0.752   4.323  1.00  0.00           C  
HETATM  189  C   <1>     0      -2.119  -1.269   3.348  1.00  0.00           C  
HETATM  190  N   <1>     0      -1.959  -1.342   2.068  1.00  0.00           N  
HETATM  191  C   <1>     0      -2.936  -2.200   4.079  1.00  0.00           C  
HETATM  192  N   <1>     0      -2.917  -1.881   5.411  1.00  0.00           N  
HETATM  193  C   <1>     0      -3.733  -3.299   3.910  1.00  0.00           C  
HETATM  194  C   <1>     0      -4.202  -3.643   5.218  1.00  0.00           C  
HETATM  195  C   <1>     0      -3.677  -2.740   6.130  1.00  0.00           C  
HETATM  196  O   <1>     0      -1.111  -0.336   1.589  1.00  0.00           O  
HETATM  197  C   <1>     0       0.245  -0.798   1.617  1.00  0.00           C  
HETATM  198  C   <1>     0       1.193   0.266   1.047  1.00  0.00           C  
HETATM  199  N   <1>     0       2.622  -0.255   1.068  1.00  0.00           N1+
HETATM  200  C   <1>     0       3.142  -0.535   2.449  1.00  0.00           C  
HETATM  201  C   <1>     0       2.844  -1.407   0.132  1.00  0.00           C  
TER     202      <1>     0 
HETATM  203  C   <1>     0      -1.522  -0.861   4.582  1.00  0.00           C  
HETATM  204  C   <1>     0      -1.936  -1.445   5.805  1.00  0.00           C  
HETATM  205  C   <1>     0      -1.527  -0.996   7.039  1.00  0.00           C  
HETATM  206  C   <1>     0      -0.656   0.097   7.042  1.00  0.00           C  
HETATM  207  C   <1>     0      -0.232   0.694   5.837  1.00  0.00           C  
HETATM  208  C   <1>     0      -0.667   0.214   4.591  1.00  0.00           C  
HETATM  209  C   <1>     0      -2.171  -1.617   3.482  1.00  0.00           C  
HETATM  210  N   <1>     0      -2.140  -1.511   2.194  1.00  0.00           N  
HETATM  211  C   <1>     0      -2.948  -2.625   4.156  1.00  0.00           C  
HETATM  212  N   <1>     0      -2.789  -2.498   5.512  1.00  0.00           N  
HETATM  213  C   <1>     0      -3.798  -3.670   3.919  1.00  0.00           C  
HETATM  214  C   <1>     0      -4.152  -4.185   5.207  1.00  0.00           C  
HETATM  215  C   <1>     0      -3.507  -3.433   6.178  1.00  0.00           C  
HETATM  216  O   <1>     0      -1.309  -0.461   1.782  1.00  0.00           O  
HETATM  217  C   <1>     0      -2.067   0.754   1.701  1.00  0.00           C  
HETATM  218  C   <1>     0      -1.172   1.920   1.279  1.00  0.00           C  
HETATM  219  N   <1>     0      -1.999   3.157   1.222  1.00  0.00           N1+
TER     220      <1>     0 
HETATM  221  C   <1>     0      -3.134   0.620   5.520  1.00  0.00           C  
HETATM  222  C   <1>     0      -2.372   1.407   4.682  1.00  0.00           C  
HETATM  223  N   <1>     0      -2.123   1.216   3.357  1.00  0.00           N  
HETATM  224  C   <1>     0      -2.666   0.169   2.781  1.00  0.00           C  
HETATM  225  N   <1>     0      -2.475   0.033   1.416  1.00  0.00           N  
HETATM  226  C   <1>     0      -3.453  -0.780   3.590  1.00  0.00           C  
HETATM  227  N   <1>     0      -3.684  -0.527   4.930  1.00  0.00           N  
HETATM  228  C   <1>     0      -4.021  -2.010   3.311  1.00  0.00           C  
HETATM  229  C   <1>     0      -4.670  -2.463   4.487  1.00  0.00           C  
HETATM  230  C   <1>     0      -4.456  -1.519   5.469  1.00  0.00           C  
HETATM  231  C   <1>     0      -1.760   1.058   0.651  1.00  0.00           C  
HETATM  232  C   <1>     0      -2.768   1.788  -0.245  1.00  0.00           C  
HETATM  233  N   <1>     0      -3.491   0.787  -1.157  1.00  0.00           N1+
HETATM  234  C   <1>     0      -4.496   1.493  -2.039  1.00  0.00           C  
HETATM  235  C   <1>     0      -5.626   2.137  -1.279  1.00  0.00           C  
HETATM  236  C   <1>     0      -4.111  -0.364  -0.352  1.00  0.00           C  
HETATM  237  C   <1>     0      -3.079  -1.012   0.596  1.00  0.00           C  
HETATM  238  C   <1>     0      -3.238   1.072   6.846  1.00  0.00           C  
HETATM  239  C   <1>     0      -2.528   2.245   7.005  1.00  0.00           C  
HETATM  240  S   <1>     0      -1.757   2.757   5.549  1.00  0.00           S  
HETATM  241  C   <1>     0      -5.433   3.357  -0.606  1.00  0.00           C  
HETATM  242  C   <1>     0      -6.483   3.955   0.089  1.00  0.00           C  
HETATM  243  C   <1>     0      -7.727   3.339   0.118  1.00  0.00           C  
HETATM  244  F   <1>     0      -8.735   3.918   0.783  1.00  0.00           F  
HETATM  245  C   <1>     0      -7.942   2.132  -0.534  1.00  0.00           C  
HETATM  246  C   <1>     0      -6.894   1.529  -1.231  1.00  0.00           C  
TER     247      <1>     0 
HETATM  248  C   <1>     0      -2.198  -1.682   6.331  1.00  0.00           C  
HETATM  249  C   <1>     0      -1.531  -0.792   5.515  1.00  0.00           C  
HETATM  250  N   <1>     0      -1.348  -0.873   4.169  1.00  0.00           N  
HETATM  251  C   <1>     0      -1.862  -1.907   3.546  1.00  0.00           C  
HETATM  252  N   <1>     0      -1.742  -1.934   2.167  1.00  0.00           N  
HETATM  253  C   <1>     0      -2.546  -2.958   4.321  1.00  0.00           C  
HETATM  254  N   <1>     0      -2.715  -2.815   5.688  1.00  0.00           N  
HETATM  255  C   <1>     0      -3.058  -4.197   3.982  1.00  0.00           C  
HETATM  256  C   <1>     0      -3.610  -4.772   5.157  1.00  0.00           C  
HETATM  257  C   <1>     0      -3.396  -3.889   6.192  1.00  0.00           C  
HETATM  258  C   <1>     0      -1.127  -0.817   1.443  1.00  0.00           C  
HETATM  259  C   <1>     0      -2.221  -0.093   0.644  1.00  0.00           C  
HETATM  260  N   <1>     0      -2.927  -1.076  -0.296  1.00  0.00           N1+
HETATM  261  C   <1>     0      -4.011  -0.380  -1.089  1.00  0.00           C  
HETATM  262  C   <1>     0      -5.142   0.132  -0.237  1.00  0.00           C  
HETATM  263  C   <1>     0      -3.441  -2.310   0.455  1.00  0.00           C  
HETATM  264  C   <1>     0      -2.328  -2.958   1.305  1.00  0.00           C  
HETATM  265  C   <1>     0      -2.253  -1.332   7.692  1.00  0.00           C  
HETATM  266  C   <1>     0      -1.602  -0.133   7.899  1.00  0.00           C  
HETATM  267  S   <1>     0      -0.945   0.528   6.447  1.00  0.00           S  
HETATM  268  C   <1>     0      -6.252  -0.681   0.041  1.00  0.00           C  
HETATM  269  C   <1>     0      -7.307  -0.200   0.816  1.00  0.00           C  
HETATM  270  C   <1>     0      -7.267   1.097   1.321  1.00  0.00           C  
HETATM  271  C   <1>     0      -6.170   1.915   1.057  1.00  0.00           C  
HETATM  272  C   <1>     0      -5.113   1.437   0.281  1.00  0.00           C  
TER     273      <1>     0 
HETATM  274  C   <1>     0      -2.040  -1.781   6.303  1.00  0.00           C  
HETATM  275  C   <1>     0      -1.521  -0.815   5.468  1.00  0.00           C  
HETATM  276  N   <1>     0      -1.375  -0.873   4.114  1.00  0.00           N  
HETATM  277  C   <1>     0      -1.774  -1.966   3.505  1.00  0.00           C  
HETATM  278  N   <1>     0      -1.673  -1.996   2.124  1.00  0.00           N  
HETATM  279  C   <1>     0      -2.302  -3.090   4.302  1.00  0.00           C  
HETATM  280  N   <1>     0      -2.437  -2.969   5.675  1.00  0.00           N  
HETATM  281  C   <1>     0      -2.675  -4.382   3.978  1.00  0.00           C  
HETATM  282  C   <1>     0      -3.109  -5.018   5.168  1.00  0.00           C  
HETATM  283  C   <1>     0      -2.962  -4.118   6.200  1.00  0.00           C  
HETATM  284  C   <1>     0      -1.189  -0.824   1.384  1.00  0.00           C  
HETATM  285  C   <1>     0      -2.309  -0.295   0.477  1.00  0.00           C  
HETATM  286  N   <1>     0      -2.780  -1.413  -0.452  1.00  0.00           N1+
HETATM  287  C   <1>     0      -3.777  -0.965  -1.490  1.00  0.00           C  
HETATM  288  C   <1>     0      -3.232  -2.640   0.340  1.00  0.00           C  
HETATM  289  C   <1>     0      -2.116  -3.116   1.291  1.00  0.00           C  
HETATM  290  C   <1>     0      -2.081  -1.442   7.669  1.00  0.00           C  
HETATM  291  C   <1>     0      -1.575  -0.173   7.859  1.00  0.00           C  
HETATM  292  S   <1>     0      -1.067   0.567   6.386  1.00  0.00           S  
HETATM  293  C   <1>     0      -3.330   0.168  -2.356  1.00  0.00           C  
HETATM  294  C   <1>     0      -3.210   0.101  -3.689  1.00  0.00           C  
TER     295      <1>     0 
HETATM  296  C   <1>     0      -3.282   0.735   5.497  1.00  0.00           C  
HETATM  297  C   <1>     0      -2.671   1.659   4.677  1.00  0.00           C  
HETATM  298  N   <1>     0      -2.490   1.586   3.329  1.00  0.00           N  
HETATM  299  C   <1>     0      -2.948   0.523   2.711  1.00  0.00           C  
HETATM  300  N   <1>     0      -2.826   0.495   1.331  1.00  0.00           N  
HETATM  301  C   <1>     0      -3.572  -0.561   3.492  1.00  0.00           C  
HETATM  302  N   <1>     0      -3.741  -0.425   4.860  1.00  0.00           N  
HETATM  303  C   <1>     0      -4.021  -1.826   3.158  1.00  0.00           C  
HETATM  304  C   <1>     0      -4.535  -2.425   4.335  1.00  0.00           C  
HETATM  305  C   <1>     0      -4.360  -1.533   5.369  1.00  0.00           C  
HETATM  306  C   <1>     0      -2.267   1.639   0.604  1.00  0.00           C  
HETATM  307  C   <1>     0      -3.380   2.286  -0.231  1.00  0.00           C  
HETATM  308  N   <1>     0      -4.139   1.297  -0.834  1.00  0.00           N1+
HETATM  309  C   <1>     0      -5.098   1.838  -2.004  1.00  0.00           C  
HETATM  310  C   <1>     0      -4.477   0.009  -0.401  1.00  0.00           C  
HETATM  311  C   <1>     0      -3.350  -0.569   0.479  1.00  0.00           C  
HETATM  312  C   <1>     0      -3.346   1.083   6.858  1.00  0.00           C  
HETATM  313  C   <1>     0      -2.760   2.316   7.060  1.00  0.00           C  
HETATM  314  S   <1>     0      -2.152   3.011   5.603  1.00  0.00           S  
HETATM  315  C     *     0      -1.516  -3.046   6.726  1.00  0.00           C  
HETATM  316  N     *     0      -1.469  -2.974   8.084  1.00  0.00           N  
HETATM  317  C     *     0      -1.011  -1.818   8.610  1.00  0.00           C  
HETATM  318  C     *     0      -0.601  -0.734   7.850  1.00  0.00           C  
HETATM  319  C     *     0      -0.662  -0.842   6.462  1.00  0.00           C  
HETATM  320  C     *     0      -1.127  -2.015   5.869  1.00  0.00           C  
HETATM  321  N     *     0      -1.168  -2.096   4.463  1.00  0.00           N  
HETATM  322  C     *     0      -1.589  -3.181   3.848  1.00  0.00           C  
HETATM  323  N     *     0      -1.556  -3.177   2.450  1.00  0.00           N  
HETATM  324  C     *     0      -2.049  -4.290   4.686  1.00  0.00           C  
HETATM  325  N     *     0      -1.988  -4.195   6.063  1.00  0.00           N  
HETATM  326  C     *     0      -2.619  -5.522   4.406  1.00  0.00           C  
HETATM  327  C     *     0      -2.858  -6.191   5.633  1.00  0.00           C  
HETATM  328  C     *     0      -2.451  -5.350   6.640  1.00  0.00           C  
HETATM  329  C     *     0      -1.649  -4.363   1.621  1.00  0.00           C  
HETATM  330  C     *     0      -2.737  -4.218   0.504  1.00  0.00           C  
HETATM  331  N     *     0      -2.571  -2.937  -0.293  1.00  0.00           N1+
HETATM  332  C     *     0      -1.480  -3.006  -1.321  1.00  0.00           C  
HETATM  333  C     *     0      -1.581  -1.908  -2.351  1.00  0.00           C  
HETATM  334  C     *     0      -2.471  -1.728   0.621  1.00  0.00           C  
HETATM  335  C     *     0      -1.388  -1.914   1.734  1.00  0.00           C  
HETATM  336  C     *     0      -2.354  -2.088  -3.506  1.00  0.00           C  
HETATM  337  C     *     0      -2.474  -1.059  -4.440  1.00  0.00           C  
HETATM  338  C     *     0      -1.840   0.162  -4.221  1.00  0.00           C  
HETATM  339  C     *     0      -1.088   0.357  -3.065  1.00  0.00           C  
HETATM  340  C     *     0      -0.964  -0.670  -2.128  1.00  0.00           C  
TER     341        *     0 
HETATM  342  C     *     0      -1.930  -2.574   6.543  1.00  0.00           C  
HETATM  343  N     *     0      -2.047  -2.328   7.877  1.00  0.00           N  
HETATM  344  C     *     0      -1.455  -1.207   8.337  1.00  0.00           C  
HETATM  345  C     *     0      -0.755  -0.320   7.535  1.00  0.00           C  
HETATM  346  C     *     0      -0.654  -0.600   6.173  1.00  0.00           C  
HETATM  347  C     *     0      -1.248  -1.747   5.647  1.00  0.00           C  
HETATM  348  N     *     0      -1.121  -2.008   4.270  1.00  0.00           N  
HETATM  349  C     *     0      -1.653  -3.080   3.720  1.00  0.00           C  
HETATM  350  N     *     0      -1.440  -3.268   2.351  1.00  0.00           N  
HETATM  351  C     *     0      -2.417  -3.973   4.595  1.00  0.00           C  
HETATM  352  N     *     0      -2.518  -3.705   5.946  1.00  0.00           N  
HETATM  353  C     *     0      -3.165  -5.116   4.367  1.00  0.00           C  
HETATM  354  C     *     0      -3.682  -5.566   5.608  1.00  0.00           C  
HETATM  355  C     *     0      -3.259  -4.677   6.568  1.00  0.00           C  
HETATM  356  C     *     0      -1.645  -4.523   1.651  1.00  0.00           C  
HETATM  357  C     *     0      -2.546  -4.339   0.390  1.00  0.00           C  
HETATM  358  N     *     0      -2.016  -3.232  -0.505  1.00  0.00           N1+
HETATM  359  C     *     0      -2.855  -3.044  -1.731  1.00  0.00           C  
HETATM  360  C     *     0      -2.141  -2.229  -2.797  1.00  0.00           C  
HETATM  361  C     *     0      -1.840  -1.941   0.274  1.00  0.00           C  
HETATM  362  C     *     0      -0.948  -2.161   1.535  1.00  0.00           C  
HETATM  363  C     *     0      -2.240  -0.836  -2.801  1.00  0.00           C  
HETATM  364  C     *     0      -1.557  -0.086  -3.760  1.00  0.00           C  
HETATM  365  C     *     0      -0.761  -0.726  -4.709  1.00  0.00           C  
HETATM  366  C     *     0      -0.644  -2.114  -4.696  1.00  0.00           C  
HETATM  367  C     *     0      -1.325  -2.866  -3.738  1.00  0.00           C  
TER     368        *     0 
HETATM  369  C     *     0      -2.308  -1.654   6.407  1.00  0.00           C  
HETATM  370  N     *     0      -2.407  -1.460   7.750  1.00  0.00           N  
HETATM  371  C     *     0      -1.825  -0.345   8.241  1.00  0.00           C  
HETATM  372  C     *     0      -1.155   0.582   7.460  1.00  0.00           C  
HETATM  373  C     *     0      -1.073   0.353   6.087  1.00  0.00           C  
HETATM  374  C     *     0      -1.657  -0.784   5.530  1.00  0.00           C  
HETATM  375  N     *     0      -1.550  -0.993   4.142  1.00  0.00           N  
HETATM  376  C     *     0      -2.073  -2.053   3.562  1.00  0.00           C  
HETATM  377  N     *     0      -1.881  -2.187   2.184  1.00  0.00           N  
HETATM  378  C     *     0      -2.806  -2.990   4.417  1.00  0.00           C  
HETATM  379  N     *     0      -2.888  -2.773   5.778  1.00  0.00           N  
HETATM  380  C     *     0      -3.539  -4.138   4.161  1.00  0.00           C  
HETATM  381  C     *     0      -4.026  -4.641   5.393  1.00  0.00           C  
HETATM  382  C     *     0      -3.601  -3.781   6.378  1.00  0.00           C  
HETATM  383  C     *     0      -2.077  -3.420   1.443  1.00  0.00           C  
HETATM  384  C     *     0      -3.004  -3.207   0.204  1.00  0.00           C  
HETATM  385  N     *     0      -2.508  -2.058  -0.658  1.00  0.00           N1+
HETATM  386  C     *     0      -3.371  -1.841  -1.862  1.00  0.00           C  
HETATM  387  C     *     0      -3.237  -2.965  -2.877  1.00  0.00           C  
HETATM  388  C     *     0      -2.340  -0.793   0.164  1.00  0.00           C  
HETATM  389  C     *     0      -1.422  -1.044   1.401  1.00  0.00           C  
HETATM  390  C     *     0      -2.250  -2.906  -3.864  1.00  0.00           C  
HETATM  391  C     *     0      -2.105  -3.953  -4.775  1.00  0.00           C  
HETATM  392  C     *     0      -2.935  -5.069  -4.694  1.00  0.00           C  
HETATM  393  C     *     0      -3.907  -5.142  -3.698  1.00  0.00           C  
HETATM  394  C     *     0      -4.054  -4.096  -2.786  1.00  0.00           C  
HETATM  395  C     *     1      -2.268  -1.557   6.275  1.00  0.00           C  
HETATM  396  C     *     1      -2.654  -0.928   7.489  1.00  0.00           C  
HETATM  397  C     *     1      -1.978   0.267   7.867  1.00  0.00           C  
HETATM  398  C     *     1      -1.033   0.824   7.017  1.00  0.00           C  
HETATM  399  C     *     1      -0.759   0.266   5.777  1.00  0.00           C  
HETATM  400  C     *     1      -1.383  -0.916   5.387  1.00  0.00           C  
HETATM  401  N     *     1      -1.119  -1.366   4.085  1.00  0.00           N  
HETATM  402  C     *     1      -1.648  -2.465   3.635  1.00  0.00           C  
HETATM  403  N     *     1      -1.458  -2.764   2.302  1.00  0.00           N  
HETATM  404  C     *     1      -2.401  -3.289   4.565  1.00  0.00           C  
HETATM  405  N     *     1      -2.663  -2.850   5.852  1.00  0.00           N  
HETATM  406  C     *     1      -2.898  -4.574   4.440  1.00  0.00           C  
HETATM  407  C     *     1      -3.456  -4.937   5.680  1.00  0.00           C  
HETATM  408  C     *     1      -3.264  -3.879   6.538  1.00  0.00           C  
HETATM  409  C     *     1      -0.216  -2.399   1.617  1.00  0.00           C  
HETATM  410  C     *     1      -0.521  -1.297   0.592  1.00  0.00           C  
HETATM  411  N     *     1      -1.606  -1.776  -0.382  1.00  0.00           N1+
HETATM  412  C     *     1      -2.853  -2.250   0.370  1.00  0.00           C  
HETATM  413  C     *     1      -2.495  -3.310   1.431  1.00  0.00           C  
HETATM  414  C     *     1      -3.707  -1.319   8.352  1.00  0.00           C  
HETATM  415  C     *     1      -3.974  -0.624   9.528  1.00  0.00           C  
HETATM  416  C     *     1      -3.201   0.480   9.819  1.00  0.00           C  
HETATM  417  N     *     1      -2.227   0.936   9.009  1.00  0.00           N  
HETATM  418  C     *     1      -1.954  -0.742  -1.432  1.00  0.00           C  
HETATM  419  C     *     1      -0.849  -0.513  -2.430  1.00  0.00           C  
HETATM  420  C     *     1      -0.072   0.656  -2.380  1.00  0.00           C  
HETATM  421  C     *     1       0.964   0.854  -3.293  1.00  0.00           C  
HETATM  422  C     *     1       1.237  -0.108  -4.262  1.00  0.00           C  
HETATM  423  C     *     1       0.470  -1.268  -4.326  1.00  0.00           C  
HETATM  424  C     *     1      -0.567  -1.472  -3.416  1.00  0.00           C  
TER     425        *     1 
HETATM  426  C     *     1      -2.660  -0.827   5.990  1.00  0.00           C  
HETATM  427  C     *     1      -2.904  -0.303   7.287  1.00  0.00           C  
HETATM  428  C     *     1      -2.077   0.761   7.746  1.00  0.00           C  
HETATM  429  C     *     1      -1.118   1.302   6.903  1.00  0.00           C  
HETATM  430  C     *     1      -0.974   0.861   5.595  1.00  0.00           C  
HETATM  431  C     *     1      -1.750  -0.190   5.122  1.00  0.00           C  
HETATM  432  N     *     1      -1.613  -0.512   3.763  1.00  0.00           N  
HETATM  433  C     *     1      -2.302  -1.475   3.230  1.00  0.00           C  
HETATM  434  N     *     1      -2.226  -1.626   1.861  1.00  0.00           N  
HETATM  435  C     *     1      -3.102  -2.310   4.107  1.00  0.00           C  
HETATM  436  N     *     1      -3.233  -2.005   5.452  1.00  0.00           N  
HETATM  437  C     *     1      -3.766  -3.500   3.869  1.00  0.00           C  
HETATM  438  C     *     1      -4.293  -3.946   5.097  1.00  0.00           C  
HETATM  439  C     *     1      -3.916  -3.035   6.057  1.00  0.00           C  
HETATM  440  C     *     1      -0.980  -1.344   1.142  1.00  0.00           C  
HETATM  441  C     *     1      -1.177  -0.069   0.308  1.00  0.00           C  
HETATM  442  N     *     1      -2.375  -0.249  -0.633  1.00  0.00           N1+
HETATM  443  C     *     1      -3.638  -0.645   0.136  1.00  0.00           C  
HETATM  444  C     *     1      -3.378  -1.894   1.006  1.00  0.00           C  
HETATM  445  C     *     1      -3.947  -0.672   8.171  1.00  0.00           C  
HETATM  446  C     *     1      -4.071  -0.090   9.428  1.00  0.00           C  
HETATM  447  C     *     1      -3.163   0.884   9.783  1.00  0.00           C  
HETATM  448  N     *     1      -2.187   1.320   8.965  1.00  0.00           N  
HETATM  449  C     *     1      -2.572   0.911  -1.577  1.00  0.00           C  
HETATM  450  C     *     1      -2.831   2.227  -0.916  1.00  0.00           C  
HETATM  451  C     *     1      -1.999   3.277  -0.965  1.00  0.00           C  
TER     452        *     1 
HETATM  453  C     *     1      -2.774  -3.169   4.367  1.00  0.00           C  
HETATM  454  N     *     1      -3.356  -4.409   3.986  1.00  0.00           N  
HETATM  455  C     *     1      -3.144  -2.627   5.612  1.00  0.00           C  
HETATM  456  C     *     1      -2.488  -1.501   6.098  1.00  0.00           C  
HETATM  457  C     *     1      -1.479  -0.956   5.327  1.00  0.00           C  
HETATM  458  N     *     1      -1.120  -1.433   4.117  1.00  0.00           N  
HETATM  459  C     *     1      -1.780  -2.516   3.609  1.00  0.00           C  
HETATM  460  N     *     1      -1.468  -2.801   2.269  1.00  0.00           N  
HETATM  461  C     *     1      -0.067  -2.774   1.850  1.00  0.00           C  
HETATM  462  C     *     1       0.130  -1.634   0.837  1.00  0.00           C  
HETATM  463  N     *     1      -0.859  -1.777  -0.326  1.00  0.00           N1+
HETATM  464  C     *     1      -0.633  -0.710  -1.378  1.00  0.00           C  
HETATM  465  C     *     1      -1.338  -0.992  -2.678  1.00  0.00           C  
HETATM  466  C     *     1      -2.305  -1.820   0.189  1.00  0.00           C  
HETATM  467  C     *     1      -2.488  -2.944   1.229  1.00  0.00           C  
HETATM  468  C     *     1      -2.486  -0.269  -3.039  1.00  0.00           C  
HETATM  469  C     *     1      -3.149  -0.542  -4.235  1.00  0.00           C  
HETATM  470  C     *     1      -2.675  -1.539  -5.083  1.00  0.00           C  
HETATM  471  C     *     1      -1.535  -2.263  -4.741  1.00  0.00           C  
HETATM  472  C     *     1      -0.869  -1.992  -3.544  1.00  0.00           C  
HETATM  473  C     *     1      -2.771  -5.398   3.218  1.00  0.00           C  
HETATM  474  C     *     1      -3.656  -6.443   3.075  1.00  0.00           C  
HETATM  475  C     *     1      -4.820  -6.105   3.791  1.00  0.00           C  
HETATM  476  C     *     1      -4.611  -4.864   4.351  1.00  0.00           C  
TER     477        *     1 
HETATM  478  C     *     1      -2.047  -2.090   6.436  1.00  0.00           C  
HETATM  479  N     *     1      -2.320  -1.724   7.713  1.00  0.00           N  
HETATM  480  C     *     1      -1.646  -0.656   8.194  1.00  0.00           C  
HETATM  481  C     *     1      -0.714   0.063   7.459  1.00  0.00           C  
HETATM  482  C     *     1      -0.457  -0.334   6.147  1.00  0.00           C  
HETATM  483  C     *     1      -1.129  -1.431   5.605  1.00  0.00           C  
HETATM  484  N     *     1      -0.872  -1.793   4.270  1.00  0.00           N  
HETATM  485  C     *     1      -1.494  -2.798   3.716  1.00  0.00           C  
HETATM  486  N     *     1      -1.261  -3.030   2.374  1.00  0.00           N  
HETATM  487  C     *     1      -2.405  -3.583   4.538  1.00  0.00           C  
HETATM  488  N     *     1      -2.666  -3.203   5.838  1.00  0.00           N  
HETATM  489  C     *     1      -3.091  -4.764   4.318  1.00  0.00           C  
HETATM  490  C     *     1      -3.842  -5.053   5.485  1.00  0.00           C  
HETATM  491  C     *     1      -3.572  -4.064   6.402  1.00  0.00           C  
HETATM  492  C     *     1       0.045  -2.742   1.775  1.00  0.00           C  
HETATM  493  C     *     1      -0.103  -1.510   0.869  1.00  0.00           C  
HETATM  494  N     *     1      -1.191  -1.748  -0.182  1.00  0.00           N1+
HETATM  495  C     *     1      -1.364  -0.528  -1.061  1.00  0.00           C  
HETATM  496  C     *     1      -2.199  -0.783  -2.287  1.00  0.00           C  
HETATM  497  C     *     1      -2.511  -2.212   0.450  1.00  0.00           C  
HETATM  498  C     *     1      -2.290  -3.401   1.408  1.00  0.00           C  
HETATM  499  C     *     1      -3.531  -0.341  -2.349  1.00  0.00           C  
HETATM  500  C     *     1      -4.309  -0.593  -3.479  1.00  0.00           C  
HETATM  501  C     *     1      -3.770  -1.288  -4.558  1.00  0.00           C  
HETATM  502  C     *     1      -2.449  -1.730  -4.513  1.00  0.00           C  
HETATM  503  C     *     1      -1.667  -1.483  -3.384  1.00  0.00           C  
TER     504        *     1 
HETATM  505  C     *     1      -2.043   0.028   4.498  1.00  0.00           C  
HETATM  506  C     *     1      -2.513  -0.584   5.643  1.00  0.00           C  
HETATM  507  C     *     1      -2.416  -0.672   3.286  1.00  0.00           C  
HETATM  508  N     *     1      -2.111  -0.342   2.080  1.00  0.00           N  
HETATM  509  O     *     1      -2.642  -1.253   1.159  1.00  0.00           O  
HETATM  510  C     *     1      -3.173  -1.786   3.835  1.00  0.00           C  
HETATM  511  N     *     1      -3.211  -1.711   5.220  1.00  0.00           N  
HETATM  512  C     *     1      -3.871  -2.903   3.458  1.00  0.00           C  
HETATM  513  C     *     1      -4.335  -3.508   4.670  1.00  0.00           C  
HETATM  514  C     *     1      -3.909  -2.743   5.746  1.00  0.00           C  
HETATM  515  C     *     1      -2.240  -0.856  -0.152  1.00  0.00           C  
HETATM  516  C     *     1      -0.775  -1.246  -0.376  1.00  0.00           C  
HETATM  517  N     *     1      -0.222  -0.819  -1.728  1.00  0.00           N1+
HETATM  518  C     *     1      -0.128   0.676  -1.893  1.00  0.00           C  
HETATM  519  C     *     1      -0.885  -1.489  -2.901  1.00  0.00           C  
HETATM  520  C     *     1      -2.186   0.040   6.838  1.00  0.00           C  
HETATM  521  C     *     1      -1.434   1.172   6.547  1.00  0.00           C  
HETATM  522  S     *     1      -1.168   1.409   4.837  1.00  0.00           S  
HETATM  523  C   <1>     0      -2.944  -1.886   3.898  1.00  0.00           C  
HETATM  524  N   <1>     0      -2.751  -1.723   5.233  1.00  0.00           N  
HETATM  525  C   <1>     0      -1.965  -0.537   5.557  1.00  0.00           C  
HETATM  526  C   <1>     0      -0.702  -0.885   6.318  1.00  0.00           C  
HETATM  527  C   <1>     0      -1.692   0.119   4.167  1.00  0.00           C  
HETATM  528  C   <1>     0      -2.325  -0.839   3.161  1.00  0.00           C  
HETATM  529  N   <1>     0      -2.335  -0.757   1.876  1.00  0.00           N  
HETATM  530  O   <1>     0      -1.659   0.392   1.452  1.00  0.00           O  
HETATM  531  C   <1>     0      -0.288   0.054   1.248  1.00  0.00           C  
HETATM  532  C   <1>     0       0.505   1.285   0.810  1.00  0.00           C  
HETATM  533  N   <1>     0      -0.017   1.819  -0.482  1.00  0.00           N1+
HETATM  534  C   <1>     0      -3.685  -3.019   3.705  1.00  0.00           C  
HETATM  535  C   <1>     0      -3.948  -3.544   5.007  1.00  0.00           C  
HETATM  536  C   <1>     0      -3.357  -2.710   5.943  1.00  0.00           C  
HETATM  537  C   <1>     0       0.477  -0.164   6.070  1.00  0.00           C  
HETATM  538  C   <1>     0       1.660  -0.475   6.740  1.00  0.00           C  
HETATM  539  C   <1>     0       1.685  -1.512   7.668  1.00  0.00           C  
HETATM  540  C   <1>     0       0.526  -2.239   7.927  1.00  0.00           C  
HETATM  541  C   <1>     0      -0.658  -1.931   7.258  1.00  0.00           C  
TER     542      <1>     0 
HETATM  543  C   <1>     0      -3.001  -1.578   3.848  1.00  0.00           C  
HETATM  544  N   <1>     0      -3.036  -1.048   5.099  1.00  0.00           N  
HETATM  545  C   <1>     0      -2.409   0.265   5.181  1.00  0.00           C  
HETATM  546  S   <1>     0      -4.780   1.572   4.503  1.00  0.00           S  
HETATM  547  C   <1>     0      -1.824   0.486   3.756  1.00  0.00           C  
HETATM  548  C   <1>     0      -2.338  -0.700   2.947  1.00  0.00           C  
HETATM  549  N   <1>     0      -2.224  -0.920   1.683  1.00  0.00           N  
HETATM  550  O   <1>     0      -1.532   0.129   1.065  1.00  0.00           O  
HETATM  551  C   <1>     0      -0.142  -0.188   1.077  1.00  0.00           C  
HETATM  552  C   <1>     0       0.658   0.944   0.434  1.00  0.00           C  
HETATM  553  N   <1>     0       0.442   2.225   1.162  1.00  0.00           N1+
HETATM  554  C   <1>     0      -3.627  -2.793   3.878  1.00  0.00           C  
HETATM  555  C   <1>     0      -4.040  -2.992   5.230  1.00  0.00           C  
HETATM  556  C   <1>     0      -3.653  -1.888   5.972  1.00  0.00           C  
HETATM  557  C   <1>     0      -5.394   2.812   5.513  1.00  0.00           C  
HETATM  558  C   <1>     0      -4.594   3.029   6.612  1.00  0.00           C  
HETATM  559  C   <1>     0      -3.460   2.173   6.630  1.00  0.00           C  
HETATM  560  C   <1>     0      -3.419   1.321   5.539  1.00  0.00           C  
TER     561      <1>     0 
HETATM  562  C   <1>     0      -1.687  -1.305   4.483  1.00  0.00           C  
HETATM  563  C   <1>     0      -2.141  -1.780   5.737  1.00  0.00           C  
HETATM  564  C   <1>     0      -2.084  -1.040   6.894  1.00  0.00           C  
HETATM  565  C   <1>     0      -1.542   0.244   6.783  1.00  0.00           C  
HETATM  566  C   <1>     0      -1.084   0.735   5.544  1.00  0.00           C  
HETATM  567  C   <1>     0      -1.156  -0.043   4.378  1.00  0.00           C  
HETATM  568  C   <1>     0      -1.914  -2.384   3.487  1.00  0.00           C  
HETATM  569  N   <1>     0      -1.676  -2.477   2.224  1.00  0.00           N  
HETATM  570  C   <1>     0      -2.510  -3.449   4.250  1.00  0.00           C  
HETATM  571  N   <1>     0      -2.626  -3.066   5.559  1.00  0.00           N  
HETATM  572  C   <1>     0      -3.000  -4.718   4.125  1.00  0.00           C  
HETATM  573  C   <1>     0      -3.428  -5.100   5.435  1.00  0.00           C  
HETATM  574  C   <1>     0      -3.179  -4.050   6.306  1.00  0.00           C  
HETATM  575  O   <1>     0      -1.084  -1.322   1.717  1.00  0.00           O  
HETATM  576  C   <1>     0      -2.120  -0.443   1.289  1.00  0.00           C  
HETATM  577  C   <1>     0      -2.926  -1.157   0.212  1.00  0.00           C  
HETATM  578  C   <1>     0      -4.065  -0.299  -0.353  1.00  0.00           C  
HETATM  579  C   <1>     0      -3.555   0.979  -1.016  1.00  0.00           C  
HETATM  580  C   <1>     0      -3.379   0.607  -2.471  1.00  0.00           C  
HETATM  581  C   <1>     0      -4.603  -0.235  -2.748  1.00  0.00           C  
HETATM  582  N   <1>     0      -4.781  -1.043  -1.484  1.00  0.00           N1+
HETATM  583  C   <1>     0      -6.219  -1.372  -1.196  1.00  0.00           C  
HETATM  584  C     *     1      -2.818  -0.448   5.928  1.00  0.00           C  
HETATM  585  C     *     1      -3.298   0.293   7.041  1.00  0.00           C  
HETATM  586  C     *     1      -2.675   1.540   7.334  1.00  0.00           C  
HETATM  587  C     *     1      -1.683   2.029   6.496  1.00  0.00           C  
HETATM  588  C     *     1      -1.311   1.352   5.344  1.00  0.00           C  
HETATM  589  C     *     1      -1.883   0.122   5.039  1.00  0.00           C  
HETATM  590  N     *     1      -1.526  -0.452   3.810  1.00  0.00           N  
HETATM  591  C     *     1      -2.014  -1.597   3.438  1.00  0.00           C  
HETATM  592  N     *     1      -1.736  -2.016   2.154  1.00  0.00           N  
HETATM  593  C     *     1      -2.818  -2.340   4.390  1.00  0.00           C  
HETATM  594  N     *     1      -3.166  -1.784   5.611  1.00  0.00           N  
HETATM  595  C     *     1      -3.295  -3.638   4.357  1.00  0.00           C  
HETATM  596  C     *     1      -3.926  -3.891   5.592  1.00  0.00           C  
HETATM  597  C     *     1      -3.795  -2.754   6.357  1.00  0.00           C  
HETATM  598  C     *     1      -0.447  -1.709   1.525  1.00  0.00           C  
HETATM  599  C     *     1      -0.682  -0.679   0.409  1.00  0.00           C  
HETATM  600  N     *     1      -1.712  -1.226  -0.588  1.00  0.00           N1+
HETATM  601  C     *     1      -3.011  -1.636   0.112  1.00  0.00           C  
HETATM  602  C     *     1      -2.721  -2.624   1.264  1.00  0.00           C  
HETATM  603  C     *     1      -4.398  -0.034   7.870  1.00  0.00           C  
HETATM  604  C     *     1      -4.761   0.773   8.944  1.00  0.00           C  
HETATM  605  C     *     1      -4.034   1.923   9.165  1.00  0.00           C  
HETATM  606  N     *     1      -3.016   2.318   8.378  1.00  0.00           N  
HETATM  607  C     *     1      -1.918  -0.330  -1.785  1.00  0.00           C  
HETATM  608  C     *     1      -2.423   1.042  -1.467  1.00  0.00           C  
HETATM  609  C     *     1      -1.725   2.169  -1.663  1.00  0.00           C  
CONECT    1    2    6   11
CONECT    2    1    3
CONECT    3    2    4
CONECT    4    3    5
CONECT    5    4    6
CONECT    6    1    5    7
CONECT    7    6    8
CONECT    8    7    9   10
CONECT    9    8   15   21
CONECT   10    8   11   12
CONECT   11    1   10   14
CONECT   12   10   13
CONECT   13   12   14
CONECT   14   11   13
CONECT   15    9   16
CONECT   16   15   17
CONECT   17   16   18   20
CONECT   18   17   19
CONECT   19   18   22   27
CONECT   20   17   21
CONECT   21    9   20
CONECT   22   19   23
CONECT   23   22   24
CONECT   24   23   25   26
CONECT   25   24
CONECT   26   24   27
CONECT   27   19   26
CONECT   29   30   34   39
CONECT   30   29   31
CONECT   31   30   32
CONECT   32   31   33
CONECT   33   32   34
CONECT   34   29   33   35
CONECT   35   34   36
CONECT   36   35   37   38
CONECT   37   36   43   48
CONECT   38   36   39   40
CONECT   39   29   38   42
CONECT   40   38   41
CONECT   41   40   42
CONECT   42   39   41
CONECT   43   37   44
CONECT   44   43   45
CONECT   45   44   46   47
CONECT   46   45   49
CONECT   47   45   48
CONECT   48   37   47
CONECT   49   46   50
CONECT   50   49
CONECT   51   52   56   61
CONECT   52   51   53
CONECT   53   52   54
CONECT   54   53   55
CONECT   55   54   56
CONECT   56   51   55   57
CONECT   57   56   58
CONECT   58   57   59   60
CONECT   59   58   65   71
CONECT   60   58   61   62
CONECT   61   51   60   64
CONECT   62   60   63
CONECT   63   62   64
CONECT   64   61   63
CONECT   65   59   66
CONECT   66   65   67
CONECT   67   66   68   70
CONECT   68   67   69
CONECT   69   68   72   76
CONECT   70   67   71
CONECT   71   59   70
CONECT   72   69   73
CONECT   73   72   74
CONECT   74   73   75
CONECT   75   74   76
CONECT   76   69   75
CONECT   78   79   83   88
CONECT   79   78   80
CONECT   80   79   81
CONECT   81   80   82
CONECT   82   81   83
CONECT   83   78   82   84
CONECT   84   83   85
CONECT   85   84   86   87
CONECT   86   85   92   98
CONECT   87   85   88   89
CONECT   88   78   87   91
CONECT   89   87   90
CONECT   90   89   91
CONECT   91   88   90
CONECT   92   86   93
CONECT   93   92   94
CONECT   94   93   95   97
CONECT   95   94   96
CONECT   96   95   99  103
CONECT   97   94   98
CONECT   98   86   97
CONECT   99   96  100
CONECT  100   99  101
CONECT  101  100  102
CONECT  102  101  103
CONECT  103   96  102
CONECT  105  106  110  115
CONECT  106  105  107
CONECT  107  106  108
CONECT  108  107  109
CONECT  109  108  110
CONECT  110  105  109  111
CONECT  111  110  112
CONECT  112  111  113  114
CONECT  113  112  119  125
CONECT  114  112  115  116
CONECT  115  105  114  118
CONECT  116  114  117
CONECT  117  116  118
CONECT  118  115  117
CONECT  119  113  120
CONECT  120  119  121
CONECT  121  120  122  124
CONECT  122  121  123
CONECT  123  122  126  130
CONECT  124  121  125
CONECT  125  113  124
CONECT  126  123  127
CONECT  127  126  128
CONECT  128  127  129
CONECT  129  128  130
CONECT  130  123  129
CONECT  132  133  137  142
CONECT  133  132  134
CONECT  134  133  135
CONECT  135  134  136
CONECT  136  135  137
CONECT  137  132  136  138
CONECT  138  137  139
CONECT  139  138  140  141
CONECT  140  139  146  152
CONECT  141  139  142  143
CONECT  142  132  141  145
CONECT  143  141  144
CONECT  144  143  145
CONECT  145  142  144
CONECT  146  140  147
CONECT  147  146  148
CONECT  148  147  149  151
CONECT  149  148  150
CONECT  150  149  153  157
CONECT  151  148  152
CONECT  152  140  151
CONECT  153  150  154
CONECT  154  153  155
CONECT  155  154  156
CONECT  156  155  157
CONECT  157  150  156
CONECT  158  159  163  164
CONECT  159  158  160  167
CONECT  160  159  161
CONECT  161  160  162
CONECT  162  161  163
CONECT  163  158  162
CONECT  164  158  165  166
CONECT  165  164  171
CONECT  166  164  167  168
CONECT  167  159  166  170
CONECT  168  166  169
CONECT  169  168  170
CONECT  170  167  169
CONECT  171  165  172
CONECT  172  171  173
CONECT  173  172  174
CONECT  174  173  175
CONECT  175  174  176
CONECT  176  175  177  181
CONECT  177  176  178
CONECT  178  177  179
CONECT  179  178  180
CONECT  180  179  181
CONECT  181  176  180
CONECT  183  184  188  189
CONECT  184  183  185  192
CONECT  185  184  186
CONECT  186  185  187
CONECT  187  186  188
CONECT  188  183  187
CONECT  189  183  190  191
CONECT  190  189  196
CONECT  191  189  192  193
CONECT  192  184  191  195
CONECT  193  191  194
CONECT  194  193  195
CONECT  195  192  194
CONECT  196  190  197
CONECT  197  196  198
CONECT  198  197  199
CONECT  199  198  200  201
CONECT  200  199
CONECT  201  199
CONECT  203  204  208  209
CONECT  204  203  205  212
CONECT  205  204  206
CONECT  206  205  207
CONECT  207  206  208
CONECT  208  203  207
CONECT  209  203  210  211
CONECT  210  209  216
CONECT  211  209  212  213
CONECT  212  204  211  215
CONECT  213  211  214
CONECT  214  213  215
CONECT  215  212  214
CONECT  216  210  217
CONECT  217  216  218
CONECT  218  217  219
CONECT  219  218
CONECT  221  222  227  238
CONECT  222  221  223  240
CONECT  223  222  224
CONECT  224  223  225  226
CONECT  225  224  231  237
CONECT  226  224  227  228
CONECT  227  221  226  230
CONECT  228  226  229
CONECT  229  228  230
CONECT  230  227  229
CONECT  231  225  232
CONECT  232  231  233
CONECT  233  232  234  236
CONECT  234  233  235
CONECT  235  234  241  246
CONECT  236  233  237
CONECT  237  225  236
CONECT  238  221  239
CONECT  239  238  240
CONECT  240  222  239
CONECT  241  235  242
CONECT  242  241  243
CONECT  243  242  244  245
CONECT  244  243
CONECT  245  243  246
CONECT  246  235  245
CONECT  248  249  254  265
CONECT  249  248  250  267
CONECT  250  249  251
CONECT  251  250  252  253
CONECT  252  251  258  264
CONECT  253  251  254  255
CONECT  254  248  253  257
CONECT  255  253  256
CONECT  256  255  257
CONECT  257  254  256
CONECT  258  252  259
CONECT  259  258  260
CONECT  260  259  261  263
CONECT  261  260  262
CONECT  262  261  268  272
CONECT  263  260  264
CONECT  264  252  263
CONECT  265  248  266
CONECT  266  265  267
CONECT  267  249  266
CONECT  268  262  269
CONECT  269  268  270
CONECT  270  269  271
CONECT  271  270  272
CONECT  272  262  271
CONECT  274  275  280  290
CONECT  275  274  276  292
CONECT  276  275  277
CONECT  277  276  278  279
CONECT  278  277  284  289
CONECT  279  277  280  281
CONECT  280  274  279  283
CONECT  281  279  282
CONECT  282  281  283
CONECT  283  280  282
CONECT  284  278  285
CONECT  285  284  286
CONECT  286  285  287  288
CONECT  287  286  293
CONECT  288  286  289
CONECT  289  278  288
CONECT  290  274  291
CONECT  291  290  292
CONECT  292  275  291
CONECT  293  287  294
CONECT  294  293
CONECT  296  297  302  312
CONECT  297  296  298  314
CONECT  298  297  299
CONECT  299  298  300  301
CONECT  300  299  306  311
CONECT  301  299  302  303
CONECT  302  296  301  305
CONECT  303  301  304
CONECT  304  303  305
CONECT  305  302  304
CONECT  306  300  307
CONECT  307  306  308
CONECT  308  307  309  310
CONECT  309  308
CONECT  310  308  311
CONECT  311  300  310
CONECT  312  296  313
CONECT  313  312  314
CONECT  314  297  313
CONECT  315  316  320  325
CONECT  316  315  317
CONECT  317  316  318
CONECT  318  317  319
CONECT  319  318  320
CONECT  320  315  319  321
CONECT  321  320  322
CONECT  322  321  323  324
CONECT  323  322  329  335
CONECT  324  322  325  326
CONECT  325  315  324  328
CONECT  326  324  327
CONECT  327  326  328
CONECT  328  325  327
CONECT  329  323  330
CONECT  330  329  331
CONECT  331  330  332  334
CONECT  332  331  333
CONECT  333  332  336  340
CONECT  334  331  335
CONECT  335  323  334
CONECT  336  333  337
CONECT  337  336  338
CONECT  338  337  339
CONECT  339  338  340
CONECT  340  333  339
CONECT  342  343  347  352
CONECT  343  342  344
CONECT  344  343  345
CONECT  345  344  346
CONECT  346  345  347
CONECT  347  342  346  348
CONECT  348  347  349
CONECT  349  348  350  351
CONECT  350  349  356  362
CONECT  351  349  352  353
CONECT  352  342  351  355
CONECT  353  351  354
CONECT  354  353  355
CONECT  355  352  354
CONECT  356  350  357
CONECT  357  356  358
CONECT  358  357  359  361
CONECT  359  358  360
CONECT  360  359  363  367
CONECT  361  358  362
CONECT  362  350  361
CONECT  363  360  364
CONECT  364  363  365
CONECT  365  364  366
CONECT  366  365  367
CONECT  367  360  366
CONECT  369  370  374  379
CONECT  370  369  371
CONECT  371  370  372
CONECT  372  371  373
CONECT  373  372  374
CONECT  374  369  373  375
CONECT  375  374  376
CONECT  376  375  377  378
CONECT  377  376  383  389
CONECT  378  376  379  380
CONECT  379  369  378  382
CONECT  380  378  381
CONECT  381  380  382
CONECT  382  379  381
CONECT  383  377  384
CONECT  384  383  385
CONECT  385  384  386  388
CONECT  386  385  387
CONECT  387  386  390  394
CONECT  388  385  389
CONECT  389  377  388
CONECT  390  387  391
CONECT  391  390  392
CONECT  392  391  393
CONECT  393  392  394
CONECT  394  387  393
CONECT  395  396  400  405
CONECT  396  395  397  414
CONECT  397  396  398  417
CONECT  398  397  399
CONECT  399  398  400
CONECT  400  395  399  401
CONECT  401  400  402
CONECT  402  401  403  404
CONECT  403  402  409  413
CONECT  404  402  405  406
CONECT  405  395  404  408
CONECT  406  404  407
CONECT  407  406  408
CONECT  408  405  407
CONECT  409  403  410
CONECT  410  409  411
CONECT  411  410  412  418
CONECT  412  411  413
CONECT  413  403  412
CONECT  414  396  415
CONECT  415  414  416
CONECT  416  415  417
CONECT  417  397  416
CONECT  418  411  419
CONECT  419  418  420  424
CONECT  420  419  421
CONECT  421  420  422
CONECT  422  421  423
CONECT  423  422  424
CONECT  424  419  423
CONECT  426  427  431  436
CONECT  427  426  428  445
CONECT  428  427  429  448
CONECT  429  428  430
CONECT  430  429  431
CONECT  431  426  430  432
CONECT  432  431  433
CONECT  433  432  434  435
CONECT  434  433  440  444
CONECT  435  433  436  437
CONECT  436  426  435  439
CONECT  437  435  438
CONECT  438  437  439
CONECT  439  436  438
CONECT  440  434  441
CONECT  441  440  442
CONECT  442  441  443  449
CONECT  443  442  444
CONECT  444  434  443
CONECT  445  427  446
CONECT  446  445  447
CONECT  447  446  448
CONECT  448  428  447
CONECT  449  442  450
CONECT  450  449  451
CONECT  451  450
CONECT  453  454  455  459
CONECT  454  453  473  476
CONECT  455  453  456
CONECT  456  455  457
CONECT  457  456  458
CONECT  458  457  459
CONECT  459  453  458  460
CONECT  460  459  461  467
CONECT  461  460  462
CONECT  462  461  463
CONECT  463  462  464  466
CONECT  464  463  465
CONECT  465  464  468  472
CONECT  466  463  467
CONECT  467  460  466
CONECT  468  465  469
CONECT  469  468  470
CONECT  470  469  471
CONECT  471  470  472
CONECT  472  465  471
CONECT  473  454  474
CONECT  474  473  475
CONECT  475  474  476
CONECT  476  454  475
CONECT  478  479  483  488
CONECT  479  478  480
CONECT  480  479  481
CONECT  481  480  482
CONECT  482  481  483
CONECT  483  478  482  484
CONECT  484  483  485
CONECT  485  484  486  487
CONECT  486  485  492  498
CONECT  487  485  488  489
CONECT  488  478  487  491
CONECT  489  487  490
CONECT  490  489  491
CONECT  491  488  490
CONECT  492  486  493
CONECT  493  492  494
CONECT  494  493  495  497
CONECT  495  494  496
CONECT  496  495  499  503
CONECT  497  494  498
CONECT  498  486  497
CONECT  499  496  500
CONECT  500  499  501
CONECT  501  500  502
CONECT  502  501  503
CONECT  503  496  502
CONECT  505  506  507  522
CONECT  506  505  511  520
CONECT  507  505  508  510
CONECT  508  507  509
CONECT  509  508  515
CONECT  510  507  511  512
CONECT  511  506  510  514
CONECT  512  510  513
CONECT  513  512  514
CONECT  514  511  513
CONECT  515  509  516
CONECT  516  515  517
CONECT  517  516  518  519
CONECT  518  517
CONECT  519  517
CONECT  520  506  521
CONECT  521  520  522
CONECT  522  505  521
CONECT  523  524  528  534
CONECT  524  523  525  536
CONECT  525  524  526  527
CONECT  526  525  537  541
CONECT  527  525  528
CONECT  528  523  527  529
CONECT  529  528  530
CONECT  530  529  531
CONECT  531  530  532
CONECT  532  531  533
CONECT  533  532
CONECT  534  523  535
CONECT  535  534  536
CONECT  536  524  535
CONECT  537  526  538
CONECT  538  537  539
CONECT  539  538  540
CONECT  540  539  541
CONECT  541  526  540
CONECT  543  544  548  554
CONECT  544  543  545  556
CONECT  545  544  547  560
CONECT  546  557  560
CONECT  547  545  548
CONECT  548  543  547  549
CONECT  549  548  550
CONECT  550  549  551
CONECT  551  550  552
CONECT  552  551  553
CONECT  553  552
CONECT  554  543  555
CONECT  555  554  556
CONECT  556  544  555
CONECT  557  546  558
CONECT  558  557  559
CONECT  559  558  560
CONECT  560  545  546  559
CONECT  562  563  567  568
CONECT  563  562  564  571
CONECT  564  563  565
CONECT  565  564  566
CONECT  566  565  567
CONECT  567  562  566
CONECT  568  562  569  570
CONECT  569  568  575
CONECT  570  568  571  572
CONECT  571  563  570  574
CONECT  572  570  573
CONECT  573  572  574
CONECT  574  571  573
CONECT  575  569  576
CONECT  576  575  577
CONECT  577  576  578
CONECT  578  577  579  582
CONECT  579  578  580
CONECT  580  579  581
CONECT  581  580  582
CONECT  582  578  581  583
CONECT  583  582
CONECT  584  585  589  594
CONECT  585  584  586  603
CONECT  586  585  587  606
CONECT  587  586  588
CONECT  588  587  589
CONECT  589  584  588  590
CONECT  590  589  591
CONECT  591  590  592  593
CONECT  592  591  598  602
CONECT  593  591  594  595
CONECT  594  584  593  597
CONECT  595  593  596
CONECT  596  595  597
CONECT  597  594  596
CONECT  598  592  599
CONECT  599  598  600
CONECT  600  599  601  607
CONECT  601  600  602
CONECT  602  592  601
CONECT  603  585  604
CONECT  604  603  605
CONECT  605  604  606
CONECT  606  586  605
CONECT  607  600  608
CONECT  608  607  609
CONECT  609  608
END
