# Supplementary material for: DrugOn: a fully integrated pharmacophore modeling and structure optimization toolkit
Source: PeerJ. 2015 Jan 13;3:e725. doi: 10.7717/peerj.725 (PMC4304849; doi:10.7717/peerj.725)
Supplement: Supplemental Information 3 — This is the raw dataset of the validation requested by the reviewers. [file peerj-03-725-s003.zip › Results for the validation/moeicon.pdb]

REMARK  99                                                                      
REMARK  99 MOE v2010.1 (Chemical Computing Group Inc.) Mon Jul 21 17:01:59 2014
HETATM    1  C     *     0      -3.914   2.443  -1.013  1.00  0.00           C  
HETATM    2  N     *     0      -5.054   3.122  -1.319  1.00  0.00           N  
HETATM    3  C     *     0      -6.217   2.533  -0.966  1.00  0.00           C  
HETATM    4  C     *     0      -6.298   1.306  -0.329  1.00  0.00           C  
HETATM    5  C     *     0      -5.112   0.638  -0.029  1.00  0.00           C  
HETATM    6  C     *     0      -3.884   1.203  -0.372  1.00  0.00           C  
HETATM    7  N     *     0      -2.702   0.509  -0.049  1.00  0.00           N  
HETATM    8  C     *     0      -1.515   0.997  -0.337  1.00  0.00           C  
HETATM    9  N     *     0      -0.403   0.248   0.058  1.00  0.00           N  
HETATM   10  C     *     0      -1.472   2.278  -1.044  1.00  0.00           C  
HETATM   11  N     *     0      -2.643   2.950  -1.341  1.00  0.00           N  
HETATM   12  C     *     0      -0.441   3.041  -1.572  1.00  0.00           C  
HETATM   13  C     *     0      -1.002   4.208  -2.149  1.00  0.00           C  
HETATM   14  C     *     0      -2.364   4.129  -1.986  1.00  0.00           C  
HETATM   15  C     *     0       0.952   0.765   0.136  1.00  0.00           C  
HETATM   16  C     *     0       1.579   0.529   1.545  1.00  0.00           C  
HETATM   17  N     *     0       1.467  -0.928   1.958  1.00  0.00           N1+
HETATM   18  C     *     0       2.074  -1.186   3.302  1.00  0.00           C  
HETATM   19  C     *     0       3.590  -1.068   3.281  1.00  0.00           C  
HETATM   20  C     *     0       0.029  -1.409   1.874  1.00  0.00           C  
HETATM   21  C     *     0      -0.572  -1.146   0.459  1.00  0.00           C  
HETATM   22  C     *     0       4.377  -2.183   2.973  1.00  0.00           C  
HETATM   23  C     *     0       5.766  -2.066   2.921  1.00  0.00           C  
HETATM   24  C     *     0       6.373  -0.836   3.160  1.00  0.00           C  
HETATM   25  C     *     0       5.592   0.281   3.448  1.00  0.00           C  
HETATM   26  C     *     0       4.202   0.168   3.501  1.00  0.00           C  
TER      27        *     0 
HETATM   28  C     *     0      -3.914   2.443  -1.013  1.00  0.00           C  
HETATM   29  N     *     0      -5.054   3.122  -1.319  1.00  0.00           N  
HETATM   30  C     *     0      -6.217   2.533  -0.966  1.00  0.00           C  
HETATM   31  C     *     0      -6.298   1.306  -0.329  1.00  0.00           C  
HETATM   32  C     *     0      -5.112   0.638  -0.029  1.00  0.00           C  
HETATM   33  C     *     0      -3.884   1.203  -0.372  1.00  0.00           C  
HETATM   34  N     *     0      -2.702   0.509  -0.049  1.00  0.00           N  
HETATM   35  C     *     0      -1.515   0.997  -0.337  1.00  0.00           C  
HETATM   36  N     *     0      -0.403   0.248   0.058  1.00  0.00           N  
HETATM   37  C     *     0      -1.472   2.278  -1.044  1.00  0.00           C  
HETATM   38  N     *     0      -2.643   2.950  -1.341  1.00  0.00           N  
HETATM   39  C     *     0      -0.441   3.041  -1.572  1.00  0.00           C  
HETATM   40  C     *     0      -1.002   4.208  -2.149  1.00  0.00           C  
HETATM   41  C     *     0      -2.364   4.129  -1.986  1.00  0.00           C  
HETATM   42  C     *     0       0.952   0.765   0.136  1.00  0.00           C  
HETATM   43  C     *     0       1.579   0.529   1.545  1.00  0.00           C  
HETATM   44  N     *     0       1.467  -0.928   1.958  1.00  0.00           N1+
HETATM   45  C     *     0       2.074  -1.186   3.302  1.00  0.00           C  
HETATM   46  C     *     0       2.313  -2.667   3.552  1.00  0.00           C  
HETATM   47  C     *     0       0.029  -1.409   1.874  1.00  0.00           C  
HETATM   48  C     *     0      -0.572  -1.146   0.459  1.00  0.00           C  
HETATM   49  C     *     0       1.307  -3.456   4.116  1.00  0.00           C  
HETATM   50  C     *     0       1.515  -4.821   4.314  1.00  0.00           C  
HETATM   51  C     *     0       2.722  -5.406   3.935  1.00  0.00           C  
HETATM   52  C     *     0       3.720  -4.626   3.355  1.00  0.00           C  
HETATM   53  C     *     0       3.515  -3.261   3.155  1.00  0.00           C  
TER      54        *     0 
HETATM   55  C     *     0      -3.914   2.443  -1.013  1.00  0.00           C  
HETATM   56  N     *     0      -5.054   3.122  -1.319  1.00  0.00           N  
HETATM   57  C     *     0      -6.217   2.533  -0.966  1.00  0.00           C  
HETATM   58  C     *     0      -6.298   1.306  -0.329  1.00  0.00           C  
HETATM   59  C     *     0      -5.112   0.638  -0.029  1.00  0.00           C  
HETATM   60  C     *     0      -3.884   1.203  -0.372  1.00  0.00           C  
HETATM   61  N     *     0      -2.702   0.509  -0.049  1.00  0.00           N  
HETATM   62  C     *     0      -1.515   0.997  -0.337  1.00  0.00           C  
HETATM   63  N     *     0      -0.403   0.248   0.058  1.00  0.00           N  
HETATM   64  C     *     0      -1.472   2.278  -1.044  1.00  0.00           C  
HETATM   65  N     *     0      -2.643   2.950  -1.341  1.00  0.00           N  
HETATM   66  C     *     0      -0.441   3.041  -1.572  1.00  0.00           C  
HETATM   67  C     *     0      -1.002   4.208  -2.149  1.00  0.00           C  
HETATM   68  C     *     0      -2.364   4.129  -1.986  1.00  0.00           C  
HETATM   69  C     *     0       0.952   0.765   0.136  1.00  0.00           C  
HETATM   70  C     *     0       1.579   0.529   1.545  1.00  0.00           C  
HETATM   71  N     *     0       1.467  -0.928   1.958  1.00  0.00           N1+
HETATM   72  C     *     0       2.074  -1.186   3.302  1.00  0.00           C  
HETATM   73  C     *     0       1.428  -0.472   4.474  1.00  0.00           C  
HETATM   74  C     *     0       0.029  -1.409   1.874  1.00  0.00           C  
HETATM   75  C     *     0      -0.572  -1.146   0.459  1.00  0.00           C  
HETATM   76  C     *     0       1.827   0.823   4.795  1.00  0.00           C  
HETATM   77  C     *     0       1.180   1.511   5.823  1.00  0.00           C  
HETATM   78  C     *     0       0.113   0.920   6.496  1.00  0.00           C  
HETATM   79  C     *     0      -0.311  -0.359   6.139  1.00  0.00           C  
HETATM   80  C     *     0       0.333  -1.049   5.112  1.00  0.00           C  
TER      81        *     0 
HETATM   82  C     *     0      -3.918   2.447  -1.015  1.00  0.00           C  
HETATM   83  N     *     0      -5.058   3.126  -1.318  1.00  0.00           N  
HETATM   84  C     *     0      -6.221   2.538  -0.965  1.00  0.00           C  
HETATM   85  C     *     0      -6.302   1.310  -0.329  1.00  0.00           C  
HETATM   86  C     *     0      -5.116   0.641  -0.032  1.00  0.00           C  
HETATM   87  C     *     0      -3.888   1.206  -0.375  1.00  0.00           C  
HETATM   88  N     *     0      -2.707   0.510  -0.054  1.00  0.00           N  
HETATM   89  C     *     0      -1.519   0.999  -0.343  1.00  0.00           C  
HETATM   90  N     *     0      -0.407   0.249   0.050  1.00  0.00           N  
HETATM   91  C     *     0      -1.476   2.281  -1.049  1.00  0.00           C  
HETATM   92  N     *     0      -2.647   2.953  -1.343  1.00  0.00           N  
HETATM   93  C     *     0      -0.446   3.043  -1.577  1.00  0.00           C  
HETATM   94  C     *     0      -1.007   4.212  -2.152  1.00  0.00           C  
HETATM   95  C     *     0      -2.369   4.133  -1.987  1.00  0.00           C  
HETATM   96  C     *     0       0.948   0.765   0.127  1.00  0.00           C  
HETATM   97  C     *     0       1.594   0.516   1.530  1.00  0.00           C  
HETATM   98  N     *     0       1.477  -0.935   1.966  1.00  0.00           N1+
HETATM   99  C     *     0       2.474  -1.843   1.311  1.00  0.00           C  
HETATM  100  C     *     0       2.613  -3.166   2.022  1.00  0.00           C  
HETATM  101  C     *     0       0.043  -1.427   1.859  1.00  0.00           C  
HETATM  102  C     *     0      -0.576  -1.145   0.450  1.00  0.00           C  
HETATM  103  C     *     0       3.527  -3.312   3.073  1.00  0.00           C  
HETATM  104  C     *     0       3.629  -4.526   3.754  1.00  0.00           C  
HETATM  105  C     *     0       2.808  -5.594   3.403  1.00  0.00           C  
HETATM  106  C     *     0       1.881  -5.451   2.373  1.00  0.00           C  
HETATM  107  C     *     0       1.777  -4.239   1.689  1.00  0.00           C  
TER     108        *     0 
HETATM  109  C     *     0      -3.918   2.447  -1.015  1.00  0.00           C  
HETATM  110  N     *     0      -5.058   3.126  -1.318  1.00  0.00           N  
HETATM  111  C     *     0      -6.221   2.538  -0.965  1.00  0.00           C  
HETATM  112  C     *     0      -6.302   1.310  -0.329  1.00  0.00           C  
HETATM  113  C     *     0      -5.116   0.641  -0.032  1.00  0.00           C  
HETATM  114  C     *     0      -3.888   1.206  -0.375  1.00  0.00           C  
HETATM  115  N     *     0      -2.707   0.510  -0.054  1.00  0.00           N  
HETATM  116  C     *     0      -1.519   0.999  -0.343  1.00  0.00           C  
HETATM  117  N     *     0      -0.407   0.249   0.050  1.00  0.00           N  
HETATM  118  C     *     0      -1.476   2.281  -1.049  1.00  0.00           C  
HETATM  119  N     *     0      -2.647   2.953  -1.343  1.00  0.00           N  
HETATM  120  C     *     0      -0.446   3.043  -1.577  1.00  0.00           C  
HETATM  121  C     *     0      -1.007   4.212  -2.152  1.00  0.00           C  
HETATM  122  C     *     0      -2.369   4.133  -1.987  1.00  0.00           C  
HETATM  123  C     *     0       0.948   0.765   0.127  1.00  0.00           C  
HETATM  124  C     *     0       1.594   0.516   1.530  1.00  0.00           C  
HETATM  125  N     *     0       1.477  -0.935   1.966  1.00  0.00           N1+
HETATM  126  C     *     0       2.474  -1.843   1.311  1.00  0.00           C  
HETATM  127  C     *     0       3.890  -1.567   1.751  1.00  0.00           C  
HETATM  128  C     *     0       0.043  -1.427   1.859  1.00  0.00           C  
HETATM  129  C     *     0      -0.576  -1.145   0.450  1.00  0.00           C  
HETATM  130  C     *     0       4.670  -0.619   1.078  1.00  0.00           C  
HETATM  131  C     *     0       5.966  -0.338   1.509  1.00  0.00           C  
HETATM  132  C     *     0       6.488  -0.990   2.625  1.00  0.00           C  
HETATM  133  C     *     0       5.712  -1.920   3.313  1.00  0.00           C  
HETATM  134  C     *     0       4.414  -2.202   2.885  1.00  0.00           C  
TER     135        *     0 
HETATM  136  C     *     0      -3.918   2.447  -1.015  1.00  0.00           C  
HETATM  137  N     *     0      -5.058   3.126  -1.318  1.00  0.00           N  
HETATM  138  C     *     0      -6.221   2.538  -0.965  1.00  0.00           C  
HETATM  139  C     *     0      -6.302   1.310  -0.329  1.00  0.00           C  
HETATM  140  C     *     0      -5.116   0.641  -0.032  1.00  0.00           C  
HETATM  141  C     *     0      -3.888   1.206  -0.375  1.00  0.00           C  
HETATM  142  N     *     0      -2.707   0.510  -0.054  1.00  0.00           N  
HETATM  143  C     *     0      -1.519   0.999  -0.343  1.00  0.00           C  
HETATM  144  N     *     0      -0.407   0.249   0.050  1.00  0.00           N  
HETATM  145  C     *     0      -1.476   2.281  -1.049  1.00  0.00           C  
HETATM  146  N     *     0      -2.647   2.953  -1.343  1.00  0.00           N  
HETATM  147  C     *     0      -0.446   3.043  -1.577  1.00  0.00           C  
HETATM  148  C     *     0      -1.007   4.212  -2.152  1.00  0.00           C  
HETATM  149  C     *     0      -2.369   4.133  -1.987  1.00  0.00           C  
HETATM  150  C     *     0       0.948   0.765   0.127  1.00  0.00           C  
HETATM  151  C     *     0       1.594   0.516   1.530  1.00  0.00           C  
HETATM  152  N     *     0       1.477  -0.935   1.966  1.00  0.00           N1+
HETATM  153  C     *     0       2.474  -1.843   1.311  1.00  0.00           C  
HETATM  154  C     *     0       2.311  -1.968  -0.197  1.00  0.00           C  
HETATM  155  C     *     0       0.043  -1.427   1.859  1.00  0.00           C  
HETATM  156  C     *     0      -0.576  -1.145   0.450  1.00  0.00           C  
HETATM  157  C     *     0       1.442  -2.921  -0.724  1.00  0.00           C  
HETATM  158  C     *     0       1.249  -2.997  -2.104  1.00  0.00           C  
HETATM  159  C     *     0       1.901  -2.104  -2.950  1.00  0.00           C  
HETATM  160  C     *     0       2.743  -1.129  -2.419  1.00  0.00           C  
HETATM  161  C     *     0       2.937  -1.050  -1.040  1.00  0.00           C  
TER     162        *     0 
HETATM  163  C     *     0      -3.912   2.429  -1.099  1.00  0.00           C  
HETATM  164  N     *     0      -4.995   3.141  -1.515  1.00  0.00           N  
HETATM  165  C     *     0      -6.206   2.627  -1.213  1.00  0.00           C  
HETATM  166  C     *     0      -6.388   1.443  -0.517  1.00  0.00           C  
HETATM  167  C     *     0      -5.258   0.739  -0.104  1.00  0.00           C  
HETATM  168  C     *     0      -3.984   1.227  -0.392  1.00  0.00           C  
HETATM  169  N     *     0      -2.862   0.489   0.030  1.00  0.00           N  
HETATM  170  C     *     0      -1.635   0.896  -0.222  1.00  0.00           C  
HETATM  171  N     *     0      -0.589   0.074   0.207  1.00  0.00           N  
HETATM  172  C     *     0      -1.484   2.171  -0.927  1.00  0.00           C  
HETATM  173  N     *     0      -2.598   2.873  -1.343  1.00  0.00           N  
HETATM  174  C     *     0      -0.386   2.937  -1.283  1.00  0.00           C  
HETATM  175  C     *     0      -0.848   4.090  -1.965  1.00  0.00           C  
HETATM  176  C     *     0      -2.221   4.020  -1.994  1.00  0.00           C  
HETATM  177  C     *     0       0.781   0.173  -0.263  1.00  0.00           C  
HETATM  178  C     *     0       1.793   0.255   0.923  1.00  0.00           C  
HETATM  179  N     *     0       1.576  -0.882   1.907  1.00  0.00           N1+
HETATM  180  C     *     0       2.544  -0.836   3.048  1.00  0.00           C  
HETATM  181  C     *     0       3.961  -1.175   2.615  1.00  0.00           C  
HETATM  182  C     *     0       0.133  -0.926   2.378  1.00  0.00           C  
HETATM  183  C     *     0      -0.852  -0.992   1.170  1.00  0.00           C  
HETATM  184  C     *     0       4.395  -2.503   2.607  1.00  0.00           C  
HETATM  185  C     *     0       5.685  -2.818   2.177  1.00  0.00           C  
HETATM  186  C     *     0       6.540  -1.809   1.740  1.00  0.00           C  
HETATM  187  C     *     0       6.105  -0.485   1.727  1.00  0.00           C  
HETATM  188  C     *     0       4.816  -0.168   2.156  1.00  0.00           C  
TER     189        *     0 
HETATM  190  C     *     0      -3.912   2.429  -1.099  1.00  0.00           C  
HETATM  191  N     *     0      -4.995   3.141  -1.515  1.00  0.00           N  
HETATM  192  C     *     0      -6.206   2.627  -1.213  1.00  0.00           C  
HETATM  193  C     *     0      -6.388   1.443  -0.517  1.00  0.00           C  
HETATM  194  C     *     0      -5.258   0.739  -0.104  1.00  0.00           C  
HETATM  195  C     *     0      -3.984   1.227  -0.392  1.00  0.00           C  
HETATM  196  N     *     0      -2.862   0.489   0.030  1.00  0.00           N  
HETATM  197  C     *     0      -1.635   0.896  -0.222  1.00  0.00           C  
HETATM  198  N     *     0      -0.589   0.074   0.207  1.00  0.00           N  
HETATM  199  C     *     0      -1.484   2.171  -0.927  1.00  0.00           C  
HETATM  200  N     *     0      -2.598   2.873  -1.343  1.00  0.00           N  
HETATM  201  C     *     0      -0.386   2.937  -1.283  1.00  0.00           C  
HETATM  202  C     *     0      -0.848   4.090  -1.965  1.00  0.00           C  
HETATM  203  C     *     0      -2.221   4.020  -1.994  1.00  0.00           C  
HETATM  204  C     *     0       0.781   0.173  -0.263  1.00  0.00           C  
HETATM  205  C     *     0       1.793   0.255   0.923  1.00  0.00           C  
HETATM  206  N     *     0       1.576  -0.882   1.907  1.00  0.00           N1+
HETATM  207  C     *     0       2.544  -0.836   3.048  1.00  0.00           C  
HETATM  208  C     *     0       2.593  -2.148   3.814  1.00  0.00           C  
HETATM  209  C     *     0       0.133  -0.926   2.378  1.00  0.00           C  
HETATM  210  C     *     0      -0.852  -0.992   1.170  1.00  0.00           C  
HETATM  211  C     *     0       1.714  -2.376   4.876  1.00  0.00           C  
HETATM  212  C     *     0       1.737  -3.594   5.557  1.00  0.00           C  
HETATM  213  C     *     0       2.628  -4.593   5.170  1.00  0.00           C  
HETATM  214  C     *     0       3.493  -4.377   4.099  1.00  0.00           C  
HETATM  215  C     *     0       3.472  -3.161   3.416  1.00  0.00           C  
TER     216        *     0 
HETATM  217  C     *     0      -3.912   2.429  -1.099  1.00  0.00           C  
HETATM  218  N     *     0      -4.995   3.141  -1.515  1.00  0.00           N  
HETATM  219  C     *     0      -6.206   2.627  -1.213  1.00  0.00           C  
HETATM  220  C     *     0      -6.388   1.443  -0.517  1.00  0.00           C  
HETATM  221  C     *     0      -5.258   0.739  -0.104  1.00  0.00           C  
HETATM  222  C     *     0      -3.984   1.227  -0.392  1.00  0.00           C  
HETATM  223  N     *     0      -2.862   0.489   0.030  1.00  0.00           N  
HETATM  224  C     *     0      -1.635   0.896  -0.222  1.00  0.00           C  
HETATM  225  N     *     0      -0.589   0.074   0.207  1.00  0.00           N  
HETATM  226  C     *     0      -1.484   2.171  -0.927  1.00  0.00           C  
HETATM  227  N     *     0      -2.598   2.873  -1.343  1.00  0.00           N  
HETATM  228  C     *     0      -0.386   2.937  -1.283  1.00  0.00           C  
HETATM  229  C     *     0      -0.848   4.090  -1.965  1.00  0.00           C  
HETATM  230  C     *     0      -2.221   4.020  -1.994  1.00  0.00           C  
HETATM  231  C     *     0       0.781   0.173  -0.263  1.00  0.00           C  
HETATM  232  C     *     0       1.793   0.255   0.923  1.00  0.00           C  
HETATM  233  N     *     0       1.576  -0.882   1.907  1.00  0.00           N1+
HETATM  234  C     *     0       2.544  -0.836   3.048  1.00  0.00           C  
HETATM  235  C     *     0       2.461   0.385   3.945  1.00  0.00           C  
HETATM  236  C     *     0       0.133  -0.926   2.378  1.00  0.00           C  
HETATM  237  C     *     0      -0.852  -0.992   1.170  1.00  0.00           C  
HETATM  238  C     *     0       3.161   1.538   3.603  1.00  0.00           C  
HETATM  239  C     *     0       3.024   2.687   4.384  1.00  0.00           C  
HETATM  240  C     *     0       2.159   2.690   5.475  1.00  0.00           C  
HETATM  241  C     *     0       1.426   1.547   5.786  1.00  0.00           C  
HETATM  242  C     *     0       1.560   0.397   5.007  1.00  0.00           C  
TER     243        *     0 
HETATM  244  C     *     0      -3.916   2.433  -1.100  1.00  0.00           C  
HETATM  245  N     *     0      -4.998   3.146  -1.516  1.00  0.00           N  
HETATM  246  C     *     0      -6.210   2.632  -1.214  1.00  0.00           C  
HETATM  247  C     *     0      -6.393   1.447  -0.519  1.00  0.00           C  
HETATM  248  C     *     0      -5.263   0.742  -0.108  1.00  0.00           C  
HETATM  249  C     *     0      -3.989   1.230  -0.396  1.00  0.00           C  
HETATM  250  N     *     0      -2.867   0.490   0.025  1.00  0.00           N  
HETATM  251  C     *     0      -1.640   0.897  -0.226  1.00  0.00           C  
HETATM  252  N     *     0      -0.594   0.073   0.200  1.00  0.00           N  
HETATM  253  C     *     0      -1.488   2.172  -0.930  1.00  0.00           C  
HETATM  254  N     *     0      -2.602   2.875  -1.345  1.00  0.00           N  
HETATM  255  C     *     0      -0.389   2.938  -1.286  1.00  0.00           C  
HETATM  256  C     *     0      -0.852   4.092  -1.966  1.00  0.00           C  
HETATM  257  C     *     0      -2.224   4.023  -1.994  1.00  0.00           C  
HETATM  258  C     *     0       0.775   0.171  -0.270  1.00  0.00           C  
HETATM  259  C     *     0       1.801   0.233   0.911  1.00  0.00           C  
HETATM  260  N     *     0       1.587  -0.887   1.914  1.00  0.00           N1+
HETATM  261  C     *     0       2.136  -2.209   1.465  1.00  0.00           C  
HETATM  262  C     *     0       2.275  -3.196   2.597  1.00  0.00           C  
HETATM  263  C     *     0       0.139  -0.951   2.367  1.00  0.00           C  
HETATM  264  C     *     0      -0.858  -0.994   1.163  1.00  0.00           C  
HETATM  265  C     *     0       3.449  -3.238   3.361  1.00  0.00           C  
HETATM  266  C     *     0       3.562  -4.127   4.430  1.00  0.00           C  
HETATM  267  C     *     0       2.500  -4.968   4.756  1.00  0.00           C  
HETATM  268  C     *     0       1.321  -4.917   4.015  1.00  0.00           C  
HETATM  269  C     *     0       1.204  -4.030   2.944  1.00  0.00           C  
TER     270        *     0 
HETATM  271  C     *     0      -3.916   2.433  -1.100  1.00  0.00           C  
HETATM  272  N     *     0      -4.998   3.146  -1.516  1.00  0.00           N  
HETATM  273  C     *     0      -6.210   2.632  -1.214  1.00  0.00           C  
HETATM  274  C     *     0      -6.393   1.447  -0.519  1.00  0.00           C  
HETATM  275  C     *     0      -5.263   0.742  -0.108  1.00  0.00           C  
HETATM  276  C     *     0      -3.989   1.230  -0.396  1.00  0.00           C  
HETATM  277  N     *     0      -2.867   0.490   0.025  1.00  0.00           N  
HETATM  278  C     *     0      -1.640   0.897  -0.226  1.00  0.00           C  
HETATM  279  N     *     0      -0.594   0.073   0.200  1.00  0.00           N  
HETATM  280  C     *     0      -1.488   2.172  -0.930  1.00  0.00           C  
HETATM  281  N     *     0      -2.602   2.875  -1.345  1.00  0.00           N  
HETATM  282  C     *     0      -0.389   2.938  -1.286  1.00  0.00           C  
HETATM  283  C     *     0      -0.852   4.092  -1.966  1.00  0.00           C  
HETATM  284  C     *     0      -2.224   4.023  -1.994  1.00  0.00           C  
HETATM  285  C     *     0       0.775   0.171  -0.270  1.00  0.00           C  
HETATM  286  C     *     0       1.801   0.233   0.911  1.00  0.00           C  
HETATM  287  N     *     0       1.587  -0.887   1.914  1.00  0.00           N1+
HETATM  288  C     *     0       2.136  -2.209   1.465  1.00  0.00           C  
HETATM  289  C     *     0       3.643  -2.222   1.399  1.00  0.00           C  
HETATM  290  C     *     0       0.139  -0.951   2.367  1.00  0.00           C  
HETATM  291  C     *     0      -0.858  -0.994   1.163  1.00  0.00           C  
HETATM  292  C     *     0       4.303  -1.822   0.230  1.00  0.00           C  
HETATM  293  C     *     0       5.697  -1.799   0.181  1.00  0.00           C  
HETATM  294  C     *     0       6.441  -2.159   1.302  1.00  0.00           C  
HETATM  295  C     *     0       5.793  -2.538   2.475  1.00  0.00           C  
HETATM  296  C     *     0       4.398  -2.561   2.528  1.00  0.00           C  
TER     297        *     0 
HETATM  298  C     *     0      -3.916   2.433  -1.100  1.00  0.00           C  
HETATM  299  N     *     0      -4.998   3.146  -1.516  1.00  0.00           N  
HETATM  300  C     *     0      -6.210   2.632  -1.214  1.00  0.00           C  
HETATM  301  C     *     0      -6.393   1.447  -0.519  1.00  0.00           C  
HETATM  302  C     *     0      -5.263   0.742  -0.108  1.00  0.00           C  
HETATM  303  C     *     0      -3.989   1.230  -0.396  1.00  0.00           C  
HETATM  304  N     *     0      -2.867   0.490   0.025  1.00  0.00           N  
HETATM  305  C     *     0      -1.640   0.897  -0.226  1.00  0.00           C  
HETATM  306  N     *     0      -0.594   0.073   0.200  1.00  0.00           N  
HETATM  307  C     *     0      -1.488   2.172  -0.930  1.00  0.00           C  
HETATM  308  N     *     0      -2.602   2.875  -1.345  1.00  0.00           N  
HETATM  309  C     *     0      -0.389   2.938  -1.286  1.00  0.00           C  
HETATM  310  C     *     0      -0.852   4.092  -1.966  1.00  0.00           C  
HETATM  311  C     *     0      -2.224   4.023  -1.994  1.00  0.00           C  
HETATM  312  C     *     0       0.775   0.171  -0.270  1.00  0.00           C  
HETATM  313  C     *     0       1.801   0.233   0.911  1.00  0.00           C  
HETATM  314  N     *     0       1.587  -0.887   1.914  1.00  0.00           N1+
HETATM  315  C     *     0       2.136  -2.209   1.465  1.00  0.00           C  
HETATM  316  C     *     0       1.459  -2.781   0.228  1.00  0.00           C  
HETATM  317  C     *     0       0.139  -0.951   2.367  1.00  0.00           C  
HETATM  318  C     *     0      -0.858  -0.994   1.163  1.00  0.00           C  
HETATM  319  C     *     0       0.313  -3.562   0.364  1.00  0.00           C  
HETATM  320  C     *     0      -0.340  -4.038  -0.773  1.00  0.00           C  
HETATM  321  C     *     0       0.134  -3.709  -2.040  1.00  0.00           C  
HETATM  322  C     *     0       1.260  -2.899  -2.174  1.00  0.00           C  
HETATM  323  C     *     0       1.916  -2.421  -1.039  1.00  0.00           C  
TER     324        *     0 
HETATM  325  C     *     0      -3.884   2.235  -1.294  1.00  0.00           C  
HETATM  326  N     *     0      -4.979   2.611  -2.008  1.00  0.00           N  
HETATM  327  C     *     0      -6.137   1.984  -1.709  1.00  0.00           C  
HETATM  328  C     *     0      -6.255   1.006  -0.734  1.00  0.00           C  
HETATM  329  C     *     0      -5.113   0.645  -0.021  1.00  0.00           C  
HETATM  330  C     *     0      -3.892   1.261  -0.293  1.00  0.00           C  
HETATM  331  N     *     0      -2.755   0.868   0.438  1.00  0.00           N  
HETATM  332  C     *     0      -1.574   1.409   0.219  1.00  0.00           C  
HETATM  333  N     *     0      -0.500   0.924   0.971  1.00  0.00           N  
HETATM  334  C     *     0      -1.498   2.465  -0.793  1.00  0.00           C  
HETATM  335  N     *     0      -2.624   2.826  -1.507  1.00  0.00           N  
HETATM  336  C     *     0      -0.479   3.297  -1.226  1.00  0.00           C  
HETATM  337  C     *     0      -0.990   4.134  -2.249  1.00  0.00           C  
HETATM  338  C     *     0      -2.318   3.816  -2.407  1.00  0.00           C  
HETATM  339  C     *     0       0.897   1.140   0.645  1.00  0.00           C  
HETATM  340  C     *     0       1.684  -0.205   0.556  1.00  0.00           C  
HETATM  341  N     *     0       1.483  -1.039   1.808  1.00  0.00           N1+
HETATM  342  C     *     0       2.240  -2.331   1.758  1.00  0.00           C  
HETATM  343  C     *     0       2.359  -2.982   3.126  1.00  0.00           C  
HETATM  344  C     *     0       0.006  -1.249   2.093  1.00  0.00           C  
HETATM  345  C     *     0      -0.754   0.112   2.159  1.00  0.00           C  
HETATM  346  C     *     0       3.429  -2.660   3.966  1.00  0.00           C  
HETATM  347  C     *     0       3.520  -3.233   5.236  1.00  0.00           C  
HETATM  348  C     *     0       2.537  -4.116   5.675  1.00  0.00           C  
HETATM  349  C     *     0       1.458  -4.424   4.849  1.00  0.00           C  
HETATM  350  C     *     0       1.364  -3.853   3.579  1.00  0.00           C  
TER     351        *     0 
HETATM  352  C     *     0      -3.884   2.235  -1.294  1.00  0.00           C  
HETATM  353  N     *     0      -4.979   2.611  -2.008  1.00  0.00           N  
HETATM  354  C     *     0      -6.137   1.984  -1.709  1.00  0.00           C  
HETATM  355  C     *     0      -6.255   1.006  -0.734  1.00  0.00           C  
HETATM  356  C     *     0      -5.113   0.645  -0.021  1.00  0.00           C  
HETATM  357  C     *     0      -3.892   1.261  -0.293  1.00  0.00           C  
HETATM  358  N     *     0      -2.755   0.868   0.438  1.00  0.00           N  
HETATM  359  C     *     0      -1.574   1.409   0.219  1.00  0.00           C  
HETATM  360  N     *     0      -0.500   0.924   0.971  1.00  0.00           N  
HETATM  361  C     *     0      -1.498   2.465  -0.793  1.00  0.00           C  
HETATM  362  N     *     0      -2.624   2.826  -1.507  1.00  0.00           N  
HETATM  363  C     *     0      -0.479   3.297  -1.226  1.00  0.00           C  
HETATM  364  C     *     0      -0.990   4.134  -2.249  1.00  0.00           C  
HETATM  365  C     *     0      -2.318   3.816  -2.407  1.00  0.00           C  
HETATM  366  C     *     0       0.897   1.140   0.645  1.00  0.00           C  
HETATM  367  C     *     0       1.684  -0.205   0.556  1.00  0.00           C  
HETATM  368  N     *     0       1.483  -1.039   1.808  1.00  0.00           N1+
HETATM  369  C     *     0       2.240  -2.331   1.758  1.00  0.00           C  
HETATM  370  C     *     0       3.742  -2.122   1.859  1.00  0.00           C  
HETATM  371  C     *     0       0.006  -1.249   2.093  1.00  0.00           C  
HETATM  372  C     *     0      -0.754   0.112   2.159  1.00  0.00           C  
HETATM  373  C     *     0       4.501  -1.904   0.707  1.00  0.00           C  
HETATM  374  C     *     0       5.875  -1.679   0.803  1.00  0.00           C  
HETATM  375  C     *     0       6.492  -1.656   2.052  1.00  0.00           C  
HETATM  376  C     *     0       5.736  -1.854   3.205  1.00  0.00           C  
HETATM  377  C     *     0       4.363  -2.079   3.112  1.00  0.00           C  
TER     378        *     0 
HETATM  379  C     *     0      -3.884   2.235  -1.294  1.00  0.00           C  
HETATM  380  N     *     0      -4.979   2.611  -2.008  1.00  0.00           N  
HETATM  381  C     *     0      -6.137   1.984  -1.709  1.00  0.00           C  
HETATM  382  C     *     0      -6.255   1.006  -0.734  1.00  0.00           C  
HETATM  383  C     *     0      -5.113   0.645  -0.021  1.00  0.00           C  
HETATM  384  C     *     0      -3.892   1.261  -0.293  1.00  0.00           C  
HETATM  385  N     *     0      -2.755   0.868   0.438  1.00  0.00           N  
HETATM  386  C     *     0      -1.574   1.409   0.219  1.00  0.00           C  
HETATM  387  N     *     0      -0.500   0.924   0.971  1.00  0.00           N  
HETATM  388  C     *     0      -1.498   2.465  -0.793  1.00  0.00           C  
HETATM  389  N     *     0      -2.624   2.826  -1.507  1.00  0.00           N  
HETATM  390  C     *     0      -0.479   3.297  -1.226  1.00  0.00           C  
HETATM  391  C     *     0      -0.990   4.134  -2.249  1.00  0.00           C  
HETATM  392  C     *     0      -2.318   3.816  -2.407  1.00  0.00           C  
HETATM  393  C     *     0       0.897   1.140   0.645  1.00  0.00           C  
HETATM  394  C     *     0       1.684  -0.205   0.556  1.00  0.00           C  
HETATM  395  N     *     0       1.483  -1.039   1.808  1.00  0.00           N1+
HETATM  396  C     *     0       2.240  -2.331   1.758  1.00  0.00           C  
HETATM  397  C     *     0       1.836  -3.298   0.660  1.00  0.00           C  
HETATM  398  C     *     0       0.006  -1.249   2.093  1.00  0.00           C  
HETATM  399  C     *     0      -0.754   0.112   2.159  1.00  0.00           C  
HETATM  400  C     *     0       0.786  -4.184   0.877  1.00  0.00           C  
HETATM  401  C     *     0       0.362  -5.020  -0.157  1.00  0.00           C  
HETATM  402  C     *     0       0.959  -4.936  -1.412  1.00  0.00           C  
HETATM  403  C     *     0       1.980  -4.015  -1.637  1.00  0.00           C  
HETATM  404  C     *     0       2.407  -3.177  -0.605  1.00  0.00           C  
TER     405        *     0 
HETATM  406  C     *     0      -3.888   2.236  -1.298  1.00  0.00           C  
HETATM  407  N     *     0      -4.984   2.611  -2.013  1.00  0.00           N  
HETATM  408  C     *     0      -6.141   1.983  -1.713  1.00  0.00           C  
HETATM  409  C     *     0      -6.258   1.006  -0.738  1.00  0.00           C  
HETATM  410  C     *     0      -5.116   0.647  -0.023  1.00  0.00           C  
HETATM  411  C     *     0      -3.896   1.264  -0.295  1.00  0.00           C  
HETATM  412  N     *     0      -2.759   0.873   0.437  1.00  0.00           N  
HETATM  413  C     *     0      -1.578   1.415   0.217  1.00  0.00           C  
HETATM  414  N     *     0      -0.504   0.932   0.971  1.00  0.00           N  
HETATM  415  C     *     0      -1.503   2.469  -0.796  1.00  0.00           C  
HETATM  416  N     *     0      -2.629   2.829  -1.511  1.00  0.00           N  
HETATM  417  C     *     0      -0.484   3.302  -1.230  1.00  0.00           C  
HETATM  418  C     *     0      -0.996   4.137  -2.254  1.00  0.00           C  
HETATM  419  C     *     0      -2.323   3.818  -2.412  1.00  0.00           C  
HETATM  420  C     *     0       0.893   1.150   0.645  1.00  0.00           C  
HETATM  421  C     *     0       1.698  -0.192   0.576  1.00  0.00           C  
HETATM  422  N     *     0       1.493  -1.047   1.814  1.00  0.00           N1+
HETATM  423  C     *     0       2.294  -0.592   2.998  1.00  0.00           C  
HETATM  424  C     *     0       3.778  -0.786   2.806  1.00  0.00           C  
HETATM  425  C     *     0       0.016  -1.237   2.115  1.00  0.00           C  
HETATM  426  C     *     0      -0.758   0.121   2.159  1.00  0.00           C  
HETATM  427  C     *     0       4.385  -1.996   3.160  1.00  0.00           C  
HETATM  428  C     *     0       5.751  -2.188   2.949  1.00  0.00           C  
HETATM  429  C     *     0       6.516  -1.179   2.367  1.00  0.00           C  
HETATM  430  C     *     0       5.915   0.021   1.991  1.00  0.00           C  
HETATM  431  C     *     0       4.549   0.215   2.201  1.00  0.00           C  
TER     432        *     0 
HETATM  433  C     *     0      -3.888   2.236  -1.298  1.00  0.00           C  
HETATM  434  N     *     0      -4.984   2.611  -2.013  1.00  0.00           N  
HETATM  435  C     *     0      -6.141   1.983  -1.713  1.00  0.00           C  
HETATM  436  C     *     0      -6.258   1.006  -0.738  1.00  0.00           C  
HETATM  437  C     *     0      -5.116   0.647  -0.023  1.00  0.00           C  
HETATM  438  C     *     0      -3.896   1.264  -0.295  1.00  0.00           C  
HETATM  439  N     *     0      -2.759   0.873   0.437  1.00  0.00           N  
HETATM  440  C     *     0      -1.578   1.415   0.217  1.00  0.00           C  
HETATM  441  N     *     0      -0.504   0.932   0.971  1.00  0.00           N  
HETATM  442  C     *     0      -1.503   2.469  -0.796  1.00  0.00           C  
HETATM  443  N     *     0      -2.629   2.829  -1.511  1.00  0.00           N  
HETATM  444  C     *     0      -0.484   3.302  -1.230  1.00  0.00           C  
HETATM  445  C     *     0      -0.996   4.137  -2.254  1.00  0.00           C  
HETATM  446  C     *     0      -2.323   3.818  -2.412  1.00  0.00           C  
HETATM  447  C     *     0       0.893   1.150   0.645  1.00  0.00           C  
HETATM  448  C     *     0       1.698  -0.192   0.576  1.00  0.00           C  
HETATM  449  N     *     0       1.493  -1.047   1.814  1.00  0.00           N1+
HETATM  450  C     *     0       2.294  -0.592   2.998  1.00  0.00           C  
HETATM  451  C     *     0       2.394  -1.646   4.073  1.00  0.00           C  
HETATM  452  C     *     0       0.016  -1.237   2.115  1.00  0.00           C  
HETATM  453  C     *     0      -0.758   0.121   2.159  1.00  0.00           C  
HETATM  454  C     *     0       1.416  -1.733   5.071  1.00  0.00           C  
HETATM  455  C     *     0       1.490  -2.731   6.044  1.00  0.00           C  
HETATM  456  C     *     0       2.530  -3.657   6.018  1.00  0.00           C  
HETATM  457  C     *     0       3.496  -3.589   5.015  1.00  0.00           C  
HETATM  458  C     *     0       3.425  -2.593   4.040  1.00  0.00           C  
TER     459        *     0 
HETATM  460  C     *     0      -3.888   2.236  -1.298  1.00  0.00           C  
HETATM  461  N     *     0      -4.984   2.611  -2.013  1.00  0.00           N  
HETATM  462  C     *     0      -6.141   1.983  -1.713  1.00  0.00           C  
HETATM  463  C     *     0      -6.258   1.006  -0.738  1.00  0.00           C  
HETATM  464  C     *     0      -5.116   0.647  -0.023  1.00  0.00           C  
HETATM  465  C     *     0      -3.896   1.264  -0.295  1.00  0.00           C  
HETATM  466  N     *     0      -2.759   0.873   0.437  1.00  0.00           N  
HETATM  467  C     *     0      -1.578   1.415   0.217  1.00  0.00           C  
HETATM  468  N     *     0      -0.504   0.932   0.971  1.00  0.00           N  
HETATM  469  C     *     0      -1.503   2.469  -0.796  1.00  0.00           C  
HETATM  470  N     *     0      -2.629   2.829  -1.511  1.00  0.00           N  
HETATM  471  C     *     0      -0.484   3.302  -1.230  1.00  0.00           C  
HETATM  472  C     *     0      -0.996   4.137  -2.254  1.00  0.00           C  
HETATM  473  C     *     0      -2.323   3.818  -2.412  1.00  0.00           C  
HETATM  474  C     *     0       0.893   1.150   0.645  1.00  0.00           C  
HETATM  475  C     *     0       1.698  -0.192   0.576  1.00  0.00           C  
HETATM  476  N     *     0       1.493  -1.047   1.814  1.00  0.00           N1+
HETATM  477  C     *     0       2.294  -0.592   2.998  1.00  0.00           C  
HETATM  478  C     *     0       1.914   0.787   3.519  1.00  0.00           C  
HETATM  479  C     *     0       0.016  -1.237   2.115  1.00  0.00           C  
HETATM  480  C     *     0      -0.758   0.121   2.159  1.00  0.00           C  
HETATM  481  C     *     0       2.508   1.922   2.971  1.00  0.00           C  
HETATM  482  C     *     0       2.118   3.188   3.408  1.00  0.00           C  
HETATM  483  C     *     0       1.117   3.317   4.368  1.00  0.00           C  
HETATM  484  C     *     0       0.501   2.182   4.890  1.00  0.00           C  
HETATM  485  C     *     0       0.888   0.914   4.454  1.00  0.00           C  
TER     486        *     0 
HETATM  487  C     *     0      -3.893   2.315  -1.257  1.00  0.00           C  
HETATM  488  N     *     0      -4.942   2.814  -1.967  1.00  0.00           N  
HETATM  489  C     *     0      -6.143   2.234  -1.755  1.00  0.00           C  
HETATM  490  C     *     0      -6.346   1.183  -0.875  1.00  0.00           C  
HETATM  491  C     *     0      -5.251   0.696  -0.164  1.00  0.00           C  
HETATM  492  C     *     0      -3.990   1.260  -0.346  1.00  0.00           C  
HETATM  493  N     *     0      -2.904   0.753   0.393  1.00  0.00           N  
HETATM  494  C     *     0      -1.693   1.253   0.271  1.00  0.00           C  
HETATM  495  N     *     0      -0.691   0.703   1.076  1.00  0.00           N  
HETATM  496  C     *     0      -1.510   2.337  -0.696  1.00  0.00           C  
HETATM  497  N     *     0      -2.591   2.829  -1.402  1.00  0.00           N  
HETATM  498  C     *     0      -0.401   3.036  -1.145  1.00  0.00           C  
HETATM  499  C     *     0      -0.833   3.993  -2.098  1.00  0.00           C  
HETATM  500  C     *     0      -2.193   3.847  -2.232  1.00  0.00           C  
HETATM  501  C     *     0       0.595   1.327   1.330  1.00  0.00           C  
HETATM  502  C     *     0       1.778   0.348   1.051  1.00  0.00           C  
HETATM  503  N     *     0       1.589  -0.963   1.795  1.00  0.00           N1+
HETATM  504  C     *     0       2.718  -1.918   1.557  1.00  0.00           C  
HETATM  505  C     *     0       2.739  -3.048   2.574  1.00  0.00           C  
HETATM  506  C     *     0       0.238  -1.579   1.480  1.00  0.00           C  
HETATM  507  C     *     0      -0.920  -0.570   1.752  1.00  0.00           C  
HETATM  508  C     *     0       3.431  -2.898   3.779  1.00  0.00           C  
HETATM  509  C     *     0       3.421  -3.923   4.724  1.00  0.00           C  
HETATM  510  C     *     0       2.709  -5.095   4.477  1.00  0.00           C  
HETATM  511  C     *     0       2.003  -5.242   3.286  1.00  0.00           C  
HETATM  512  C     *     0       2.009  -4.218   2.338  1.00  0.00           C  
TER     513        *     0 
HETATM  514  C     *     0      -3.893   2.315  -1.257  1.00  0.00           C  
HETATM  515  N     *     0      -4.942   2.814  -1.967  1.00  0.00           N  
HETATM  516  C     *     0      -6.143   2.234  -1.755  1.00  0.00           C  
HETATM  517  C     *     0      -6.346   1.183  -0.875  1.00  0.00           C  
HETATM  518  C     *     0      -5.251   0.696  -0.164  1.00  0.00           C  
HETATM  519  C     *     0      -3.990   1.260  -0.346  1.00  0.00           C  
HETATM  520  N     *     0      -2.904   0.753   0.393  1.00  0.00           N  
HETATM  521  C     *     0      -1.693   1.253   0.271  1.00  0.00           C  
HETATM  522  N     *     0      -0.691   0.703   1.076  1.00  0.00           N  
HETATM  523  C     *     0      -1.510   2.337  -0.696  1.00  0.00           C  
HETATM  524  N     *     0      -2.591   2.829  -1.402  1.00  0.00           N  
HETATM  525  C     *     0      -0.401   3.036  -1.145  1.00  0.00           C  
HETATM  526  C     *     0      -0.833   3.993  -2.098  1.00  0.00           C  
HETATM  527  C     *     0      -2.193   3.847  -2.232  1.00  0.00           C  
HETATM  528  C     *     0       0.595   1.327   1.330  1.00  0.00           C  
HETATM  529  C     *     0       1.778   0.348   1.051  1.00  0.00           C  
HETATM  530  N     *     0       1.589  -0.963   1.795  1.00  0.00           N1+
HETATM  531  C     *     0       2.718  -1.918   1.557  1.00  0.00           C  
HETATM  532  C     *     0       4.007  -1.461   2.220  1.00  0.00           C  
HETATM  533  C     *     0       0.238  -1.579   1.480  1.00  0.00           C  
HETATM  534  C     *     0      -0.920  -0.570   1.752  1.00  0.00           C  
HETATM  535  C     *     0       4.889  -0.617   1.537  1.00  0.00           C  
HETATM  536  C     *     0       6.056  -0.172   2.158  1.00  0.00           C  
HETATM  537  C     *     0       6.340  -0.554   3.467  1.00  0.00           C  
HETATM  538  C     *     0       5.456  -1.379   4.158  1.00  0.00           C  
HETATM  539  C     *     0       4.287  -1.826   3.541  1.00  0.00           C  
TER     540        *     0 
HETATM  541  C     *     0      -3.893   2.315  -1.257  1.00  0.00           C  
HETATM  542  N     *     0      -4.942   2.814  -1.967  1.00  0.00           N  
HETATM  543  C     *     0      -6.143   2.234  -1.755  1.00  0.00           C  
HETATM  544  C     *     0      -6.346   1.183  -0.875  1.00  0.00           C  
HETATM  545  C     *     0      -5.251   0.696  -0.164  1.00  0.00           C  
HETATM  546  C     *     0      -3.990   1.260  -0.346  1.00  0.00           C  
HETATM  547  N     *     0      -2.904   0.753   0.393  1.00  0.00           N  
HETATM  548  C     *     0      -1.693   1.253   0.271  1.00  0.00           C  
HETATM  549  N     *     0      -0.691   0.703   1.076  1.00  0.00           N  
HETATM  550  C     *     0      -1.510   2.337  -0.696  1.00  0.00           C  
HETATM  551  N     *     0      -2.591   2.829  -1.402  1.00  0.00           N  
HETATM  552  C     *     0      -0.401   3.036  -1.145  1.00  0.00           C  
HETATM  553  C     *     0      -0.833   3.993  -2.098  1.00  0.00           C  
HETATM  554  C     *     0      -2.193   3.847  -2.232  1.00  0.00           C  
HETATM  555  C     *     0       0.595   1.327   1.330  1.00  0.00           C  
HETATM  556  C     *     0       1.778   0.348   1.051  1.00  0.00           C  
HETATM  557  N     *     0       1.589  -0.963   1.795  1.00  0.00           N1+
HETATM  558  C     *     0       2.718  -1.918   1.557  1.00  0.00           C  
HETATM  559  C     *     0       2.905  -2.386   0.126  1.00  0.00           C  
HETATM  560  C     *     0       0.238  -1.579   1.480  1.00  0.00           C  
HETATM  561  C     *     0      -0.920  -0.570   1.752  1.00  0.00           C  
HETATM  562  C     *     0       2.183  -3.480  -0.340  1.00  0.00           C  
HETATM  563  C     *     0       2.295  -3.863  -1.677  1.00  0.00           C  
HETATM  564  C     *     0       3.095  -3.129  -2.549  1.00  0.00           C  
HETATM  565  C     *     0       3.780  -2.008  -2.088  1.00  0.00           C  
HETATM  566  C     *     0       3.670  -1.621  -0.752  1.00  0.00           C  
TER     567        *     0 
HETATM  568  C     *     0      -3.897   2.317  -1.261  1.00  0.00           C  
HETATM  569  N     *     0      -4.945   2.815  -1.972  1.00  0.00           N  
HETATM  570  C     *     0      -6.146   2.235  -1.761  1.00  0.00           C  
HETATM  571  C     *     0      -6.350   1.185  -0.880  1.00  0.00           C  
HETATM  572  C     *     0      -5.256   0.699  -0.167  1.00  0.00           C  
HETATM  573  C     *     0      -3.995   1.264  -0.349  1.00  0.00           C  
HETATM  574  N     *     0      -2.910   0.757   0.392  1.00  0.00           N  
HETATM  575  C     *     0      -1.698   1.258   0.271  1.00  0.00           C  
HETATM  576  N     *     0      -0.697   0.709   1.077  1.00  0.00           N  
HETATM  577  C     *     0      -1.515   2.341  -0.697  1.00  0.00           C  
HETATM  578  N     *     0      -2.596   2.832  -1.405  1.00  0.00           N  
HETATM  579  C     *     0      -0.405   3.039  -1.147  1.00  0.00           C  
HETATM  580  C     *     0      -0.837   3.995  -2.101  1.00  0.00           C  
HETATM  581  C     *     0      -2.197   3.849  -2.236  1.00  0.00           C  
HETATM  582  C     *     0       0.589   1.334   1.332  1.00  0.00           C  
HETATM  583  C     *     0       1.782   0.353   1.077  1.00  0.00           C  
HETATM  584  N     *     0       1.600  -0.970   1.800  1.00  0.00           N1+
HETATM  585  C     *     0       1.927  -0.906   3.263  1.00  0.00           C  
HETATM  586  C     *     0       3.395  -0.682   3.523  1.00  0.00           C  
HETATM  587  C     *     0       0.238  -1.577   1.506  1.00  0.00           C  
HETATM  588  C     *     0      -0.927  -0.563   1.755  1.00  0.00           C  
HETATM  589  C     *     0       4.271  -1.770   3.619  1.00  0.00           C  
HETATM  590  C     *     0       5.636  -1.560   3.823  1.00  0.00           C  
HETATM  591  C     *     0       6.137  -0.263   3.916  1.00  0.00           C  
HETATM  592  C     *     0       5.274   0.825   3.800  1.00  0.00           C  
HETATM  593  C     *     0       3.910   0.619   3.595  1.00  0.00           C  
TER     594        *     0 
HETATM  595  C     *     0      -3.897   2.317  -1.261  1.00  0.00           C  
HETATM  596  N     *     0      -4.945   2.815  -1.972  1.00  0.00           N  
HETATM  597  C     *     0      -6.146   2.235  -1.761  1.00  0.00           C  
HETATM  598  C     *     0      -6.350   1.185  -0.880  1.00  0.00           C  
HETATM  599  C     *     0      -5.256   0.699  -0.167  1.00  0.00           C  
HETATM  600  C     *     0      -3.995   1.264  -0.349  1.00  0.00           C  
HETATM  601  N     *     0      -2.910   0.757   0.392  1.00  0.00           N  
HETATM  602  C     *     0      -1.698   1.258   0.271  1.00  0.00           C  
HETATM  603  N     *     0      -0.697   0.709   1.077  1.00  0.00           N  
HETATM  604  C     *     0      -1.515   2.341  -0.697  1.00  0.00           C  
HETATM  605  N     *     0      -2.596   2.832  -1.405  1.00  0.00           N  
HETATM  606  C     *     0      -0.405   3.039  -1.147  1.00  0.00           C  
HETATM  607  C     *     0      -0.837   3.995  -2.101  1.00  0.00           C  
HETATM  608  C     *     0      -2.197   3.849  -2.236  1.00  0.00           C  
HETATM  609  C     *     0       0.589   1.334   1.332  1.00  0.00           C  
HETATM  610  C     *     0       1.782   0.353   1.077  1.00  0.00           C  
HETATM  611  N     *     0       1.600  -0.970   1.800  1.00  0.00           N1+
HETATM  612  C     *     0       1.927  -0.906   3.263  1.00  0.00           C  
HETATM  613  C     *     0       2.125  -2.270   3.877  1.00  0.00           C  
HETATM  614  C     *     0       0.238  -1.577   1.506  1.00  0.00           C  
HETATM  615  C     *     0      -0.927  -0.563   1.755  1.00  0.00           C  
HETATM  616  C     *     0       1.035  -2.977   4.395  1.00  0.00           C  
HETATM  617  C     *     0       1.214  -4.255   4.930  1.00  0.00           C  
HETATM  618  C     *     0       2.478  -4.839   4.934  1.00  0.00           C  
HETATM  619  C     *     0       3.565  -4.149   4.400  1.00  0.00           C  
HETATM  620  C     *     0       3.390  -2.873   3.864  1.00  0.00           C  
TER     621        *     0 
HETATM  622  C     *     0      -3.897   2.317  -1.261  1.00  0.00           C  
HETATM  623  N     *     0      -4.945   2.815  -1.972  1.00  0.00           N  
HETATM  624  C     *     0      -6.146   2.235  -1.761  1.00  0.00           C  
HETATM  625  C     *     0      -6.350   1.185  -0.880  1.00  0.00           C  
HETATM  626  C     *     0      -5.256   0.699  -0.167  1.00  0.00           C  
HETATM  627  C     *     0      -3.995   1.264  -0.349  1.00  0.00           C  
HETATM  628  N     *     0      -2.910   0.757   0.392  1.00  0.00           N  
HETATM  629  C     *     0      -1.698   1.258   0.271  1.00  0.00           C  
HETATM  630  N     *     0      -0.697   0.709   1.077  1.00  0.00           N  
HETATM  631  C     *     0      -1.515   2.341  -0.697  1.00  0.00           C  
HETATM  632  N     *     0      -2.596   2.832  -1.405  1.00  0.00           N  
HETATM  633  C     *     0      -0.405   3.039  -1.147  1.00  0.00           C  
HETATM  634  C     *     0      -0.837   3.995  -2.101  1.00  0.00           C  
HETATM  635  C     *     0      -2.197   3.849  -2.236  1.00  0.00           C  
HETATM  636  C     *     0       0.589   1.334   1.332  1.00  0.00           C  
HETATM  637  C     *     0       1.782   0.353   1.077  1.00  0.00           C  
HETATM  638  N     *     0       1.600  -0.970   1.800  1.00  0.00           N1+
HETATM  639  C     *     0       1.927  -0.906   3.263  1.00  0.00           C  
HETATM  640  C     *     0       1.011   0.005   4.069  1.00  0.00           C  
HETATM  641  C     *     0       0.238  -1.577   1.506  1.00  0.00           C  
HETATM  642  C     *     0      -0.927  -0.563   1.755  1.00  0.00           C  
HETATM  643  C     *     0       1.306   1.363   4.177  1.00  0.00           C  
HETATM  644  C     *     0       0.437   2.208   4.868  1.00  0.00           C  
HETATM  645  C     *     0      -0.738   1.702   5.421  1.00  0.00           C  
HETATM  646  C     *     0      -1.047   0.351   5.281  1.00  0.00           C  
HETATM  647  C     *     0      -0.180  -0.498   4.591  1.00  0.00           C  
TER     648        *     0 
HETATM  649  C     *     0      -3.914   2.443  -1.013  1.00  0.00           C  
HETATM  650  N     *     0      -5.054   3.122  -1.319  1.00  0.00           N  
HETATM  651  C     *     0      -6.217   2.533  -0.966  1.00  0.00           C  
HETATM  652  C     *     0      -6.298   1.306  -0.329  1.00  0.00           C  
HETATM  653  C     *     0      -5.112   0.638  -0.029  1.00  0.00           C  
HETATM  654  C     *     0      -3.884   1.203  -0.372  1.00  0.00           C  
HETATM  655  N     *     0      -2.702   0.509  -0.049  1.00  0.00           N  
HETATM  656  C     *     0      -1.515   0.997  -0.337  1.00  0.00           C  
HETATM  657  N     *     0      -0.403   0.248   0.058  1.00  0.00           N  
HETATM  658  C     *     0      -1.472   2.278  -1.044  1.00  0.00           C  
HETATM  659  N     *     0      -2.643   2.950  -1.341  1.00  0.00           N  
HETATM  660  C     *     0      -0.441   3.041  -1.572  1.00  0.00           C  
HETATM  661  C     *     0      -1.002   4.208  -2.149  1.00  0.00           C  
HETATM  662  C     *     0      -2.364   4.129  -1.986  1.00  0.00           C  
HETATM  663  C     *     0       0.952   0.765   0.136  1.00  0.00           C  
HETATM  664  C     *     0       1.579   0.529   1.545  1.00  0.00           C  
HETATM  665  N     *     0       1.467  -0.928   1.958  1.00  0.00           N1+
HETATM  666  C     *     0       2.074  -1.186   3.302  1.00  0.00           C  
HETATM  667  C     *     0       0.029  -1.409   1.874  1.00  0.00           C  
HETATM  668  C     *     0      -0.572  -1.146   0.459  1.00  0.00           C  
HETATM  669  C     *     0       3.560  -1.026   3.299  1.00  0.00           C  
HETATM  670  C     *     0       4.228  -0.079   3.970  1.00  0.00           C  
CONECT    1    2    6   11
CONECT    2    1    3
CONECT    3    2    4
CONECT    4    3    5
CONECT    5    4    6
CONECT    6    1    5    7
CONECT    7    6    8
CONECT    8    7    9   10
CONECT    9    8   15   21
CONECT   10    8   11   12
CONECT   11    1   10   14
CONECT   12   10   13
CONECT   13   12   14
CONECT   14   11   13
CONECT   15    9   16
CONECT   16   15   17
CONECT   17   16   18   20
CONECT   18   17   19
CONECT   19   18   22   26
CONECT   20   17   21
CONECT   21    9   20
CONECT   22   19   23
CONECT   23   22   24
CONECT   24   23   25
CONECT   25   24   26
CONECT   26   19   25
CONECT   28   29   33   38
CONECT   29   28   30
CONECT   30   29   31
CONECT   31   30   32
CONECT   32   31   33
CONECT   33   28   32   34
CONECT   34   33   35
CONECT   35   34   36   37
CONECT   36   35   42   48
CONECT   37   35   38   39
CONECT   38   28   37   41
CONECT   39   37   40
CONECT   40   39   41
CONECT   41   38   40
CONECT   42   36   43
CONECT   43   42   44
CONECT   44   43   45   47
CONECT   45   44   46
CONECT   46   45   49   53
CONECT   47   44   48
CONECT   48   36   47
CONECT   49   46   50
CONECT   50   49   51
CONECT   51   50   52
CONECT   52   51   53
CONECT   53   46   52
CONECT   55   56   60   65
CONECT   56   55   57
CONECT   57   56   58
CONECT   58   57   59
CONECT   59   58   60
CONECT   60   55   59   61
CONECT   61   60   62
CONECT   62   61   63   64
CONECT   63   62   69   75
CONECT   64   62   65   66
CONECT   65   55   64   68
CONECT   66   64   67
CONECT   67   66   68
CONECT   68   65   67
CONECT   69   63   70
CONECT   70   69   71
CONECT   71   70   72   74
CONECT   72   71   73
CONECT   73   72   76   80
CONECT   74   71   75
CONECT   75   63   74
CONECT   76   73   77
CONECT   77   76   78
CONECT   78   77   79
CONECT   79   78   80
CONECT   80   73   79
CONECT   82   83   87   92
CONECT   83   82   84
CONECT   84   83   85
CONECT   85   84   86
CONECT   86   85   87
CONECT   87   82   86   88
CONECT   88   87   89
CONECT   89   88   90   91
CONECT   90   89   96  102
CONECT   91   89   92   93
CONECT   92   82   91   95
CONECT   93   91   94
CONECT   94   93   95
CONECT   95   92   94
CONECT   96   90   97
CONECT   97   96   98
CONECT   98   97   99  101
CONECT   99   98  100
CONECT  100   99  103  107
CONECT  101   98  102
CONECT  102   90  101
CONECT  103  100  104
CONECT  104  103  105
CONECT  105  104  106
CONECT  106  105  107
CONECT  107  100  106
CONECT  109  110  114  119
CONECT  110  109  111
CONECT  111  110  112
CONECT  112  111  113
CONECT  113  112  114
CONECT  114  109  113  115
CONECT  115  114  116
CONECT  116  115  117  118
CONECT  117  116  123  129
CONECT  118  116  119  120
CONECT  119  109  118  122
CONECT  120  118  121
CONECT  121  120  122
CONECT  122  119  121
CONECT  123  117  124
CONECT  124  123  125
CONECT  125  124  126  128
CONECT  126  125  127
CONECT  127  126  130  134
CONECT  128  125  129
CONECT  129  117  128
CONECT  130  127  131
CONECT  131  130  132
CONECT  132  131  133
CONECT  133  132  134
CONECT  134  127  133
CONECT  136  137  141  146
CONECT  137  136  138
CONECT  138  137  139
CONECT  139  138  140
CONECT  140  139  141
CONECT  141  136  140  142
CONECT  142  141  143
CONECT  143  142  144  145
CONECT  144  143  150  156
CONECT  145  143  146  147
CONECT  146  136  145  149
CONECT  147  145  148
CONECT  148  147  149
CONECT  149  146  148
CONECT  150  144  151
CONECT  151  150  152
CONECT  152  151  153  155
CONECT  153  152  154
CONECT  154  153  157  161
CONECT  155  152  156
CONECT  156  144  155
CONECT  157  154  158
CONECT  158  157  159
CONECT  159  158  160
CONECT  160  159  161
CONECT  161  154  160
CONECT  163  164  168  173
CONECT  164  163  165
CONECT  165  164  166
CONECT  166  165  167
CONECT  167  166  168
CONECT  168  163  167  169
CONECT  169  168  170
CONECT  170  169  171  172
CONECT  171  170  177  183
CONECT  172  170  173  174
CONECT  173  163  172  176
CONECT  174  172  175
CONECT  175  174  176
CONECT  176  173  175
CONECT  177  171  178
CONECT  178  177  179
CONECT  179  178  180  182
CONECT  180  179  181
CONECT  181  180  184  188
CONECT  182  179  183
CONECT  183  171  182
CONECT  184  181  185
CONECT  185  184  186
CONECT  186  185  187
CONECT  187  186  188
CONECT  188  181  187
CONECT  190  191  195  200
CONECT  191  190  192
CONECT  192  191  193
CONECT  193  192  194
CONECT  194  193  195
CONECT  195  190  194  196
CONECT  196  195  197
CONECT  197  196  198  199
CONECT  198  197  204  210
CONECT  199  197  200  201
CONECT  200  190  199  203
CONECT  201  199  202
CONECT  202  201  203
CONECT  203  200  202
CONECT  204  198  205
CONECT  205  204  206
CONECT  206  205  207  209
CONECT  207  206  208
CONECT  208  207  211  215
CONECT  209  206  210
CONECT  210  198  209
CONECT  211  208  212
CONECT  212  211  213
CONECT  213  212  214
CONECT  214  213  215
CONECT  215  208  214
CONECT  217  218  222  227
CONECT  218  217  219
CONECT  219  218  220
CONECT  220  219  221
CONECT  221  220  222
CONECT  222  217  221  223
CONECT  223  222  224
CONECT  224  223  225  226
CONECT  225  224  231  237
CONECT  226  224  227  228
CONECT  227  217  226  230
CONECT  228  226  229
CONECT  229  228  230
CONECT  230  227  229
CONECT  231  225  232
CONECT  232  231  233
CONECT  233  232  234  236
CONECT  234  233  235
CONECT  235  234  238  242
CONECT  236  233  237
CONECT  237  225  236
CONECT  238  235  239
CONECT  239  238  240
CONECT  240  239  241
CONECT  241  240  242
CONECT  242  235  241
CONECT  244  245  249  254
CONECT  245  244  246
CONECT  246  245  247
CONECT  247  246  248
CONECT  248  247  249
CONECT  249  244  248  250
CONECT  250  249  251
CONECT  251  250  252  253
CONECT  252  251  258  264
CONECT  253  251  254  255
CONECT  254  244  253  257
CONECT  255  253  256
CONECT  256  255  257
CONECT  257  254  256
CONECT  258  252  259
CONECT  259  258  260
CONECT  260  259  261  263
CONECT  261  260  262
CONECT  262  261  265  269
CONECT  263  260  264
CONECT  264  252  263
CONECT  265  262  266
CONECT  266  265  267
CONECT  267  266  268
CONECT  268  267  269
CONECT  269  262  268
CONECT  271  272  276  281
CONECT  272  271  273
CONECT  273  272  274
CONECT  274  273  275
CONECT  275  274  276
CONECT  276  271  275  277
CONECT  277  276  278
CONECT  278  277  279  280
CONECT  279  278  285  291
CONECT  280  278  281  282
CONECT  281  271  280  284
CONECT  282  280  283
CONECT  283  282  284
CONECT  284  281  283
CONECT  285  279  286
CONECT  286  285  287
CONECT  287  286  288  290
CONECT  288  287  289
CONECT  289  288  292  296
CONECT  290  287  291
CONECT  291  279  290
CONECT  292  289  293
CONECT  293  292  294
CONECT  294  293  295
CONECT  295  294  296
CONECT  296  289  295
CONECT  298  299  303  308
CONECT  299  298  300
CONECT  300  299  301
CONECT  301  300  302
CONECT  302  301  303
CONECT  303  298  302  304
CONECT  304  303  305
CONECT  305  304  306  307
CONECT  306  305  312  318
CONECT  307  305  308  309
CONECT  308  298  307  311
CONECT  309  307  310
CONECT  310  309  311
CONECT  311  308  310
CONECT  312  306  313
CONECT  313  312  314
CONECT  314  313  315  317
CONECT  315  314  316
CONECT  316  315  319  323
CONECT  317  314  318
CONECT  318  306  317
CONECT  319  316  320
CONECT  320  319  321
CONECT  321  320  322
CONECT  322  321  323
CONECT  323  316  322
CONECT  325  326  330  335
CONECT  326  325  327
CONECT  327  326  328
CONECT  328  327  329
CONECT  329  328  330
CONECT  330  325  329  331
CONECT  331  330  332
CONECT  332  331  333  334
CONECT  333  332  339  345
CONECT  334  332  335  336
CONECT  335  325  334  338
CONECT  336  334  337
CONECT  337  336  338
CONECT  338  335  337
CONECT  339  333  340
CONECT  340  339  341
CONECT  341  340  342  344
CONECT  342  341  343
CONECT  343  342  346  350
CONECT  344  341  345
CONECT  345  333  344
CONECT  346  343  347
CONECT  347  346  348
CONECT  348  347  349
CONECT  349  348  350
CONECT  350  343  349
CONECT  352  353  357  362
CONECT  353  352  354
CONECT  354  353  355
CONECT  355  354  356
CONECT  356  355  357
CONECT  357  352  356  358
CONECT  358  357  359
CONECT  359  358  360  361
CONECT  360  359  366  372
CONECT  361  359  362  363
CONECT  362  352  361  365
CONECT  363  361  364
CONECT  364  363  365
CONECT  365  362  364
CONECT  366  360  367
CONECT  367  366  368
CONECT  368  367  369  371
CONECT  369  368  370
CONECT  370  369  373  377
CONECT  371  368  372
CONECT  372  360  371
CONECT  373  370  374
CONECT  374  373  375
CONECT  375  374  376
CONECT  376  375  377
CONECT  377  370  376
CONECT  379  380  384  389
CONECT  380  379  381
CONECT  381  380  382
CONECT  382  381  383
CONECT  383  382  384
CONECT  384  379  383  385
CONECT  385  384  386
CONECT  386  385  387  388
CONECT  387  386  393  399
CONECT  388  386  389  390
CONECT  389  379  388  392
CONECT  390  388  391
CONECT  391  390  392
CONECT  392  389  391
CONECT  393  387  394
CONECT  394  393  395
CONECT  395  394  396  398
CONECT  396  395  397
CONECT  397  396  400  404
CONECT  398  395  399
CONECT  399  387  398
CONECT  400  397  401
CONECT  401  400  402
CONECT  402  401  403
CONECT  403  402  404
CONECT  404  397  403
CONECT  406  407  411  416
CONECT  407  406  408
CONECT  408  407  409
CONECT  409  408  410
CONECT  410  409  411
CONECT  411  406  410  412
CONECT  412  411  413
CONECT  413  412  414  415
CONECT  414  413  420  426
CONECT  415  413  416  417
CONECT  416  406  415  419
CONECT  417  415  418
CONECT  418  417  419
CONECT  419  416  418
CONECT  420  414  421
CONECT  421  420  422
CONECT  422  421  423  425
CONECT  423  422  424
CONECT  424  423  427  431
CONECT  425  422  426
CONECT  426  414  425
CONECT  427  424  428
CONECT  428  427  429
CONECT  429  428  430
CONECT  430  429  431
CONECT  431  424  430
CONECT  433  434  438  443
CONECT  434  433  435
CONECT  435  434  436
CONECT  436  435  437
CONECT  437  436  438
CONECT  438  433  437  439
CONECT  439  438  440
CONECT  440  439  441  442
CONECT  441  440  447  453
CONECT  442  440  443  444
CONECT  443  433  442  446
CONECT  444  442  445
CONECT  445  444  446
CONECT  446  443  445
CONECT  447  441  448
CONECT  448  447  449
CONECT  449  448  450  452
CONECT  450  449  451
CONECT  451  450  454  458
CONECT  452  449  453
CONECT  453  441  452
CONECT  454  451  455
CONECT  455  454  456
CONECT  456  455  457
CONECT  457  456  458
CONECT  458  451  457
CONECT  460  461  465  470
CONECT  461  460  462
CONECT  462  461  463
CONECT  463  462  464
CONECT  464  463  465
CONECT  465  460  464  466
CONECT  466  465  467
CONECT  467  466  468  469
CONECT  468  467  474  480
CONECT  469  467  470  471
CONECT  470  460  469  473
CONECT  471  469  472
CONECT  472  471  473
CONECT  473  470  472
CONECT  474  468  475
CONECT  475  474  476
CONECT  476  475  477  479
CONECT  477  476  478
CONECT  478  477  481  485
CONECT  479  476  480
CONECT  480  468  479
CONECT  481  478  482
CONECT  482  481  483
CONECT  483  482  484
CONECT  484  483  485
CONECT  485  478  484
CONECT  487  488  492  497
CONECT  488  487  489
CONECT  489  488  490
CONECT  490  489  491
CONECT  491  490  492
CONECT  492  487  491  493
CONECT  493  492  494
CONECT  494  493  495  496
CONECT  495  494  501  507
CONECT  496  494  497  498
CONECT  497  487  496  500
CONECT  498  496  499
CONECT  499  498  500
CONECT  500  497  499
CONECT  501  495  502
CONECT  502  501  503
CONECT  503  502  504  506
CONECT  504  503  505
CONECT  505  504  508  512
CONECT  506  503  507
CONECT  507  495  506
CONECT  508  505  509
CONECT  509  508  510
CONECT  510  509  511
CONECT  511  510  512
CONECT  512  505  511
CONECT  514  515  519  524
CONECT  515  514  516
CONECT  516  515  517
CONECT  517  516  518
CONECT  518  517  519
CONECT  519  514  518  520
CONECT  520  519  521
CONECT  521  520  522  523
CONECT  522  521  528  534
CONECT  523  521  524  525
CONECT  524  514  523  527
CONECT  525  523  526
CONECT  526  525  527
CONECT  527  524  526
CONECT  528  522  529
CONECT  529  528  530
CONECT  530  529  531  533
CONECT  531  530  532
CONECT  532  531  535  539
CONECT  533  530  534
CONECT  534  522  533
CONECT  535  532  536
CONECT  536  535  537
CONECT  537  536  538
CONECT  538  537  539
CONECT  539  532  538
CONECT  541  542  546  551
CONECT  542  541  543
CONECT  543  542  544
CONECT  544  543  545
CONECT  545  544  546
CONECT  546  541  545  547
CONECT  547  546  548
CONECT  548  547  549  550
CONECT  549  548  555  561
CONECT  550  548  551  552
CONECT  551  541  550  554
CONECT  552  550  553
CONECT  553  552  554
CONECT  554  551  553
CONECT  555  549  556
CONECT  556  555  557
CONECT  557  556  558  560
CONECT  558  557  559
CONECT  559  558  562  566
CONECT  560  557  561
CONECT  561  549  560
CONECT  562  559  563
CONECT  563  562  564
CONECT  564  563  565
CONECT  565  564  566
CONECT  566  559  565
CONECT  568  569  573  578
CONECT  569  568  570
CONECT  570  569  571
CONECT  571  570  572
CONECT  572  571  573
CONECT  573  568  572  574
CONECT  574  573  575
CONECT  575  574  576  577
CONECT  576  575  582  588
CONECT  577  575  578  579
CONECT  578  568  577  581
CONECT  579  577  580
CONECT  580  579  581
CONECT  581  578  580
CONECT  582  576  583
CONECT  583  582  584
CONECT  584  583  585  587
CONECT  585  584  586
CONECT  586  585  589  593
CONECT  587  584  588
CONECT  588  576  587
CONECT  589  586  590
CONECT  590  589  591
CONECT  591  590  592
CONECT  592  591  593
CONECT  593  586  592
CONECT  595  596  600  605
CONECT  596  595  597
CONECT  597  596  598
CONECT  598  597  599
CONECT  599  598  600
CONECT  600  595  599  601
CONECT  601  600  602
CONECT  602  601  603  604
CONECT  603  602  609  615
CONECT  604  602  605  606
CONECT  605  595  604  608
CONECT  606  604  607
CONECT  607  606  608
CONECT  608  605  607
CONECT  609  603  610
CONECT  610  609  611
CONECT  611  610  612  614
CONECT  612  611  613
CONECT  613  612  616  620
CONECT  614  611  615
CONECT  615  603  614
CONECT  616  613  617
CONECT  617  616  618
CONECT  618  617  619
CONECT  619  618  620
CONECT  620  613  619
CONECT  622  623  627  632
CONECT  623  622  624
CONECT  624  623  625
CONECT  625  624  626
CONECT  626  625  627
CONECT  627  622  626  628
CONECT  628  627  629
CONECT  629  628  630  631
CONECT  630  629  636  642
CONECT  631  629  632  633
CONECT  632  622  631  635
CONECT  633  631  634
CONECT  634  633  635
CONECT  635  632  634
CONECT  636  630  637
CONECT  637  636  638
CONECT  638  637  639  641
CONECT  639  638  640
CONECT  640  639  643  647
CONECT  641  638  642
CONECT  642  630  641
CONECT  643  640  644
CONECT  644  643  645
CONECT  645  644  646
CONECT  646  645  647
CONECT  647  640  646
CONECT  649  650  654  659
CONECT  650  649  651
CONECT  651  650  652
CONECT  652  651  653
CONECT  653  652  654
CONECT  654  649  653  655
CONECT  655  654  656
CONECT  656  655  657  658
CONECT  657  656  663  668
CONECT  658  656  659  660
CONECT  659  649  658  662
CONECT  660  658  661
CONECT  661  660  662
CONECT  662  659  661
CONECT  663  657  664
CONECT  664  663  665
CONECT  665  664  666  667
CONECT  666  665  669
CONECT  667  665  668
CONECT  668  657  667
CONECT  669  666  670
CONECT  670  669
END
