# Supplementary material for: DrugOn: a fully integrated pharmacophore modeling and structure optimization toolkit
Source: PeerJ. 2015 Jan 13;3:e725. doi: 10.7717/peerj.725 (PMC4304849; doi:10.7717/peerj.725)
Supplement: Supplemental Information 3 — This is the raw dataset of the validation requested by the reviewers. [file peerj-03-725-s003.zip › Results for the validation/phaseicon.pdb]

HEADER    06_entry_00007_conf_01
REMARK  99                                                                      
REMARK  99 MOE v2010.1 (Chemical Computing Group Inc.) Mon Jul 21 15:43:07 2014
HETATM    1  C     *     1       1.296   0.782  -1.614  1.00  0.00           C  
HETATM    2  N     *     1       0.219   1.412  -2.156  1.00  0.00           N  
HETATM    3  C     *     1      -0.977   0.803  -1.998  1.00  0.00           C  
HETATM    4  C     *     1      -1.149  -0.399  -1.325  1.00  0.00           C  
HETATM    5  C     *     1      -0.025  -1.020  -0.779  1.00  0.00           C  
HETATM    6  C     *     1       1.234  -0.432  -0.915  1.00  0.00           C  
HETATM    7  N     *     1       2.354  -1.086  -0.368  1.00  0.00           N  
HETATM    8  C     *     1       3.555  -0.589  -0.483  1.00  0.00           C  
HETATM    9  N     *     1       4.611  -1.327   0.033  1.00  0.00           N  
HETATM   10  C     *     1       3.692   0.711  -1.137  1.00  0.00           C  
HETATM   11  N     *     1       2.590   1.327  -1.698  1.00  0.00           N  
HETATM   12  C     *     1       4.754   1.586  -1.292  1.00  0.00           C  
HETATM   13  C     *     1       4.294   2.712  -2.019  1.00  0.00           C  
HETATM   14  C     *     1       2.953   2.524  -2.261  1.00  0.00           C  
HETATM   15  C     *     1       4.414  -2.204   1.197  1.00  0.00           C  
HETATM   16  C     *     1       5.452  -1.881   2.284  1.00  0.00           C  
HETATM   17  N     *     1       6.868  -1.956   1.717  1.00  0.00           N1+
HETATM   18  C     *     1       7.909  -1.699   2.774  1.00  0.00           C  
HETATM   19  C     *     1       7.005  -1.027   0.508  1.00  0.00           C  
HETATM   20  C     *     1       5.951  -1.382  -0.549  1.00  0.00           C  
HETATM   21  C     *     1       9.303  -2.128   2.441  1.00  0.00           C  
HETATM   22  C     *     1       9.725  -2.936   1.457  1.00  0.00           C  
HETATM   23  C     *     0       1.378   0.854  -1.367  1.00  0.00           C  
HETATM   24  N     *     0       0.238   1.533  -1.673  1.00  0.00           N  
HETATM   25  C     *     0      -0.925   0.944  -1.320  1.00  0.00           C  
HETATM   26  C     *     0      -1.006  -0.283  -0.683  1.00  0.00           C  
HETATM   27  C     *     0       0.180  -0.951  -0.383  1.00  0.00           C  
HETATM   28  C     *     0       1.408  -0.386  -0.726  1.00  0.00           C  
HETATM   29  N     *     0       2.590  -1.080  -0.403  1.00  0.00           N  
HETATM   30  C     *     0       3.777  -0.592  -0.691  1.00  0.00           C  
HETATM   31  N     *     0       4.889  -1.341  -0.296  1.00  0.00           N  
HETATM   32  C     *     0       3.820   0.689  -1.398  1.00  0.00           C  
HETATM   33  N     *     0       2.649   1.361  -1.695  1.00  0.00           N  
HETATM   34  C     *     0       4.851   1.452  -1.926  1.00  0.00           C  
HETATM   35  C     *     0       4.290   2.619  -2.503  1.00  0.00           C  
HETATM   36  C     *     0       2.928   2.540  -2.340  1.00  0.00           C  
HETATM   37  C     *     0       6.244  -0.824  -0.218  1.00  0.00           C  
HETATM   38  C     *     0       6.871  -1.060   1.191  1.00  0.00           C  
HETATM   39  N     *     0       6.759  -2.517   1.604  1.00  0.00           N1+
HETATM   40  C     *     0       7.366  -2.775   2.948  1.00  0.00           C  
HETATM   41  C     *     0       8.882  -2.657   2.927  1.00  0.00           C  
HETATM   42  C     *     0       5.321  -2.998   1.520  1.00  0.00           C  
HETATM   43  C     *     0       4.720  -2.735   0.105  1.00  0.00           C  
HETATM   44  C     *     0       9.669  -3.772   2.619  1.00  0.00           C  
HETATM   45  C     *     0      11.058  -3.655   2.567  1.00  0.00           C  
HETATM   46  C     *     0      11.665  -2.425   2.806  1.00  0.00           C  
HETATM   47  C     *     0      10.884  -1.308   3.094  1.00  0.00           C  
HETATM   48  C     *     0       9.494  -1.421   3.147  1.00  0.00           C  
TER      49        *     0 
HETATM   50  C     *     0       1.378   0.854  -1.367  1.00  0.00           C  
HETATM   51  N     *     0       0.238   1.533  -1.673  1.00  0.00           N  
HETATM   52  C     *     0      -0.925   0.944  -1.320  1.00  0.00           C  
HETATM   53  C     *     0      -1.006  -0.283  -0.683  1.00  0.00           C  
HETATM   54  C     *     0       0.180  -0.951  -0.383  1.00  0.00           C  
HETATM   55  C     *     0       1.408  -0.386  -0.726  1.00  0.00           C  
HETATM   56  N     *     0       2.590  -1.080  -0.403  1.00  0.00           N  
HETATM   57  C     *     0       3.777  -0.592  -0.691  1.00  0.00           C  
HETATM   58  N     *     0       4.889  -1.341  -0.296  1.00  0.00           N  
HETATM   59  C     *     0       3.820   0.689  -1.398  1.00  0.00           C  
HETATM   60  N     *     0       2.649   1.361  -1.695  1.00  0.00           N  
HETATM   61  C     *     0       4.851   1.452  -1.926  1.00  0.00           C  
HETATM   62  C     *     0       4.290   2.619  -2.503  1.00  0.00           C  
HETATM   63  C     *     0       2.928   2.540  -2.340  1.00  0.00           C  
HETATM   64  C     *     0       6.244  -0.824  -0.218  1.00  0.00           C  
HETATM   65  C     *     0       6.871  -1.060   1.191  1.00  0.00           C  
HETATM   66  N     *     0       6.759  -2.517   1.604  1.00  0.00           N1+
HETATM   67  C     *     0       7.366  -2.775   2.948  1.00  0.00           C  
HETATM   68  C     *     0       7.605  -4.256   3.198  1.00  0.00           C  
HETATM   69  C     *     0       5.321  -2.998   1.520  1.00  0.00           C  
HETATM   70  C     *     0       4.720  -2.735   0.105  1.00  0.00           C  
HETATM   71  C     *     0       6.599  -5.045   3.762  1.00  0.00           C  
HETATM   72  C     *     0       6.807  -6.410   3.960  1.00  0.00           C  
HETATM   73  C     *     0       8.014  -6.995   3.581  1.00  0.00           C  
HETATM   74  C     *     0       9.012  -6.215   3.001  1.00  0.00           C  
HETATM   75  C     *     0       8.807  -4.850   2.801  1.00  0.00           C  
TER      76        *     0 
HETATM   77  C     *     0       1.378   0.854  -1.367  1.00  0.00           C  
HETATM   78  N     *     0       0.238   1.533  -1.673  1.00  0.00           N  
HETATM   79  C     *     0      -0.925   0.944  -1.320  1.00  0.00           C  
HETATM   80  C     *     0      -1.006  -0.283  -0.683  1.00  0.00           C  
HETATM   81  C     *     0       0.180  -0.951  -0.383  1.00  0.00           C  
HETATM   82  C     *     0       1.408  -0.386  -0.726  1.00  0.00           C  
HETATM   83  N     *     0       2.590  -1.080  -0.403  1.00  0.00           N  
HETATM   84  C     *     0       3.777  -0.592  -0.691  1.00  0.00           C  
HETATM   85  N     *     0       4.889  -1.341  -0.296  1.00  0.00           N  
HETATM   86  C     *     0       3.820   0.689  -1.398  1.00  0.00           C  
HETATM   87  N     *     0       2.649   1.361  -1.695  1.00  0.00           N  
HETATM   88  C     *     0       4.851   1.452  -1.926  1.00  0.00           C  
HETATM   89  C     *     0       4.290   2.619  -2.503  1.00  0.00           C  
HETATM   90  C     *     0       2.928   2.540  -2.340  1.00  0.00           C  
HETATM   91  C     *     0       6.244  -0.824  -0.218  1.00  0.00           C  
HETATM   92  C     *     0       6.871  -1.060   1.191  1.00  0.00           C  
HETATM   93  N     *     0       6.759  -2.517   1.604  1.00  0.00           N1+
HETATM   94  C     *     0       7.366  -2.775   2.948  1.00  0.00           C  
HETATM   95  C     *     0       6.720  -2.061   4.120  1.00  0.00           C  
HETATM   96  C     *     0       5.321  -2.998   1.520  1.00  0.00           C  
HETATM   97  C     *     0       4.720  -2.735   0.105  1.00  0.00           C  
HETATM   98  C     *     0       7.119  -0.766   4.441  1.00  0.00           C  
HETATM   99  C     *     0       6.472  -0.078   5.469  1.00  0.00           C  
HETATM  100  C     *     0       5.405  -0.669   6.142  1.00  0.00           C  
HETATM  101  C     *     0       4.981  -1.948   5.785  1.00  0.00           C  
HETATM  102  C     *     0       5.625  -2.638   4.758  1.00  0.00           C  
TER     103        *     0 
HETATM  104  C     *     0       1.374   0.858  -1.369  1.00  0.00           C  
HETATM  105  N     *     0       0.234   1.537  -1.672  1.00  0.00           N  
HETATM  106  C     *     0      -0.929   0.949  -1.319  1.00  0.00           C  
HETATM  107  C     *     0      -1.010  -0.279  -0.683  1.00  0.00           C  
HETATM  108  C     *     0       0.176  -0.948  -0.386  1.00  0.00           C  
HETATM  109  C     *     0       1.404  -0.383  -0.729  1.00  0.00           C  
HETATM  110  N     *     0       2.585  -1.079  -0.408  1.00  0.00           N  
HETATM  111  C     *     0       3.773  -0.590  -0.697  1.00  0.00           C  
HETATM  112  N     *     0       4.885  -1.340  -0.304  1.00  0.00           N  
HETATM  113  C     *     0       3.816   0.692  -1.403  1.00  0.00           C  
HETATM  114  N     *     0       2.645   1.364  -1.697  1.00  0.00           N  
HETATM  115  C     *     0       4.846   1.454  -1.931  1.00  0.00           C  
HETATM  116  C     *     0       4.285   2.623  -2.506  1.00  0.00           C  
HETATM  117  C     *     0       2.923   2.544  -2.341  1.00  0.00           C  
HETATM  118  C     *     0       6.240  -0.824  -0.227  1.00  0.00           C  
HETATM  119  C     *     0       6.886  -1.073   1.176  1.00  0.00           C  
HETATM  120  N     *     0       6.769  -2.524   1.612  1.00  0.00           N1+
HETATM  121  C     *     0       7.766  -3.432   0.957  1.00  0.00           C  
HETATM  122  C     *     0       7.905  -4.755   1.668  1.00  0.00           C  
HETATM  123  C     *     0       5.335  -3.016   1.505  1.00  0.00           C  
HETATM  124  C     *     0       4.716  -2.734   0.096  1.00  0.00           C  
HETATM  125  C     *     0       8.819  -4.901   2.719  1.00  0.00           C  
HETATM  126  C     *     0       8.921  -6.115   3.400  1.00  0.00           C  
HETATM  127  C     *     0       8.100  -7.183   3.049  1.00  0.00           C  
HETATM  128  C     *     0       7.173  -7.040   2.019  1.00  0.00           C  
HETATM  129  C     *     0       7.069  -5.828   1.335  1.00  0.00           C  
TER     130        *     0 
HETATM  131  C     *     0       1.374   0.858  -1.369  1.00  0.00           C  
HETATM  132  N     *     0       0.234   1.537  -1.672  1.00  0.00           N  
HETATM  133  C     *     0      -0.929   0.949  -1.319  1.00  0.00           C  
HETATM  134  C     *     0      -1.010  -0.279  -0.683  1.00  0.00           C  
HETATM  135  C     *     0       0.176  -0.948  -0.386  1.00  0.00           C  
HETATM  136  C     *     0       1.404  -0.383  -0.729  1.00  0.00           C  
HETATM  137  N     *     0       2.585  -1.079  -0.408  1.00  0.00           N  
HETATM  138  C     *     0       3.773  -0.590  -0.697  1.00  0.00           C  
HETATM  139  N     *     0       4.885  -1.340  -0.304  1.00  0.00           N  
HETATM  140  C     *     0       3.816   0.692  -1.403  1.00  0.00           C  
HETATM  141  N     *     0       2.645   1.364  -1.697  1.00  0.00           N  
HETATM  142  C     *     0       4.846   1.454  -1.931  1.00  0.00           C  
HETATM  143  C     *     0       4.285   2.623  -2.506  1.00  0.00           C  
HETATM  144  C     *     0       2.923   2.544  -2.341  1.00  0.00           C  
HETATM  145  C     *     0       6.240  -0.824  -0.227  1.00  0.00           C  
HETATM  146  C     *     0       6.886  -1.073   1.176  1.00  0.00           C  
HETATM  147  N     *     0       6.769  -2.524   1.612  1.00  0.00           N1+
HETATM  148  C     *     0       7.766  -3.432   0.957  1.00  0.00           C  
HETATM  149  C     *     0       9.182  -3.156   1.397  1.00  0.00           C  
HETATM  150  C     *     0       5.335  -3.016   1.505  1.00  0.00           C  
HETATM  151  C     *     0       4.716  -2.734   0.096  1.00  0.00           C  
HETATM  152  C     *     0       9.962  -2.208   0.724  1.00  0.00           C  
HETATM  153  C     *     0      11.258  -1.927   1.155  1.00  0.00           C  
HETATM  154  C     *     0      11.780  -2.579   2.271  1.00  0.00           C  
HETATM  155  C     *     0      11.004  -3.509   2.959  1.00  0.00           C  
HETATM  156  C     *     0       9.706  -3.791   2.531  1.00  0.00           C  
TER     157        *     0 
HETATM  158  C     *     0       1.376   0.844  -1.454  1.00  0.00           C  
HETATM  159  N     *     0       0.294   1.557  -1.870  1.00  0.00           N  
HETATM  160  C     *     0      -0.918   1.043  -1.568  1.00  0.00           C  
HETATM  161  C     *     0      -1.101  -0.142  -0.873  1.00  0.00           C  
HETATM  162  C     *     0       0.029  -0.847  -0.462  1.00  0.00           C  
HETATM  163  C     *     0       1.303  -0.359  -0.750  1.00  0.00           C  
HETATM  164  N     *     0       2.425  -1.099  -0.329  1.00  0.00           N  
HETATM  165  C     *     0       3.652  -0.692  -0.580  1.00  0.00           C  
HETATM  166  N     *     0       4.698  -1.516  -0.154  1.00  0.00           N  
HETATM  167  C     *     0       3.804   0.583  -1.284  1.00  0.00           C  
HETATM  168  N     *     0       2.690   1.286  -1.699  1.00  0.00           N  
HETATM  169  C     *     0       4.903   1.349  -1.640  1.00  0.00           C  
HETATM  170  C     *     0       4.440   2.503  -2.320  1.00  0.00           C  
HETATM  171  C     *     0       3.068   2.434  -2.348  1.00  0.00           C  
HETATM  172  C     *     0       6.067  -1.418  -0.624  1.00  0.00           C  
HETATM  173  C     *     0       7.093  -1.356   0.557  1.00  0.00           C  
HETATM  174  N     *     0       6.879  -2.476   1.560  1.00  0.00           N1+
HETATM  175  C     *     0       7.428  -3.798   1.111  1.00  0.00           C  
HETATM  176  C     *     0       8.935  -3.811   1.045  1.00  0.00           C  
HETATM  177  C     *     0       5.431  -2.540   2.013  1.00  0.00           C  
HETATM  178  C     *     0       4.434  -2.583   0.809  1.00  0.00           C  
HETATM  179  C     *     0       9.595  -3.411  -0.124  1.00  0.00           C  
HETATM  180  C     *     0      10.989  -3.388  -0.173  1.00  0.00           C  
HETATM  181  C     *     0      11.733  -3.748   0.948  1.00  0.00           C  
HETATM  182  C     *     0      11.085  -4.127   2.121  1.00  0.00           C  
HETATM  183  C     *     0       9.690  -4.150   2.174  1.00  0.00           C  
TER     184        *     0 
HETATM  185  C     *     0       1.376   0.844  -1.454  1.00  0.00           C  
HETATM  186  N     *     0       0.294   1.557  -1.870  1.00  0.00           N  
HETATM  187  C     *     0      -0.918   1.043  -1.568  1.00  0.00           C  
HETATM  188  C     *     0      -1.101  -0.142  -0.873  1.00  0.00           C  
HETATM  189  C     *     0       0.029  -0.847  -0.462  1.00  0.00           C  
HETATM  190  C     *     0       1.303  -0.359  -0.750  1.00  0.00           C  
HETATM  191  N     *     0       2.425  -1.099  -0.329  1.00  0.00           N  
HETATM  192  C     *     0       3.652  -0.692  -0.580  1.00  0.00           C  
HETATM  193  N     *     0       4.698  -1.516  -0.154  1.00  0.00           N  
HETATM  194  C     *     0       3.804   0.583  -1.284  1.00  0.00           C  
HETATM  195  N     *     0       2.690   1.286  -1.699  1.00  0.00           N  
HETATM  196  C     *     0       4.903   1.349  -1.640  1.00  0.00           C  
HETATM  197  C     *     0       4.440   2.503  -2.320  1.00  0.00           C  
HETATM  198  C     *     0       3.068   2.434  -2.348  1.00  0.00           C  
HETATM  199  C     *     0       6.067  -1.418  -0.624  1.00  0.00           C  
HETATM  200  C     *     0       7.093  -1.356   0.557  1.00  0.00           C  
HETATM  201  N     *     0       6.879  -2.476   1.560  1.00  0.00           N1+
HETATM  202  C     *     0       7.428  -3.798   1.111  1.00  0.00           C  
HETATM  203  C     *     0       6.751  -4.370  -0.126  1.00  0.00           C  
HETATM  204  C     *     0       5.431  -2.540   2.013  1.00  0.00           C  
HETATM  205  C     *     0       4.434  -2.583   0.809  1.00  0.00           C  
HETATM  206  C     *     0       5.605  -5.151   0.010  1.00  0.00           C  
HETATM  207  C     *     0       4.952  -5.627  -1.127  1.00  0.00           C  
HETATM  208  C     *     0       5.426  -5.298  -2.394  1.00  0.00           C  
HETATM  209  C     *     0       6.552  -4.488  -2.528  1.00  0.00           C  
HETATM  210  C     *     0       7.208  -4.010  -1.393  1.00  0.00           C  
TER     211        *     0 
HETATM  212  C     *     0       1.408   0.646  -1.648  1.00  0.00           C  
HETATM  213  N     *     0       0.313   1.022  -2.362  1.00  0.00           N  
HETATM  214  C     *     0      -0.845   0.395  -2.063  1.00  0.00           C  
HETATM  215  C     *     0      -0.963  -0.583  -1.088  1.00  0.00           C  
HETATM  216  C     *     0       0.179  -0.944  -0.375  1.00  0.00           C  
HETATM  217  C     *     0       1.400  -0.328  -0.647  1.00  0.00           C  
HETATM  218  N     *     0       2.537  -0.721   0.084  1.00  0.00           N  
HETATM  219  C     *     0       3.718  -0.180  -0.135  1.00  0.00           C  
HETATM  220  N     *     0       4.792  -0.665   0.617  1.00  0.00           N  
HETATM  221  C     *     0       3.794   0.876  -1.147  1.00  0.00           C  
HETATM  222  N     *     0       2.668   1.237  -1.861  1.00  0.00           N  
HETATM  223  C     *     0       4.813   1.708  -1.580  1.00  0.00           C  
HETATM  224  C     *     0       4.302   2.545  -2.603  1.00  0.00           C  
HETATM  225  C     *     0       2.974   2.227  -2.761  1.00  0.00           C  
HETATM  226  C     *     0       6.189  -0.449   0.291  1.00  0.00           C  
HETATM  227  C     *     0       6.976  -1.794   0.202  1.00  0.00           C  
HETATM  228  N     *     0       6.775  -2.628   1.454  1.00  0.00           N1+
HETATM  229  C     *     0       7.532  -3.920   1.404  1.00  0.00           C  
HETATM  230  C     *     0       7.651  -4.571   2.772  1.00  0.00           C  
HETATM  231  C     *     0       5.298  -2.838   1.739  1.00  0.00           C  
HETATM  232  C     *     0       4.538  -1.477   1.805  1.00  0.00           C  
HETATM  233  C     *     0       8.721  -4.249   3.612  1.00  0.00           C  
HETATM  234  C     *     0       8.812  -4.822   4.882  1.00  0.00           C  
HETATM  235  C     *     0       7.829  -5.705   5.321  1.00  0.00           C  
HETATM  236  C     *     0       6.750  -6.013   4.495  1.00  0.00           C  
HETATM  237  C     *     0       6.656  -5.442   3.225  1.00  0.00           C  
TER     238        *     0 
HETATM  239  C     *     0       1.408   0.646  -1.648  1.00  0.00           C  
HETATM  240  N     *     0       0.313   1.022  -2.362  1.00  0.00           N  
HETATM  241  C     *     0      -0.845   0.395  -2.063  1.00  0.00           C  
HETATM  242  C     *     0      -0.963  -0.583  -1.088  1.00  0.00           C  
HETATM  243  C     *     0       0.179  -0.944  -0.375  1.00  0.00           C  
HETATM  244  C     *     0       1.400  -0.328  -0.647  1.00  0.00           C  
HETATM  245  N     *     0       2.537  -0.721   0.084  1.00  0.00           N  
HETATM  246  C     *     0       3.718  -0.180  -0.135  1.00  0.00           C  
HETATM  247  N     *     0       4.792  -0.665   0.617  1.00  0.00           N  
HETATM  248  C     *     0       3.794   0.876  -1.147  1.00  0.00           C  
HETATM  249  N     *     0       2.668   1.237  -1.861  1.00  0.00           N  
HETATM  250  C     *     0       4.813   1.708  -1.580  1.00  0.00           C  
HETATM  251  C     *     0       4.302   2.545  -2.603  1.00  0.00           C  
HETATM  252  C     *     0       2.974   2.227  -2.761  1.00  0.00           C  
HETATM  253  C     *     0       6.189  -0.449   0.291  1.00  0.00           C  
HETATM  254  C     *     0       6.976  -1.794   0.202  1.00  0.00           C  
HETATM  255  N     *     0       6.775  -2.628   1.454  1.00  0.00           N1+
HETATM  256  C     *     0       7.532  -3.920   1.404  1.00  0.00           C  
HETATM  257  C     *     0       9.034  -3.711   1.505  1.00  0.00           C  
HETATM  258  C     *     0       5.298  -2.838   1.739  1.00  0.00           C  
HETATM  259  C     *     0       4.538  -1.477   1.805  1.00  0.00           C  
HETATM  260  C     *     0       9.793  -3.493   0.353  1.00  0.00           C  
HETATM  261  C     *     0      11.167  -3.268   0.449  1.00  0.00           C  
HETATM  262  C     *     0      11.784  -3.245   1.698  1.00  0.00           C  
HETATM  263  C     *     0      11.028  -3.443   2.851  1.00  0.00           C  
HETATM  264  C     *     0       9.655  -3.668   2.758  1.00  0.00           C  
TER     265        *     0 
HETATM  266  C     *     0       1.408   0.646  -1.648  1.00  0.00           C  
HETATM  267  N     *     0       0.313   1.022  -2.362  1.00  0.00           N  
HETATM  268  C     *     0      -0.845   0.395  -2.063  1.00  0.00           C  
HETATM  269  C     *     0      -0.963  -0.583  -1.088  1.00  0.00           C  
HETATM  270  C     *     0       0.179  -0.944  -0.375  1.00  0.00           C  
HETATM  271  C     *     0       1.400  -0.328  -0.647  1.00  0.00           C  
HETATM  272  N     *     0       2.537  -0.721   0.084  1.00  0.00           N  
HETATM  273  C     *     0       3.718  -0.180  -0.135  1.00  0.00           C  
HETATM  274  N     *     0       4.792  -0.665   0.617  1.00  0.00           N  
HETATM  275  C     *     0       3.794   0.876  -1.147  1.00  0.00           C  
HETATM  276  N     *     0       2.668   1.237  -1.861  1.00  0.00           N  
HETATM  277  C     *     0       4.813   1.708  -1.580  1.00  0.00           C  
HETATM  278  C     *     0       4.302   2.545  -2.603  1.00  0.00           C  
HETATM  279  C     *     0       2.974   2.227  -2.761  1.00  0.00           C  
HETATM  280  C     *     0       6.189  -0.449   0.291  1.00  0.00           C  
HETATM  281  C     *     0       6.976  -1.794   0.202  1.00  0.00           C  
HETATM  282  N     *     0       6.775  -2.628   1.454  1.00  0.00           N1+
HETATM  283  C     *     0       7.532  -3.920   1.404  1.00  0.00           C  
HETATM  284  C     *     0       7.128  -4.887   0.306  1.00  0.00           C  
HETATM  285  C     *     0       5.298  -2.838   1.739  1.00  0.00           C  
HETATM  286  C     *     0       4.538  -1.477   1.805  1.00  0.00           C  
HETATM  287  C     *     0       6.078  -5.773   0.523  1.00  0.00           C  
HETATM  288  C     *     0       5.654  -6.609  -0.511  1.00  0.00           C  
HETATM  289  C     *     0       6.251  -6.525  -1.766  1.00  0.00           C  
HETATM  290  C     *     0       7.272  -5.604  -1.991  1.00  0.00           C  
HETATM  291  C     *     0       7.699  -4.766  -0.959  1.00  0.00           C  
TER     292        *     0 
HETATM  293  C     *     0       1.408   0.646  -1.648  1.00  0.00           C  
HETATM  294  N     *     0       0.313   1.022  -2.362  1.00  0.00           N  
HETATM  295  C     *     0      -0.845   0.395  -2.063  1.00  0.00           C  
HETATM  296  C     *     0      -0.963  -0.583  -1.088  1.00  0.00           C  
HETATM  297  C     *     0       0.179  -0.944  -0.375  1.00  0.00           C  
HETATM  298  C     *     0       1.400  -0.328  -0.647  1.00  0.00           C  
HETATM  299  N     *     0       2.537  -0.721   0.084  1.00  0.00           N  
HETATM  300  C     *     0       3.718  -0.180  -0.135  1.00  0.00           C  
HETATM  301  N     *     0       4.792  -0.665   0.617  1.00  0.00           N  
HETATM  302  C     *     0       3.794   0.876  -1.147  1.00  0.00           C  
HETATM  303  N     *     0       2.668   1.237  -1.861  1.00  0.00           N  
HETATM  304  C     *     0       4.813   1.708  -1.580  1.00  0.00           C  
HETATM  305  C     *     0       4.302   2.545  -2.603  1.00  0.00           C  
HETATM  306  C     *     0       2.974   2.227  -2.761  1.00  0.00           C  
HETATM  307  C     *     0       6.189  -0.449   0.291  1.00  0.00           C  
HETATM  308  C     *     0       6.976  -1.794   0.202  1.00  0.00           C  
HETATM  309  N     *     0       6.775  -2.628   1.454  1.00  0.00           N1+
HETATM  310  C     *     0       7.532  -3.920   1.404  1.00  0.00           C  
HETATM  311  C     *     0       7.128  -4.887   0.306  1.00  0.00           C  
HETATM  312  C     *     0       5.298  -2.838   1.739  1.00  0.00           C  
HETATM  313  C     *     0       4.538  -1.477   1.805  1.00  0.00           C  
HETATM  314  C     *     0       6.078  -5.773   0.523  1.00  0.00           C  
HETATM  315  C     *     0       5.654  -6.609  -0.511  1.00  0.00           C  
HETATM  316  C     *     0       6.251  -6.525  -1.766  1.00  0.00           C  
HETATM  317  C     *     0       7.272  -5.604  -1.991  1.00  0.00           C  
HETATM  318  C     *     0       7.699  -4.766  -0.959  1.00  0.00           C  
HETATM  319  C     *     1       1.288   0.729  -1.405  1.00  0.00           C  
HETATM  320  C     *     1       1.435  -0.496  -0.818  1.00  0.00           C  
HETATM  321  N     *     1       2.675  -1.047  -0.471  1.00  0.00           N  
HETATM  322  C     *     1       3.750  -0.337  -0.721  1.00  0.00           C  
HETATM  323  N     *     1       4.961  -0.870  -0.308  1.00  0.00           N  
HETATM  324  C     *     1       3.641   0.965  -1.401  1.00  0.00           C  
HETATM  325  N     *     1       2.394   1.478  -1.713  1.00  0.00           N  
HETATM  326  C     *     1       4.581   1.850  -1.896  1.00  0.00           C  
HETATM  327  C     *     1       3.884   2.952  -2.450  1.00  0.00           C  
HETATM  328  C     *     1       2.536   2.703  -2.312  1.00  0.00           C  
HETATM  329  C     *     1       5.205  -2.316  -0.368  1.00  0.00           C  
HETATM  330  C     *     1       5.351  -2.858   1.060  1.00  0.00           C  
HETATM  331  N     *     1       6.468  -2.110   1.790  1.00  0.00           N1+
HETATM  332  C     *     1       6.657  -2.619   3.190  1.00  0.00           C  
HETATM  333  C     *     1       6.240  -0.599   1.761  1.00  0.00           C  
HETATM  334  C     *     1       6.030  -0.096   0.318  1.00  0.00           C  
HETATM  335  S     *     1      -0.303   1.169  -1.706  1.00  0.00           S  
HETATM  336  C     *     1      -0.853  -0.324  -1.027  1.00  0.00           C  
HETATM  337  C     *     1       0.190  -1.122  -0.590  1.00  0.00           C  
TER     338        *     1 
HETATM  339  C     *     1       1.288   0.729  -1.405  1.00  0.00           C  
HETATM  340  C     *     1       1.435  -0.496  -0.818  1.00  0.00           C  
HETATM  341  N     *     1       2.675  -1.047  -0.471  1.00  0.00           N  
HETATM  342  C     *     1       3.750  -0.337  -0.721  1.00  0.00           C  
HETATM  343  N     *     1       4.961  -0.870  -0.308  1.00  0.00           N  
HETATM  344  C     *     1       3.641   0.965  -1.401  1.00  0.00           C  
HETATM  345  N     *     1       2.394   1.478  -1.713  1.00  0.00           N  
HETATM  346  C     *     1       4.581   1.850  -1.896  1.00  0.00           C  
HETATM  347  C     *     1       3.884   2.952  -2.450  1.00  0.00           C  
HETATM  348  C     *     1       2.536   2.703  -2.312  1.00  0.00           C  
HETATM  349  C     *     1       5.205  -2.316  -0.368  1.00  0.00           C  
HETATM  350  C     *     1       5.351  -2.858   1.060  1.00  0.00           C  
HETATM  351  N     *     1       6.468  -2.110   1.790  1.00  0.00           N1+
HETATM  352  C     *     1       6.657  -2.619   3.190  1.00  0.00           C  
HETATM  353  C     *     1       6.240  -0.599   1.761  1.00  0.00           C  
HETATM  354  C     *     1       6.030  -0.096   0.318  1.00  0.00           C  
HETATM  355  S     *     1      -0.303   1.169  -1.706  1.00  0.00           S  
HETATM  356  C     *     1      -0.853  -0.324  -1.027  1.00  0.00           C  
HETATM  357  C     *     1       0.190  -1.122  -0.590  1.00  0.00           C  
TER     358        *     1 
HETATM  359  C     *     1       1.253   0.726  -1.390  1.00  0.00           C  
HETATM  360  C     *     1       1.492  -0.502  -0.810  1.00  0.00           C  
HETATM  361  N     *     1       2.696  -1.052  -0.488  1.00  0.00           N  
HETATM  362  C     *     1       3.774  -0.346  -0.743  1.00  0.00           C  
HETATM  363  N     *     1       4.987  -0.883  -0.342  1.00  0.00           N  
HETATM  364  C     *     1       3.647   0.960  -1.413  1.00  0.00           C  
HETATM  365  N     *     1       2.395   1.474  -1.706  1.00  0.00           N  
HETATM  366  C     *     1       4.573   1.854  -1.919  1.00  0.00           C  
HETATM  367  C     *     1       3.861   2.956  -2.456  1.00  0.00           C  
HETATM  368  C     *     1       2.517   2.701  -2.299  1.00  0.00           C  
HETATM  369  C     *     1       5.217  -2.331  -0.382  1.00  0.00           C  
HETATM  370  C     *     1       5.332  -2.853   1.056  1.00  0.00           C  
HETATM  371  N     *     1       6.445  -2.105   1.793  1.00  0.00           N1+
HETATM  372  C     *     1       6.594  -2.587   3.208  1.00  0.00           C  
HETATM  373  C     *     1       6.248  -0.589   1.728  1.00  0.00           C  
HETATM  374  C     *     1       6.066  -0.114   0.273  1.00  0.00           C  
HETATM  375  C     *     1      -0.101   1.046  -1.592  1.00  0.00           C  
HETATM  376  C     *     1      -0.904   0.016  -1.144  1.00  0.00           C  
HETATM  377  S     *     1       0.003  -1.301  -0.498  1.00  0.00           S  
TER     378        *     1 
HETATM  379  C     *     1       1.245   0.726  -1.430  1.00  0.00           C  
HETATM  380  C     *     1       1.463  -0.492  -0.823  1.00  0.00           C  
HETATM  381  N     *     1       2.655  -1.039  -0.453  1.00  0.00           N  
HETATM  382  C     *     1       3.743  -0.341  -0.686  1.00  0.00           C  
HETATM  383  N     *     1       4.947  -0.878  -0.257  1.00  0.00           N  
HETATM  384  C     *     1       3.639   0.959  -1.375  1.00  0.00           C  
HETATM  385  N     *     1       2.397   1.469  -1.718  1.00  0.00           N  
HETATM  386  C     *     1       4.581   1.847  -1.861  1.00  0.00           C  
HETATM  387  C     *     1       3.888   2.941  -2.439  1.00  0.00           C  
HETATM  388  C     *     1       2.539   2.686  -2.325  1.00  0.00           C  
HETATM  389  C     *     1       5.180  -2.326  -0.310  1.00  0.00           C  
HETATM  390  C     *     1       5.367  -2.865   1.115  1.00  0.00           C  
HETATM  391  N     *     1       6.514  -2.118   1.794  1.00  0.00           N1+
HETATM  392  C     *     1       6.884  -2.667   3.148  1.00  0.00           C  
HETATM  393  C     *     1       6.270  -0.609   1.793  1.00  0.00           C  
HETATM  394  C     *     1       6.022  -0.098   0.359  1.00  0.00           C  
HETATM  395  C     *     1      -0.102   1.042  -1.687  1.00  0.00           C  
HETATM  396  C     *     1      -0.921   0.019  -1.254  1.00  0.00           C  
HETATM  397  S     *     1      -0.037  -1.286  -0.552  1.00  0.00           S  
HETATM  398  C     *     1       5.851  -2.485   4.213  1.00  0.00           C  
HETATM  399  C     *     1       6.027  -1.752   5.321  1.00  0.00           C  
TER     400        *     1 
HETATM  401  C     *     1       1.292   0.727  -1.388  1.00  0.00           C  
HETATM  402  C     *     1       1.450  -0.500  -0.810  1.00  0.00           C  
HETATM  403  N     *     1       2.697  -1.050  -0.484  1.00  0.00           N  
HETATM  404  C     *     1       3.765  -0.335  -0.747  1.00  0.00           C  
HETATM  405  N     *     1       4.982  -0.866  -0.350  1.00  0.00           N  
HETATM  406  C     *     1       3.644   0.969  -1.418  1.00  0.00           C  
HETATM  407  N     *     1       2.392   1.481  -1.709  1.00  0.00           N  
HETATM  408  C     *     1       4.575   1.858  -1.924  1.00  0.00           C  
HETATM  409  C     *     1       3.867   2.961  -2.461  1.00  0.00           C  
HETATM  410  C     *     1       2.522   2.708  -2.304  1.00  0.00           C  
HETATM  411  C     *     1       5.229  -2.310  -0.411  1.00  0.00           C  
HETATM  412  C     *     1       5.336  -2.851   1.021  1.00  0.00           C  
HETATM  413  N     *     1       6.434  -2.107   1.789  1.00  0.00           N1+
HETATM  414  C     *     1       6.551  -2.624   3.201  1.00  0.00           C  
HETATM  415  C     *     1       6.222  -0.588   1.735  1.00  0.00           C  
HETATM  416  C     *     1       6.049  -0.096   0.283  1.00  0.00           C  
HETATM  417  S     *     1      -0.305   1.165  -1.661  1.00  0.00           S  
HETATM  418  C     *     1      -0.841  -0.331  -0.982  1.00  0.00           C  
HETATM  419  C     *     1       0.210  -1.130  -0.566  1.00  0.00           C  
HETATM  420  C     *     1       7.786  -2.141   3.892  1.00  0.00           C  
HETATM  421  C     *     1       7.787  -1.308   4.941  1.00  0.00           C  
TER     422        *     1 
HETATM  423  C     *     1       1.292   0.727  -1.388  1.00  0.00           C  
HETATM  424  C     *     1       1.450  -0.500  -0.810  1.00  0.00           C  
HETATM  425  N     *     1       2.697  -1.050  -0.484  1.00  0.00           N  
HETATM  426  C     *     1       3.765  -0.335  -0.747  1.00  0.00           C  
HETATM  427  N     *     1       4.982  -0.866  -0.350  1.00  0.00           N  
HETATM  428  C     *     1       3.644   0.969  -1.418  1.00  0.00           C  
HETATM  429  N     *     1       2.392   1.481  -1.709  1.00  0.00           N  
HETATM  430  C     *     1       4.575   1.858  -1.924  1.00  0.00           C  
HETATM  431  C     *     1       3.867   2.961  -2.461  1.00  0.00           C  
HETATM  432  C     *     1       2.522   2.708  -2.304  1.00  0.00           C  
HETATM  433  C     *     1       5.229  -2.310  -0.411  1.00  0.00           C  
HETATM  434  C     *     1       5.336  -2.851   1.021  1.00  0.00           C  
HETATM  435  N     *     1       6.434  -2.107   1.789  1.00  0.00           N1+
HETATM  436  C     *     1       6.551  -2.624   3.201  1.00  0.00           C  
HETATM  437  C     *     1       6.222  -0.588   1.735  1.00  0.00           C  
HETATM  438  C     *     1       6.049  -0.096   0.283  1.00  0.00           C  
HETATM  439  S     *     1      -0.305   1.165  -1.661  1.00  0.00           S  
HETATM  440  C     *     1      -0.841  -0.331  -0.982  1.00  0.00           C  
HETATM  441  C     *     1       0.210  -1.130  -0.566  1.00  0.00           C  
HETATM  442  C     *     1       7.786  -2.141   3.892  1.00  0.00           C  
HETATM  443  C     *     1       7.787  -1.308   4.941  1.00  0.00           C  
TER     444        *     1 
HETATM  445  C     *     1       1.280   0.757  -1.400  1.00  0.00           C  
HETATM  446  C     *     1       0.004   1.247  -1.680  1.00  0.00           C  
HETATM  447  C     *     1      -1.106   0.459  -1.376  1.00  0.00           C  
HETATM  448  C     *     1      -0.937  -0.801  -0.802  1.00  0.00           C  
HETATM  449  C     *     1       0.344  -1.279  -0.527  1.00  0.00           C  
HETATM  450  C     *     1       1.470  -0.505  -0.822  1.00  0.00           C  
HETATM  451  N     *     1       2.739  -1.024  -0.506  1.00  0.00           N  
HETATM  452  C     *     1       3.824  -0.340  -0.742  1.00  0.00           C  
HETATM  453  N     *     1       5.027  -0.888  -0.333  1.00  0.00           N  
HETATM  454  C     *     1       3.696   0.953  -1.405  1.00  0.00           C  
HETATM  455  N     *     1       2.450   1.473  -1.693  1.00  0.00           N  
HETATM  456  C     *     1       4.636   1.833  -1.912  1.00  0.00           C  
HETATM  457  C     *     1       3.941   2.947  -2.440  1.00  0.00           C  
HETATM  458  C     *     1       2.596   2.706  -2.278  1.00  0.00           C  
HETATM  459  C     *     1       5.240  -2.338  -0.363  1.00  0.00           C  
HETATM  460  C     *     1       5.354  -2.850   1.079  1.00  0.00           C  
HETATM  461  N     *     1       6.477  -2.117   1.815  1.00  0.00           N1+
HETATM  462  C     *     1       6.609  -2.613   3.238  1.00  0.00           C  
HETATM  463  C     *     1       7.884  -2.180   3.910  1.00  0.00           C  
HETATM  464  C     *     1       6.303  -0.596   1.732  1.00  0.00           C  
HETATM  465  C     *     1       6.118  -0.130   0.274  1.00  0.00           C  
HETATM  466  C     *     1       7.876  -1.149   4.863  1.00  0.00           C  
HETATM  467  C     *     1       9.062  -0.739   5.474  1.00  0.00           C  
HETATM  468  C     *     1      10.267  -1.351   5.140  1.00  0.00           C  
HETATM  469  C     *     1      10.290  -2.377   4.199  1.00  0.00           C  
HETATM  470  C     *     1       9.107  -2.791   3.585  1.00  0.00           C  
TER     471        *     1 
HETATM  472  C     *     1       1.272   0.803  -1.278  1.00  0.00           C  
HETATM  473  C     *     1      -0.051   1.320  -1.307  1.00  0.00           C  
HETATM  474  C     *     1      -1.128   0.416  -1.084  1.00  0.00           C  
HETATM  475  C     *     1      -0.863  -0.910  -0.774  1.00  0.00           C  
HETATM  476  C     *     1       0.437  -1.372  -0.628  1.00  0.00           C  
HETATM  477  C     *     1       1.512  -0.522  -0.860  1.00  0.00           C  
HETATM  478  N     *     1       2.790  -1.037  -0.598  1.00  0.00           N  
HETATM  479  C     *     1       3.854  -0.315  -0.780  1.00  0.00           C  
HETATM  480  N     *     1       5.056  -0.839  -0.353  1.00  0.00           N  
HETATM  481  C     *     1       3.699   0.985  -1.406  1.00  0.00           C  
HETATM  482  N     *     1       2.440   1.496  -1.678  1.00  0.00           N  
HETATM  483  C     *     1       4.639   1.873  -1.898  1.00  0.00           C  
HETATM  484  C     *     1       3.943   2.936  -2.506  1.00  0.00           C  
HETATM  485  C     *     1       2.599   2.659  -2.395  1.00  0.00           C  
HETATM  486  C     *     1       5.319  -2.279  -0.432  1.00  0.00           C  
HETATM  487  C     *     1       5.341  -2.850   0.994  1.00  0.00           C  
HETATM  488  N     *     1       6.387  -2.103   1.831  1.00  0.00           N1+
HETATM  489  C     *     1       6.148  -0.591   1.811  1.00  0.00           C  
HETATM  490  C     *     1       6.073  -0.070   0.359  1.00  0.00           C  
HETATM  491  C     *     1      -0.431   2.675  -1.462  1.00  0.00           C  
HETATM  492  C     *     1      -1.769   3.053  -1.487  1.00  0.00           C  
HETATM  493  C     *     1      -2.723   2.071  -1.328  1.00  0.00           C  
HETATM  494  N     *     1      -2.424   0.776  -1.118  1.00  0.00           N  
HETATM  495  C     *     1       6.563  -2.676   3.216  1.00  0.00           C  
HETATM  496  C     *     1       5.336  -2.650   4.071  1.00  0.00           C  
HETATM  497  C     *     1       4.686  -3.742   4.496  1.00  0.00           C  
TER     498        *     1 
HETATM  499  C     *     1       1.845  -0.192  -0.506  1.00  0.00           C  
HETATM  500  C     *     1       1.585   0.737  -1.546  1.00  0.00           C  
HETATM  501  C     *     1       0.370   0.844  -2.181  1.00  0.00           C  
HETATM  502  C     *     1      -0.633  -0.029  -1.748  1.00  0.00           C  
HETATM  503  C     *     1      -0.395  -0.959  -0.717  1.00  0.00           C  
HETATM  504  C     *     1       0.855  -1.046  -0.086  1.00  0.00           C  
HETATM  505  C     *     1       3.254  -0.002  -0.081  1.00  0.00           C  
HETATM  506  N     *     1       3.995  -0.574   0.810  1.00  0.00           N  
HETATM  507  C     *     1       3.740   1.059  -0.923  1.00  0.00           C  
HETATM  508  N     *     1       2.740   1.468  -1.768  1.00  0.00           N  
HETATM  509  C     *     1       4.854   1.809  -1.179  1.00  0.00           C  
HETATM  510  C     *     1       4.487   2.704  -2.234  1.00  0.00           C  
HETATM  511  C     *     1       3.164   2.466  -2.578  1.00  0.00           C  
HETATM  512  O     *     1       3.305  -1.583   1.493  1.00  0.00           O  
HETATM  513  C     *     1       4.048  -1.970   2.656  1.00  0.00           C  
HETATM  514  C     *     1       5.334  -2.709   2.257  1.00  0.00           C  
HETATM  515  N     *     1       6.223  -1.786   1.438  1.00  0.00           N1+
HETATM  516  C     *     1       7.070  -0.867   2.271  1.00  0.00           C  
HETATM  517  C     *     1       7.025  -2.511   0.397  1.00  0.00           C  
TER     518        *     1 
HETATM  519  C     *     1       1.855  -0.202  -0.519  1.00  0.00           C  
HETATM  520  C     *     1       1.583   0.740  -1.542  1.00  0.00           C  
HETATM  521  C     *     1       0.362   0.856  -2.163  1.00  0.00           C  
HETATM  522  C     *     1      -0.636  -0.023  -1.733  1.00  0.00           C  
HETATM  523  C     *     1      -0.388  -0.967  -0.715  1.00  0.00           C  
HETATM  524  C     *     1       0.869  -1.062  -0.098  1.00  0.00           C  
HETATM  525  C     *     1       3.269  -0.017  -0.103  1.00  0.00           C  
HETATM  526  N     *     1       4.017  -0.603   0.773  1.00  0.00           N  
HETATM  527  C     *     1       3.746   1.054  -0.939  1.00  0.00           C  
HETATM  528  N     *     1       2.737   1.474  -1.767  1.00  0.00           N  
HETATM  529  C     *     1       4.856   1.808  -1.197  1.00  0.00           C  
HETATM  530  C     *     1       4.477   2.717  -2.236  1.00  0.00           C  
HETATM  531  C     *     1       3.151   2.483  -2.568  1.00  0.00           C  
HETATM  532  O     *     1       3.325  -1.615   1.450  1.00  0.00           O  
HETATM  533  C     *     1       4.055  -2.007   2.619  1.00  0.00           C  
HETATM  534  C     *     1       5.349  -2.728   2.228  1.00  0.00           C  
HETATM  535  N     *     1       6.223  -1.791   1.441  1.00  0.00           N1+
HETATM  536  C     *     1       7.119  -0.878   2.213  1.00  0.00           C  
HETATM  537  C     *     1       8.291  -1.587   2.833  1.00  0.00           C  
HETATM  538  C     *     1       9.359  -2.032   2.037  1.00  0.00           C  
HETATM  539  C     *     1      10.434  -2.712   2.609  1.00  0.00           C  
HETATM  540  C     *     1      10.457  -2.954   3.980  1.00  0.00           C  
HETATM  541  C     *     1       9.408  -2.513   4.783  1.00  0.00           C  
HETATM  542  C     *     1       8.331  -1.833   4.215  1.00  0.00           C  
TER     543        *     1 
HETATM  544  C     *     1       1.854  -0.215  -0.528  1.00  0.00           C  
HETATM  545  C     *     1       1.583   0.741  -1.538  1.00  0.00           C  
HETATM  546  C     *     1       0.360   0.873  -2.153  1.00  0.00           C  
HETATM  547  C     *     1      -0.643  -0.004  -1.728  1.00  0.00           C  
HETATM  548  C     *     1      -0.395  -0.963  -0.724  1.00  0.00           C  
HETATM  549  C     *     1       0.864  -1.074  -0.115  1.00  0.00           C  
HETATM  550  C     *     1       3.271  -0.046  -0.119  1.00  0.00           C  
HETATM  551  N     *     1       4.021  -0.646   0.745  1.00  0.00           N  
HETATM  552  C     *     1       3.749   1.034  -0.942  1.00  0.00           C  
HETATM  553  N     *     1       2.741   1.471  -1.760  1.00  0.00           N  
HETATM  554  C     *     1       4.864   1.785  -1.195  1.00  0.00           C  
HETATM  555  C     *     1       4.487   2.709  -2.220  1.00  0.00           C  
HETATM  556  C     *     1       3.157   2.488  -2.550  1.00  0.00           C  
HETATM  557  O     *     1       3.328  -1.664   1.414  1.00  0.00           O  
HETATM  558  C     *     1       4.069  -2.074   2.572  1.00  0.00           C  
HETATM  559  C     *     1       5.370  -2.765   2.162  1.00  0.00           C  
HETATM  560  N     *     1       6.221  -1.783   1.435  1.00  0.00           N1+
HETATM  561  C   <1>     0       1.367   0.906   1.391  1.00  0.00           C  
HETATM  562  C   <1>     0       0.290   1.778   1.551  1.00  0.00           C  
HETATM  563  C   <1>     0      -0.812   1.367   2.302  1.00  0.00           C  
HETATM  564  C   <1>     0      -0.830   0.098   2.883  1.00  0.00           C  
HETATM  565  C   <1>     0       0.254  -0.765   2.717  1.00  0.00           C  
HETATM  566  C   <1>     0       1.367  -0.373   1.969  1.00  0.00           C  
HETATM  567  N   <1>     0       2.442  -1.270   1.850  1.00  0.00           N  
HETATM  568  C   <1>     0       3.514  -0.952   1.178  1.00  0.00           C  
HETATM  569  N   <1>     0       4.557  -1.861   1.173  1.00  0.00           N  
HETATM  570  C   <1>     0       3.547   0.338   0.498  1.00  0.00           C  
HETATM  571  N   <1>     0       2.503   1.230   0.635  1.00  0.00           N  
HETATM  572  C   <1>     0       4.450   0.897  -0.388  1.00  0.00           C  
HETATM  573  C   <1>     0       3.982   2.189  -0.723  1.00  0.00           C  
HETATM  574  C   <1>     0       2.786   2.375  -0.065  1.00  0.00           C  
HETATM  575  C   <1>     0       4.475  -3.105   1.943  1.00  0.00           C  
HETATM  576  C   <1>     0       5.488  -3.041   3.093  1.00  0.00           C  
HETATM  577  N   <1>     0       6.898  -2.798   2.544  1.00  0.00           N1+
HETATM  578  C   <1>     0       7.909  -2.734   3.668  1.00  0.00           C  
HETATM  579  C   <1>     0       7.699  -1.575   4.610  1.00  0.00           C  
HETATM  580  C   <1>     0       6.941  -1.564   1.636  1.00  0.00           C  
HETATM  581  C   <1>     0       5.854  -1.629   0.542  1.00  0.00           C  
HETATM  582  C   <1>     0       6.903  -1.721   5.760  1.00  0.00           C  
HETATM  583  C   <1>     0       6.719  -0.649   6.635  1.00  0.00           C  
HETATM  584  C   <1>     0       7.326   0.569   6.364  1.00  0.00           C  
HETATM  585  F   <1>     0       7.154   1.595   7.208  1.00  0.00           F  
HETATM  586  C   <1>     0       8.114   0.740   5.233  1.00  0.00           C  
HETATM  587  C   <1>     0       8.301  -0.329   4.355  1.00  0.00           C  
TER     588      <1>     0 
HETATM  589  C   <1>     0       1.229   0.882  -3.645  1.00  0.00           C  
HETATM  590  C   <1>     0       1.159  -0.265  -2.906  1.00  0.00           C  
HETATM  591  N   <1>     0       2.278  -1.019  -2.535  1.00  0.00           N  
HETATM  592  C   <1>     0       3.457  -0.589  -2.918  1.00  0.00           C  
HETATM  593  N   <1>     0       4.557  -1.309  -2.476  1.00  0.00           N  
HETATM  594  C   <1>     0       3.576   0.610  -3.764  1.00  0.00           C  
HETATM  595  N   <1>     0       2.443   1.335  -4.093  1.00  0.00           N  
HETATM  596  C   <1>     0       4.642   1.205  -4.410  1.00  0.00           C  
HETATM  597  C   <1>     0       4.153   2.354  -5.079  1.00  0.00           C  
HETATM  598  C   <1>     0       2.795   2.418  -4.854  1.00  0.00           C  
HETATM  599  C   <1>     0       4.394  -2.456  -1.577  1.00  0.00           C  
HETATM  600  C   <1>     0       4.993  -2.103  -0.209  1.00  0.00           C  
HETATM  601  N   <1>     0       6.463  -1.696  -0.361  1.00  0.00           N1+
HETATM  602  C   <1>     0       7.068  -1.349   0.980  1.00  0.00           C  
HETATM  603  C   <1>     0       6.935  -2.441   2.010  1.00  0.00           C  
HETATM  604  C   <1>     0       6.628  -0.575  -1.395  1.00  0.00           C  
HETATM  605  C   <1>     0       5.946  -0.936  -2.733  1.00  0.00           C  
HETATM  606  S   <1>     0      -0.254   1.612  -3.938  1.00  0.00           S  
HETATM  607  C   <1>     0      -1.055   0.364  -3.047  1.00  0.00           C  
HETATM  608  C   <1>     0      -0.171  -0.578  -2.550  1.00  0.00           C  
HETATM  609  C   <1>     0       6.674  -2.129   3.356  1.00  0.00           C  
HETATM  610  C   <1>     0       6.536  -3.144   4.305  1.00  0.00           C  
HETATM  611  C   <1>     0       6.659  -4.471   3.914  1.00  0.00           C  
HETATM  612  F   <1>     0       6.521  -5.443   4.824  1.00  0.00           F  
HETATM  613  C   <1>     0       6.921  -4.805   2.591  1.00  0.00           C  
HETATM  614  C   <1>     0       7.060  -3.793   1.640  1.00  0.00           C  
TER     615      <1>     0 
HETATM  616  C   <1>     0       1.351   0.929  -0.915  1.00  0.00           C  
HETATM  617  C   <1>     0       1.339  -0.291  -0.274  1.00  0.00           C  
HETATM  618  N   <1>     0       2.402  -1.093   0.012  1.00  0.00           N  
HETATM  619  C   <1>     0       3.594  -0.678  -0.349  1.00  0.00           C  
HETATM  620  N   <1>     0       4.676  -1.472  -0.007  1.00  0.00           N  
HETATM  621  C   <1>     0       3.727   0.593  -1.087  1.00  0.00           C  
HETATM  622  N   <1>     0       2.610   1.373  -1.340  1.00  0.00           N  
HETATM  623  C   <1>     0       4.797   1.221  -1.697  1.00  0.00           C  
HETATM  624  C   <1>     0       4.324   2.433  -2.261  1.00  0.00           C  
HETATM  625  C   <1>     0       2.970   2.507  -2.015  1.00  0.00           C  
HETATM  626  C   <1>     0       4.483  -2.699   0.777  1.00  0.00           C  
HETATM  627  C   <1>     0       5.197  -2.559   2.128  1.00  0.00           C  
HETATM  628  N   <1>     0       6.674  -2.248   1.892  1.00  0.00           N1+
HETATM  629  C   <1>     0       7.505  -2.236   3.150  1.00  0.00           C  
HETATM  630  C   <1>     0       6.848  -0.995   1.033  1.00  0.00           C  
HETATM  631  C   <1>     0       6.070  -1.131  -0.291  1.00  0.00           C  
HETATM  632  C   <1>     0       0.095   1.547  -1.064  1.00  0.00           C  
HETATM  633  C   <1>     0      -0.892   0.757  -0.512  1.00  0.00           C  
HETATM  634  S   <1>     0      -0.272  -0.701   0.168  1.00  0.00           S  
HETATM  635  C   <1>     0       7.443  -3.487   3.965  1.00  0.00           C  
HETATM  636  C   <1>     0       8.502  -4.256   4.254  1.00  0.00           C  
TER     637      <1>     0 
HETATM  638  C   <1>     0       1.265   0.830   0.265  1.00  0.00           C  
HETATM  639  C   <1>     0       1.279  -0.368   0.949  1.00  0.00           C  
HETATM  640  N   <1>     0       2.361  -1.131   1.269  1.00  0.00           N  
HETATM  641  C   <1>     0       3.543  -0.697   0.901  1.00  0.00           C  
HETATM  642  N   <1>     0       4.639  -1.439   1.305  1.00  0.00           N  
HETATM  643  C   <1>     0       3.650   0.542   0.109  1.00  0.00           C  
HETATM  644  N   <1>     0       2.516   1.286  -0.175  1.00  0.00           N  
HETATM  645  C   <1>     0       4.707   1.167  -0.525  1.00  0.00           C  
HETATM  646  C   <1>     0       4.207   2.347  -1.136  1.00  0.00           C  
HETATM  647  C   <1>     0       2.852   2.401  -0.891  1.00  0.00           C  
HETATM  648  C   <1>     0       4.477  -2.615   2.165  1.00  0.00           C  
HETATM  649  C   <1>     0       5.052  -2.290   3.551  1.00  0.00           C  
HETATM  650  N   <1>     0       6.518  -1.860   3.427  1.00  0.00           N1+
HETATM  651  C   <1>     0       7.101  -1.531   4.784  1.00  0.00           C  
HETATM  652  C   <1>     0       6.460  -0.335   5.437  1.00  0.00           C  
HETATM  653  C   <1>     0       6.691  -0.720   2.416  1.00  0.00           C  
HETATM  654  C   <1>     0       6.029  -1.060   1.064  1.00  0.00           C  
HETATM  655  C   <1>     0      -0.002   1.416   0.096  1.00  0.00           C  
HETATM  656  C   <1>     0      -0.971   0.624   0.678  1.00  0.00           C  
HETATM  657  S   <1>     0      -0.320  -0.798   1.405  1.00  0.00           S  
HETATM  658  C   <1>     0       6.964   0.957   5.215  1.00  0.00           C  
HETATM  659  C   <1>     0       6.381   2.061   5.836  1.00  0.00           C  
HETATM  660  C   <1>     0       5.290   1.890   6.683  1.00  0.00           C  
HETATM  661  C   <1>     0       4.776   0.616   6.910  1.00  0.00           C  
HETATM  662  C   <1>     0       5.357  -0.493   6.293  1.00  0.00           C  
TER     663      <1>     0 
HETATM  664  C   <1>     0       1.793  -0.592   1.344  1.00  0.00           C  
HETATM  665  C   <1>     0       1.364   0.607   0.721  1.00  0.00           C  
HETATM  666  C   <1>     0       0.067   1.063   0.761  1.00  0.00           C  
HETATM  667  C   <1>     0      -0.846   0.270   1.463  1.00  0.00           C  
HETATM  668  C   <1>     0      -0.440  -0.926   2.091  1.00  0.00           C  
HETATM  669  C   <1>     0       0.892  -1.366   2.033  1.00  0.00           C  
HETATM  670  C   <1>     0       3.246  -0.738   1.080  1.00  0.00           C  
HETATM  671  N   <1>     0       4.121  -1.631   1.408  1.00  0.00           N  
HETATM  672  C   <1>     0       3.583   0.423   0.297  1.00  0.00           C  
HETATM  673  N   <1>     0       2.461   1.188   0.104  1.00  0.00           N  
HETATM  674  C   <1>     0       4.635   1.038  -0.324  1.00  0.00           C  
HETATM  675  C   <1>     0       4.098   2.225  -0.916  1.00  0.00           C  
HETATM  676  C   <1>     0       2.742   2.290  -0.630  1.00  0.00           C  
HETATM  677  O   <1>     0       3.548  -2.664   2.162  1.00  0.00           O  
HETATM  678  C   <1>     0       3.603  -2.333   3.557  1.00  0.00           C  
HETATM  679  C   <1>     0       2.957  -3.436   4.397  1.00  0.00           C  
HETATM  680  N   <1>     0       3.026  -3.043   5.831  1.00  0.00           N1+
CONECT    1    2    6   11
CONECT    2    1    3
CONECT    3    2    4
CONECT    4    3    5
CONECT    5    4    6
CONECT    6    1    5    7
CONECT    7    6    8
CONECT    8    7    9   10
CONECT    9    8   15   20
CONECT   10    8   11   12
CONECT   11    1   10   14
CONECT   12   10   13
CONECT   13   12   14
CONECT   14   11   13
CONECT   15    9   16
CONECT   16   15   17
CONECT   17   16   18   19
CONECT   18   17   21
CONECT   19   17   20
CONECT   20    9   19
CONECT   21   18   22
CONECT   22   21
CONECT   23   24   28   33
CONECT   24   23   25
CONECT   25   24   26
CONECT   26   25   27
CONECT   27   26   28
CONECT   28   23   27   29
CONECT   29   28   30
CONECT   30   29   31   32
CONECT   31   30   37   43
CONECT   32   30   33   34
CONECT   33   23   32   36
CONECT   34   32   35
CONECT   35   34   36
CONECT   36   33   35
CONECT   37   31   38
CONECT   38   37   39
CONECT   39   38   40   42
CONECT   40   39   41
CONECT   41   40   44   48
CONECT   42   39   43
CONECT   43   31   42
CONECT   44   41   45
CONECT   45   44   46
CONECT   46   45   47
CONECT   47   46   48
CONECT   48   41   47
CONECT   50   51   55   60
CONECT   51   50   52
CONECT   52   51   53
CONECT   53   52   54
CONECT   54   53   55
CONECT   55   50   54   56
CONECT   56   55   57
CONECT   57   56   58   59
CONECT   58   57   64   70
CONECT   59   57   60   61
CONECT   60   50   59   63
CONECT   61   59   62
CONECT   62   61   63
CONECT   63   60   62
CONECT   64   58   65
CONECT   65   64   66
CONECT   66   65   67   69
CONECT   67   66   68
CONECT   68   67   71   75
CONECT   69   66   70
CONECT   70   58   69
CONECT   71   68   72
CONECT   72   71   73
CONECT   73   72   74
CONECT   74   73   75
CONECT   75   68   74
CONECT   77   78   82   87
CONECT   78   77   79
CONECT   79   78   80
CONECT   80   79   81
CONECT   81   80   82
CONECT   82   77   81   83
CONECT   83   82   84
CONECT   84   83   85   86
CONECT   85   84   91   97
CONECT   86   84   87   88
CONECT   87   77   86   90
CONECT   88   86   89
CONECT   89   88   90
CONECT   90   87   89
CONECT   91   85   92
CONECT   92   91   93
CONECT   93   92   94   96
CONECT   94   93   95
CONECT   95   94   98  102
CONECT   96   93   97
CONECT   97   85   96
CONECT   98   95   99
CONECT   99   98  100
CONECT  100   99  101
CONECT  101  100  102
CONECT  102   95  101
CONECT  104  105  109  114
CONECT  105  104  106
CONECT  106  105  107
CONECT  107  106  108
CONECT  108  107  109
CONECT  109  104  108  110
CONECT  110  109  111
CONECT  111  110  112  113
CONECT  112  111  118  124
CONECT  113  111  114  115
CONECT  114  104  113  117
CONECT  115  113  116
CONECT  116  115  117
CONECT  117  114  116
CONECT  118  112  119
CONECT  119  118  120
CONECT  120  119  121  123
CONECT  121  120  122
CONECT  122  121  125  129
CONECT  123  120  124
CONECT  124  112  123
CONECT  125  122  126
CONECT  126  125  127
CONECT  127  126  128
CONECT  128  127  129
CONECT  129  122  128
CONECT  131  132  136  141
CONECT  132  131  133
CONECT  133  132  134
CONECT  134  133  135
CONECT  135  134  136
CONECT  136  131  135  137
CONECT  137  136  138
CONECT  138  137  139  140
CONECT  139  138  145  151
CONECT  140  138  141  142
CONECT  141  131  140  144
CONECT  142  140  143
CONECT  143  142  144
CONECT  144  141  143
CONECT  145  139  146
CONECT  146  145  147
CONECT  147  146  148  150
CONECT  148  147  149
CONECT  149  148  152  156
CONECT  150  147  151
CONECT  151  139  150
CONECT  152  149  153
CONECT  153  152  154
CONECT  154  153  155
CONECT  155  154  156
CONECT  156  149  155
CONECT  158  159  163  168
CONECT  159  158  160
CONECT  160  159  161
CONECT  161  160  162
CONECT  162  161  163
CONECT  163  158  162  164
CONECT  164  163  165
CONECT  165  164  166  167
CONECT  166  165  172  178
CONECT  167  165  168  169
CONECT  168  158  167  171
CONECT  169  167  170
CONECT  170  169  171
CONECT  171  168  170
CONECT  172  166  173
CONECT  173  172  174
CONECT  174  173  175  177
CONECT  175  174  176
CONECT  176  175  179  183
CONECT  177  174  178
CONECT  178  166  177
CONECT  179  176  180
CONECT  180  179  181
CONECT  181  180  182
CONECT  182  181  183
CONECT  183  176  182
CONECT  185  186  190  195
CONECT  186  185  187
CONECT  187  186  188
CONECT  188  187  189
CONECT  189  188  190
CONECT  190  185  189  191
CONECT  191  190  192
CONECT  192  191  193  194
CONECT  193  192  199  205
CONECT  194  192  195  196
CONECT  195  185  194  198
CONECT  196  194  197
CONECT  197  196  198
CONECT  198  195  197
CONECT  199  193  200
CONECT  200  199  201
CONECT  201  200  202  204
CONECT  202  201  203
CONECT  203  202  206  210
CONECT  204  201  205
CONECT  205  193  204
CONECT  206  203  207
CONECT  207  206  208
CONECT  208  207  209
CONECT  209  208  210
CONECT  210  203  209
CONECT  212  213  217  222
CONECT  213  212  214
CONECT  214  213  215
CONECT  215  214  216
CONECT  216  215  217
CONECT  217  212  216  218
CONECT  218  217  219
CONECT  219  218  220  221
CONECT  220  219  226  232
CONECT  221  219  222  223
CONECT  222  212  221  225
CONECT  223  221  224
CONECT  224  223  225
CONECT  225  222  224
CONECT  226  220  227
CONECT  227  226  228
CONECT  228  227  229  231
CONECT  229  228  230
CONECT  230  229  233  237
CONECT  231  228  232
CONECT  232  220  231
CONECT  233  230  234
CONECT  234  233  235
CONECT  235  234  236
CONECT  236  235  237
CONECT  237  230  236
CONECT  239  240  244  249
CONECT  240  239  241
CONECT  241  240  242
CONECT  242  241  243
CONECT  243  242  244
CONECT  244  239  243  245
CONECT  245  244  246
CONECT  246  245  247  248
CONECT  247  246  253  259
CONECT  248  246  249  250
CONECT  249  239  248  252
CONECT  250  248  251
CONECT  251  250  252
CONECT  252  249  251
CONECT  253  247  254
CONECT  254  253  255
CONECT  255  254  256  258
CONECT  256  255  257
CONECT  257  256  260  264
CONECT  258  255  259
CONECT  259  247  258
CONECT  260  257  261
CONECT  261  260  262
CONECT  262  261  263
CONECT  263  262  264
CONECT  264  257  263
CONECT  266  267  271  276
CONECT  267  266  268
CONECT  268  267  269
CONECT  269  268  270
CONECT  270  269  271
CONECT  271  266  270  272
CONECT  272  271  273
CONECT  273  272  274  275
CONECT  274  273  280  286
CONECT  275  273  276  277
CONECT  276  266  275  279
CONECT  277  275  278
CONECT  278  277  279
CONECT  279  276  278
CONECT  280  274  281
CONECT  281  280  282
CONECT  282  281  283  285
CONECT  283  282  284
CONECT  284  283  287  291
CONECT  285  282  286
CONECT  286  274  285
CONECT  287  284  288
CONECT  288  287  289
CONECT  289  288  290
CONECT  290  289  291
CONECT  291  284  290
CONECT  293  294  298  303
CONECT  294  293  295
CONECT  295  294  296
CONECT  296  295  297
CONECT  297  296  298
CONECT  298  293  297  299
CONECT  299  298  300
CONECT  300  299  301  302
CONECT  301  300  307  313
CONECT  302  300  303  304
CONECT  303  293  302  306
CONECT  304  302  305
CONECT  305  304  306
CONECT  306  303  305
CONECT  307  301  308
CONECT  308  307  309
CONECT  309  308  310  312
CONECT  310  309  311
CONECT  311  310  314  318
CONECT  312  309  313
CONECT  313  301  312
CONECT  314  311  315
CONECT  315  314  316
CONECT  316  315  317
CONECT  317  316  318
CONECT  318  311  317
CONECT  319  320  325  335
CONECT  320  319  321  337
CONECT  321  320  322
CONECT  322  321  323  324
CONECT  323  322  329  334
CONECT  324  322  325  326
CONECT  325  319  324  328
CONECT  326  324  327
CONECT  327  326  328
CONECT  328  325  327
CONECT  329  323  330
CONECT  330  329  331
CONECT  331  330  332  333
CONECT  332  331
CONECT  333  331  334
CONECT  334  323  333
CONECT  335  319  336
CONECT  336  335  337
CONECT  337  320  336
CONECT  339  340  345  355
CONECT  340  339  341  357
CONECT  341  340  342
CONECT  342  341  343  344
CONECT  343  342  349  354
CONECT  344  342  345  346
CONECT  345  339  344  348
CONECT  346  344  347
CONECT  347  346  348
CONECT  348  345  347
CONECT  349  343  350
CONECT  350  349  351
CONECT  351  350  352  353
CONECT  352  351
CONECT  353  351  354
CONECT  354  343  353
CONECT  355  339  356
CONECT  356  355  357
CONECT  357  340  356
CONECT  359  360  365  375
CONECT  360  359  361  377
CONECT  361  360  362
CONECT  362  361  363  364
CONECT  363  362  369  374
CONECT  364  362  365  366
CONECT  365  359  364  368
CONECT  366  364  367
CONECT  367  366  368
CONECT  368  365  367
CONECT  369  363  370
CONECT  370  369  371
CONECT  371  370  372  373
CONECT  372  371
CONECT  373  371  374
CONECT  374  363  373
CONECT  375  359  376
CONECT  376  375  377
CONECT  377  360  376
CONECT  379  380  385  395
CONECT  380  379  381  397
CONECT  381  380  382
CONECT  382  381  383  384
CONECT  383  382  389  394
CONECT  384  382  385  386
CONECT  385  379  384  388
CONECT  386  384  387
CONECT  387  386  388
CONECT  388  385  387
CONECT  389  383  390
CONECT  390  389  391
CONECT  391  390  392  393
CONECT  392  391  398
CONECT  393  391  394
CONECT  394  383  393
CONECT  395  379  396
CONECT  396  395  397
CONECT  397  380  396
CONECT  398  392  399
CONECT  399  398
CONECT  401  402  407  417
CONECT  402  401  403  419
CONECT  403  402  404
CONECT  404  403  405  406
CONECT  405  404  411  416
CONECT  406  404  407  408
CONECT  407  401  406  410
CONECT  408  406  409
CONECT  409  408  410
CONECT  410  407  409
CONECT  411  405  412
CONECT  412  411  413
CONECT  413  412  414  415
CONECT  414  413  420
CONECT  415  413  416
CONECT  416  405  415
CONECT  417  401  418
CONECT  418  417  419
CONECT  419  402  418
CONECT  420  414  421
CONECT  421  420
CONECT  423  424  429  439
CONECT  424  423  425  441
CONECT  425  424  426
CONECT  426  425  427  428
CONECT  427  426  433  438
CONECT  428  426  429  430
CONECT  429  423  428  432
CONECT  430  428  431
CONECT  431  430  432
CONECT  432  429  431
CONECT  433  427  434
CONECT  434  433  435
CONECT  435  434  436  437
CONECT  436  435  442
CONECT  437  435  438
CONECT  438  427  437
CONECT  439  423  440
CONECT  440  439  441
CONECT  441  424  440
CONECT  442  436  443
CONECT  443  442
CONECT  445  446  450  455
CONECT  446  445  447
CONECT  447  446  448
CONECT  448  447  449
CONECT  449  448  450
CONECT  450  445  449  451
CONECT  451  450  452
CONECT  452  451  453  454
CONECT  453  452  459  465
CONECT  454  452  455  456
CONECT  455  445  454  458
CONECT  456  454  457
CONECT  457  456  458
CONECT  458  455  457
CONECT  459  453  460
CONECT  460  459  461
CONECT  461  460  462  464
CONECT  462  461  463
CONECT  463  462  466  470
CONECT  464  461  465
CONECT  465  453  464
CONECT  466  463  467
CONECT  467  466  468
CONECT  468  467  469
CONECT  469  468  470
CONECT  470  463  469
CONECT  472  473  477  482
CONECT  473  472  474  491
CONECT  474  473  475  494
CONECT  475  474  476
CONECT  476  475  477
CONECT  477  472  476  478
CONECT  478  477  479
CONECT  479  478  480  481
CONECT  480  479  486  490
CONECT  481  479  482  483
CONECT  482  472  481  485
CONECT  483  481  484
CONECT  484  483  485
CONECT  485  482  484
CONECT  486  480  487
CONECT  487  486  488
CONECT  488  487  489  495
CONECT  489  488  490
CONECT  490  480  489
CONECT  491  473  492
CONECT  492  491  493
CONECT  493  492  494
CONECT  494  474  493
CONECT  495  488  496
CONECT  496  495  497
CONECT  497  496
CONECT  499  500  504  505
CONECT  500  499  501  508
CONECT  501  500  502
CONECT  502  501  503
CONECT  503  502  504
CONECT  504  499  503
CONECT  505  499  506  507
CONECT  506  505  512
CONECT  507  505  508  509
CONECT  508  500  507  511
CONECT  509  507  510
CONECT  510  509  511
CONECT  511  508  510
CONECT  512  506  513
CONECT  513  512  514
CONECT  514  513  515
CONECT  515  514  516  517
CONECT  516  515
CONECT  517  515
CONECT  519  520  524  525
CONECT  520  519  521  528
CONECT  521  520  522
CONECT  522  521  523
CONECT  523  522  524
CONECT  524  519  523
CONECT  525  519  526  527
CONECT  526  525  532
CONECT  527  525  528  529
CONECT  528  520  527  531
CONECT  529  527  530
CONECT  530  529  531
CONECT  531  528  530
CONECT  532  526  533
CONECT  533  532  534
CONECT  534  533  535
CONECT  535  534  536
CONECT  536  535  537
CONECT  537  536  538  542
CONECT  538  537  539
CONECT  539  538  540
CONECT  540  539  541
CONECT  541  540  542
CONECT  542  537  541
CONECT  544  545  549  550
CONECT  545  544  546  553
CONECT  546  545  547
CONECT  547  546  548
CONECT  548  547  549
CONECT  549  544  548
CONECT  550  544  551  552
CONECT  551  550  557
CONECT  552  550  553  554
CONECT  553  545  552  556
CONECT  554  552  555
CONECT  555  554  556
CONECT  556  553  555
CONECT  557  551  558
CONECT  558  557  559
CONECT  559  558  560
CONECT  560  559
CONECT  561  562  566  571
CONECT  562  561  563
CONECT  563  562  564
CONECT  564  563  565
CONECT  565  564  566
CONECT  566  561  565  567
CONECT  567  566  568
CONECT  568  567  569  570
CONECT  569  568  575  581
CONECT  570  568  571  572
CONECT  571  561  570  574
CONECT  572  570  573
CONECT  573  572  574
CONECT  574  571  573
CONECT  575  569  576
CONECT  576  575  577
CONECT  577  576  578  580
CONECT  578  577  579
CONECT  579  578  582  587
CONECT  580  577  581
CONECT  581  569  580
CONECT  582  579  583
CONECT  583  582  584
CONECT  584  583  585  586
CONECT  585  584
CONECT  586  584  587
CONECT  587  579  586
CONECT  589  590  595  606
CONECT  590  589  591  608
CONECT  591  590  592
CONECT  592  591  593  594
CONECT  593  592  599  605
CONECT  594  592  595  596
CONECT  595  589  594  598
CONECT  596  594  597
CONECT  597  596  598
CONECT  598  595  597
CONECT  599  593  600
CONECT  600  599  601
CONECT  601  600  602  604
CONECT  602  601  603
CONECT  603  602  609  614
CONECT  604  601  605
CONECT  605  593  604
CONECT  606  589  607
CONECT  607  606  608
CONECT  608  590  607
CONECT  609  603  610
CONECT  610  609  611
CONECT  611  610  612  613
CONECT  612  611
CONECT  613  611  614
CONECT  614  603  613
CONECT  616  617  622  632
CONECT  617  616  618  634
CONECT  618  617  619
CONECT  619  618  620  621
CONECT  620  619  626  631
CONECT  621  619  622  623
CONECT  622  616  621  625
CONECT  623  621  624
CONECT  624  623  625
CONECT  625  622  624
CONECT  626  620  627
CONECT  627  626  628
CONECT  628  627  629  630
CONECT  629  628  635
CONECT  630  628  631
CONECT  631  620  630
CONECT  632  616  633
CONECT  633  632  634
CONECT  634  617  633
CONECT  635  629  636
CONECT  636  635
CONECT  638  639  644  655
CONECT  639  638  640  657
CONECT  640  639  641
CONECT  641  640  642  643
CONECT  642  641  648  654
CONECT  643  641  644  645
CONECT  644  638  643  647
CONECT  645  643  646
CONECT  646  645  647
CONECT  647  644  646
CONECT  648  642  649
CONECT  649  648  650
CONECT  650  649  651  653
CONECT  651  650  652
CONECT  652  651  658  662
CONECT  653  650  654
CONECT  654  642  653
CONECT  655  638  656
CONECT  656  655  657
CONECT  657  639  656
CONECT  658  652  659
CONECT  659  658  660
CONECT  660  659  661
CONECT  661  660  662
CONECT  662  652  661
CONECT  664  665  669  670
CONECT  665  664  666  673
CONECT  666  665  667
CONECT  667  666  668
CONECT  668  667  669
CONECT  669  664  668
CONECT  670  664  671  672
CONECT  671  670  677
CONECT  672  670  673  674
CONECT  673  665  672  676
CONECT  674  672  675
CONECT  675  674  676
CONECT  676  673  675
CONECT  677  671  678
CONECT  678  677  679
CONECT  679  678  680
CONECT  680  679
END
